# Supplementary material for: Sydnone C-4 heteroarylation with an indolizine ring via Chichibabin indolizine synthesis
Source: Beilstein J Org Chem. 2016 Nov 23;12:2503–10. doi: 10.3762/bjoc.12.245 (PMC5238577; doi:10.3762/bjoc.12.245)
Supplement: File 2 — Crystallographic information file (CIF) for compound 9d. [file Beilstein_J_Org_Chem-12-2503-s002.cif]

 
data_C:\COMPAQ1\DUMI2016\FA50\fa50
 
_audit_creation_method            'SHELXL-2014/7'
_shelx_SHELXL_version_number      '2014/7'
_chemical_name_systematic         6-ethyl-2-(3-phenylsydnon-4-yl)indolizine
_chemical_name_common             none
_chemical_melting_point           '400-402 K'
_chemical_formula_moiety          'C18 H15 N3 O2'
_chemical_formula_sum
 'C18 H15 N3 O2' 
_chemical_formula_weight          305.33

loop_
 _atom_type_symbol
 _atom_type_description
 _atom_type_scat_dispersion_real
 _atom_type_scat_dispersion_imag
 _atom_type_scat_source
 'C'  'C'   0.0033   0.0016
 'International Tables Vol C Tables 4.2.6.8 and 6.1.1.4'
 'H'  'H'   0.0000   0.0000
 'International Tables Vol C Tables 4.2.6.8 and 6.1.1.4'
 'N'  'N'   0.0061   0.0033
 'International Tables Vol C Tables 4.2.6.8 and 6.1.1.4'
 'O'  'O'   0.0106   0.0060
 'International Tables Vol C Tables 4.2.6.8 and 6.1.1.4'
 
_space_group_crystal_system       monoclinic
_space_group_IT_number            14
_space_group_name_H-M_alt         'P 21/c'
_space_group_name_Hall            '-P 2ybc'
 
_shelx_space_group_comment
;
The symmetry employed for this shelxl refinement is uniquely defined
by the following loop, which should always be used as a source of
symmetry information in preference to the above space-group names.
They are only intended as comments.
;
 
loop_
 _space_group_symop_operation_xyz
 'x, y, z'
 '-x, y+1/2, -z+1/2'
 '-x, -y, -z'
 'x, -y-1/2, z-1/2'
 
_cell_length_a                    11.7917(5)
_cell_length_b                    7.5448(3)
_cell_length_c                    17.6610(8)
_cell_angle_alpha                 90
_cell_angle_beta                  101.754(2)
_cell_angle_gamma                 90
_cell_volume                      1538.28(11)
_cell_formula_units_Z             4
_cell_measurement_temperature     173(2)
_cell_measurement_reflns_used     6723
_cell_measurement_theta_min       1.00
_cell_measurement_theta_max       27.48
 
_exptl_crystal_description        block
_exptl_crystal_colour             brown
_exptl_crystal_density_meas       'not measured'
_exptl_crystal_density_method     ?
_exptl_crystal_density_diffrn     1.318          
_exptl_crystal_F_000              640
_exptl_transmission_factor_min    ?
_exptl_transmission_factor_max    ?
_exptl_crystal_size_max           0.250
_exptl_crystal_size_mid           0.160
_exptl_crystal_size_min           0.110
_exptl_absorpt_coefficient_mu     0.088
_shelx_estimated_absorpt_T_min    0.978
_shelx_estimated_absorpt_T_max    0.990
_exptl_absorpt_correction_type    none
_exptl_absorpt_correction_T_min   ?
_exptl_absorpt_correction_T_max   ?
_exptl_absorpt_process_details    ?
_exptl_absorpt_special_details    ?
_diffrn_ambient_temperature       173(2)
_diffrn_radiation_wavelength      0.71073
_diffrn_radiation_type            MoK\a
_diffrn_source                    'sealed tube'
_diffrn_measurement_device_type   'Nonius Kappa CCD'
_diffrn_measurement_method        'phi- and omega-scans of 1.000 deg.'
_diffrn_detector_area_resol_mean  ?
_diffrn_reflns_number             6723
_diffrn_reflns_av_unetI/netI      0.0492
_diffrn_reflns_av_R_equivalents   0.0352
_diffrn_reflns_limit_h_min        -15
_diffrn_reflns_limit_h_max        15
_diffrn_reflns_limit_k_min        -9
_diffrn_reflns_limit_k_max        9
_diffrn_reflns_limit_l_min        -22
_diffrn_reflns_limit_l_max        22
_diffrn_reflns_theta_min          4.446
_diffrn_reflns_theta_max          27.483
_diffrn_reflns_theta_full         25.242
_diffrn_measured_fraction_theta_max   0.992
_diffrn_measured_fraction_theta_full  0.992
_diffrn_reflns_Laue_measured_fraction_max    0.992
_diffrn_reflns_Laue_measured_fraction_full   0.992
_diffrn_reflns_point_group_measured_fraction_max   0.992
_diffrn_reflns_point_group_measured_fraction_full  0.992
_reflns_number_total              3492
_reflns_number_gt                 2561
_reflns_threshold_expression      'I > 2\s(I)'
_reflns_Friedel_coverage          0.000
_reflns_Friedel_fraction_max      .
_reflns_Friedel_fraction_full     .
 
_reflns_special_details
;
 Reflections were merged by SHELXL according to the crystal
 class for the calculation of statistics and refinement.
 
 _reflns_Friedel_fraction is defined as the number of unique
 Friedel pairs measured divided by the number that would be
 possible theoretically, ignoring centric projections and
 systematic absences.
;
 
_computing_data_collection        'COLLECT,1998' 
_computing_cell_refinement        'DENZO-SMN (Otwinowski & Minor, 1997)'
_computing_data_reduction         'DENZO-SMN (Otwinowski & Minor, 1997)'
_computing_structure_solution     'SHELXH (Sheldrick, 1997)' 
_computing_structure_refinement 'SHELXL-2014/7 (Sheldrick, 2014)'
_computing_molecular_graphics     'ORTEP-3 (Farrugia, 1997)'  
_computing_publication_material   'PLATON (Spek, 1990)'
_refine_special_details           ?
_refine_ls_structure_factor_coef  Fsqd
_refine_ls_matrix_type            full
_refine_ls_weighting_scheme       calc
_refine_ls_weighting_details
'w=1/[\s^2^(Fo^2^)+(0.0514P)^2^+0.2663P] where P=(Fo^2^+2Fc^2^)/3'
_atom_sites_solution_primary      direct
_atom_sites_solution_secondary    difap
_atom_sites_solution_hydrogens    geom
_refine_ls_hydrogen_treatment     constr
_refine_ls_extinction_method      none
_refine_ls_extinction_coef        .
_refine_ls_number_reflns          3492
_refine_ls_number_parameters      209
_refine_ls_number_restraints      0
_refine_ls_R_factor_all           0.0685
_refine_ls_R_factor_gt            0.0421
_refine_ls_wR_factor_ref          0.1120
_refine_ls_wR_factor_gt           0.0995
_refine_ls_goodness_of_fit_ref    1.016
_refine_ls_restrained_S_all       1.016
_refine_ls_shift/su_max           0.000
_refine_ls_shift/su_mean          0.000
 
loop_
 _atom_site_label
 _atom_site_type_symbol
 _atom_site_fract_x
 _atom_site_fract_y
 _atom_site_fract_z
 _atom_site_U_iso_or_equiv
 _atom_site_adp_type
 _atom_site_occupancy
 _atom_site_site_symmetry_order  
 _atom_site_calc_flag
 _atom_site_refinement_flags_posn
 _atom_site_refinement_flags_adp
 _atom_site_refinement_flags_occupancy
 _atom_site_disorder_assembly
 _atom_site_disorder_group
O1 O -0.12348(8) 0.50491(13) 0.05957(5) 0.0402(3) Uani 1 1 d . . . . .
N2 N -0.07391(10) 0.60534(15) 0.12317(6) 0.0399(3) Uani 1 1 d . . . . .
N3 N 0.02729(9) 0.52783(14) 0.14826(6) 0.0333(3) Uani 1 1 d . . . . .
C4 C 0.04989(11) 0.38604(17) 0.10723(7) 0.0320(3) Uani 1 1 d . . . . .
C5 C -0.05036(11) 0.36492(17) 0.04847(7) 0.0343(3) Uani 1 1 d . . . . .
O6 O -0.07991(8) 0.25976(13) -0.00450(5) 0.0414(3) Uani 1 1 d . . . . .
C7 C 0.09988(11) 0.60438(17) 0.21658(7) 0.0346(3) Uani 1 1 d . . . . .
C8 C 0.14775(12) 0.76833(19) 0.21057(9) 0.0437(4) Uani 1 1 d . . . . .
H8 H 0.1329 0.8309 0.1629 0.052 Uiso 1 1 calc R U . . .
C9 C 0.21806(13) 0.8402(2) 0.27556(10) 0.0562(4) Uani 1 1 d . . . . .
H9 H 0.2527 0.9530 0.2727 0.067 Uiso 1 1 calc R U . . .
C10 C 0.23804(13) 0.7485(3) 0.34443(10) 0.0579(5) Uani 1 1 d . . . . .
H10 H 0.2869 0.7982 0.3888 0.070 Uiso 1 1 calc R U . . .
C11 C 0.18753(13) 0.5846(2) 0.34948(9) 0.0536(4) Uani 1 1 d . . . . .
H11 H 0.2008 0.5232 0.3974 0.064 Uiso 1 1 calc R U . . .
C12 C 0.11783(12) 0.5099(2) 0.28499(8) 0.0426(4) Uani 1 1 d . . . . .
H12 H 0.0833 0.3969 0.2876 0.051 Uiso 1 1 calc R U . . .
C13 C 0.15687(11) 0.28658(17) 0.11779(7) 0.0314(3) Uani 1 1 d . . . . .
C14 C 0.16464(11) 0.12293(17) 0.08312(7) 0.0337(3) Uani 1 1 d . . . . .
H14 H 0.1029 0.0612 0.0509 0.040 Uiso 1 1 calc R U . . .
N15 N 0.27704(9) 0.06643(14) 0.10363(6) 0.0319(3) Uani 1 1 d . . . . .
C16 C 0.32511(11) -0.09237(18) 0.08637(8) 0.0374(3) Uani 1 1 d . . . . .
H16 H 0.2780 -0.1770 0.0548 0.045 Uiso 1 1 calc R U . . .
C17 C 0.43830(12) -0.12829(18) 0.11399(8) 0.0379(3) Uani 1 1 d . . . . .
C18 C 0.50799(12) 0.0023(2) 0.16052(8) 0.0398(3) Uani 1 1 d . . . . .
H18 H 0.5881 -0.0202 0.1792 0.048 Uiso 1 1 calc R U . . .
C19 C 0.46184(11) 0.15804(19) 0.17852(7) 0.0378(3) Uani 1 1 d . . . . .
H19 H 0.5097 0.2426 0.2097 0.045 Uiso 1 1 calc R U . . .
C20 C 0.34279(11) 0.19489(17) 0.15106(7) 0.0328(3) Uani 1 1 d . . . . .
C21 C 0.26894(11) 0.33163(18) 0.15966(7) 0.0349(3) Uani 1 1 d . . . . .
H21 H 0.2895 0.4372 0.1885 0.042 Uiso 1 1 calc R U . . .
C22 C 0.49129(13) -0.3017(2) 0.09600(9) 0.0495(4) Uani 1 1 d . . . . .
H22A H 0.4287 -0.3826 0.0709 0.059 Uiso 1 1 calc R U . . .
H22B H 0.5309 -0.3574 0.1450 0.059 Uiso 1 1 calc R U . . .
C23 C 0.57737(16) -0.2795(3) 0.04358(12) 0.0706(5) Uani 1 1 d . . . . .
H23A H 0.5380 -0.2287 -0.0059 0.106 Uiso 1 1 calc R U . . .
H23B H 0.6098 -0.3953 0.0346 0.106 Uiso 1 1 calc R U . . .
H23C H 0.6399 -0.2001 0.0682 0.106 Uiso 1 1 calc R U . . .
 
loop_
 _atom_site_aniso_label
 _atom_site_aniso_U_11
 _atom_site_aniso_U_22
 _atom_site_aniso_U_33
 _atom_site_aniso_U_23
 _atom_site_aniso_U_13
 _atom_site_aniso_U_12
O1 0.0333(5) 0.0387(5) 0.0467(6) 0.0017(4) 0.0039(4) 0.0018(4)
N2 0.0346(6) 0.0378(6) 0.0468(7) -0.0003(5) 0.0066(5) 0.0029(5)
N3 0.0311(6) 0.0301(6) 0.0389(6) 0.0022(5) 0.0074(5) 0.0005(5)
C4 0.0320(7) 0.0271(6) 0.0370(7) 0.0013(5) 0.0072(5) -0.0011(5)
C5 0.0313(7) 0.0305(7) 0.0409(7) 0.0047(6) 0.0073(6) -0.0012(6)
O6 0.0380(5) 0.0388(6) 0.0445(6) -0.0017(4) 0.0013(4) -0.0054(4)
C7 0.0319(7) 0.0332(7) 0.0397(7) -0.0052(6) 0.0098(6) 0.0009(6)
C8 0.0407(8) 0.0375(8) 0.0543(9) -0.0026(7) 0.0130(7) -0.0022(6)
C9 0.0438(9) 0.0481(10) 0.0770(12) -0.0207(9) 0.0127(8) -0.0081(8)
C10 0.0401(9) 0.0732(12) 0.0587(10) -0.0299(9) 0.0055(7) 0.0053(8)
C11 0.0479(9) 0.0716(12) 0.0411(8) -0.0063(8) 0.0085(7) 0.0129(8)
C12 0.0405(8) 0.0443(8) 0.0447(8) 0.0007(6) 0.0126(6) 0.0026(6)
C13 0.0307(7) 0.0300(7) 0.0332(7) 0.0018(5) 0.0060(5) -0.0012(5)
C14 0.0292(7) 0.0312(7) 0.0385(7) -0.0011(6) 0.0017(5) -0.0022(5)
N15 0.0296(6) 0.0305(6) 0.0349(6) -0.0027(5) 0.0049(4) -0.0011(5)
C16 0.0361(7) 0.0328(7) 0.0427(7) -0.0067(6) 0.0069(6) -0.0010(6)
C17 0.0364(7) 0.0363(7) 0.0410(7) -0.0007(6) 0.0079(6) 0.0030(6)
C18 0.0301(7) 0.0474(9) 0.0408(7) -0.0023(6) 0.0043(6) 0.0030(6)
C19 0.0305(7) 0.0432(8) 0.0380(7) -0.0067(6) 0.0031(6) -0.0032(6)
C20 0.0320(7) 0.0338(7) 0.0322(6) -0.0029(5) 0.0052(5) -0.0041(6)
C21 0.0330(7) 0.0326(7) 0.0385(7) -0.0062(6) 0.0060(6) -0.0026(6)
C22 0.0462(9) 0.0455(9) 0.0556(9) -0.0059(7) 0.0078(7) 0.0077(7)
C23 0.0672(12) 0.0668(12) 0.0856(13) -0.0217(10) 0.0340(10) 0.0032(9)
 
_geom_special_details
;
 All esds (except the esd in the dihedral angle between two l.s. planes)
 are estimated using the full covariance matrix.  The cell esds are taken
 into account individually in the estimation of esds in distances, angles
 and torsion angles; correlations between esds in cell parameters are only
 used when they are defined by crystal symmetry.  An approximate (isotropic)
 treatment of cell esds is used for estimating esds involving l.s. planes.
;
 
loop_
 _geom_bond_atom_site_label_1
 _geom_bond_atom_site_label_2
 _geom_bond_distance
 _geom_bond_site_symmetry_2
 _geom_bond_publ_flag
O1 N2 1.3819(14) . ?
O1 C5 1.4023(16) . ?
N2 N3 1.3218(15) . ?
N3 C4 1.3487(16) . ?
N3 C7 1.4496(16) . ?
C4 C5 1.4142(18) . ?
C4 C13 1.4468(18) . ?
C5 O6 1.2220(15) . ?
C7 C8 1.3728(19) . ?
C7 C12 1.3815(19) . ?
C8 C9 1.382(2) . ?
C8 H8 0.9500 . ?
C9 C10 1.377(3) . ?
C9 H9 0.9500 . ?
C10 C11 1.384(2) . ?
C10 H10 0.9500 . ?
C11 C12 1.382(2) . ?
C11 H11 0.9500 . ?
C12 H12 0.9500 . ?
C13 C14 1.3895(18) . ?
C13 C21 1.4179(18) . ?
C14 N15 1.3689(16) . ?
C14 H14 0.9500 . ?
N15 C16 1.3856(16) . ?
N15 C20 1.4063(16) . ?
C16 C17 1.3519(18) . ?
C16 H16 0.9500 . ?
C17 C18 1.431(2) . ?
C17 C22 1.5109(19) . ?
C18 C19 1.3594(19) . ?
C18 H18 0.9500 . ?
C19 C20 1.4162(18) . ?
C19 H19 0.9500 . ?
C20 C21 1.3782(18) . ?
C21 H21 0.9500 . ?
C22 C23 1.516(2) . ?
C22 H22A 0.9900 . ?
C22 H22B 0.9900 . ?
C23 H23A 0.9800 . ?
C23 H23B 0.9800 . ?
C23 H23C 0.9800 . ?
 
loop_
 _geom_angle_atom_site_label_1
 _geom_angle_atom_site_label_2
 _geom_angle_atom_site_label_3
 _geom_angle
 _geom_angle_site_symmetry_1
 _geom_angle_site_symmetry_3
 _geom_angle_publ_flag
N2 O1 C5 110.88(9) . . ?
N3 N2 O1 103.50(10) . . ?
N2 N3 C4 115.75(11) . . ?
N2 N3 C7 116.26(10) . . ?
C4 N3 C7 127.98(11) . . ?
N3 C4 C5 104.87(11) . . ?
N3 C4 C13 127.20(11) . . ?
C5 C4 C13 127.78(12) . . ?
O6 C5 O1 120.56(11) . . ?
O6 C5 C4 134.46(12) . . ?
O1 C5 C4 104.97(11) . . ?
C8 C7 C12 122.72(13) . . ?
C8 C7 N3 118.49(12) . . ?
C12 C7 N3 118.79(12) . . ?
C7 C8 C9 118.40(15) . . ?
C7 C8 H8 120.8 . . ?
C9 C8 H8 120.8 . . ?
C10 C9 C8 120.15(16) . . ?
C10 C9 H9 119.9 . . ?
C8 C9 H9 119.9 . . ?
C9 C10 C11 120.49(15) . . ?
C9 C10 H10 119.8 . . ?
C11 C10 H10 119.8 . . ?
C12 C11 C10 120.21(16) . . ?
C12 C11 H11 119.9 . . ?
C10 C11 H11 119.9 . . ?
C7 C12 C11 118.02(15) . . ?
C7 C12 H12 121.0 . . ?
C11 C12 H12 121.0 . . ?
C14 C13 C21 107.74(11) . . ?
C14 C13 C4 122.56(11) . . ?
C21 C13 C4 129.67(12) . . ?
N15 C14 C13 107.90(11) . . ?
N15 C14 H14 126.1 . . ?
C13 C14 H14 126.1 . . ?
C14 N15 C16 128.93(11) . . ?
C14 N15 C20 109.24(10) . . ?
C16 N15 C20 121.76(10) . . ?
C17 C16 N15 120.80(12) . . ?
C17 C16 H16 119.6 . . ?
N15 C16 H16 119.6 . . ?
C16 C17 C18 118.59(13) . . ?
C16 C17 C22 121.19(13) . . ?
C18 C17 C22 120.22(12) . . ?
C19 C18 C17 121.28(12) . . ?
C19 C18 H18 119.4 . . ?
C17 C18 H18 119.4 . . ?
C18 C19 C20 120.38(12) . . ?
C18 C19 H19 119.8 . . ?
C20 C19 H19 119.8 . . ?
C21 C20 N15 107.31(11) . . ?
C21 C20 C19 135.54(12) . . ?
N15 C20 C19 117.15(12) . . ?
C20 C21 C13 107.81(11) . . ?
C20 C21 H21 126.1 . . ?
C13 C21 H21 126.1 . . ?
C17 C22 C23 112.94(14) . . ?
C17 C22 H22A 109.0 . . ?
C23 C22 H22A 109.0 . . ?
C17 C22 H22B 109.0 . . ?
C23 C22 H22B 109.0 . . ?
H22A C22 H22B 107.8 . . ?
C22 C23 H23A 109.5 . . ?
C22 C23 H23B 109.5 . . ?
H23A C23 H23B 109.5 . . ?
C22 C23 H23C 109.5 . . ?
H23A C23 H23C 109.5 . . ?
H23B C23 H23C 109.5 . . ?
 
loop_
 _geom_torsion_atom_site_label_1
 _geom_torsion_atom_site_label_2
 _geom_torsion_atom_site_label_3
 _geom_torsion_atom_site_label_4
 _geom_torsion
 _geom_torsion_site_symmetry_1
 _geom_torsion_site_symmetry_2
 _geom_torsion_site_symmetry_3
 _geom_torsion_site_symmetry_4
 _geom_torsion_publ_flag
C5 O1 N2 N3 1.00(13) . . . . ?
O1 N2 N3 C4 0.28(14) . . . . ?
O1 N2 N3 C7 -179.28(10) . . . . ?
N2 N3 C4 C5 -1.40(14) . . . . ?
C7 N3 C4 C5 178.10(12) . . . . ?
N2 N3 C4 C13 174.35(12) . . . . ?
C7 N3 C4 C13 -6.2(2) . . . . ?
N2 O1 C5 O6 179.05(11) . . . . ?
N2 O1 C5 C4 -1.82(13) . . . . ?
N3 C4 C5 O6 -179.20(14) . . . . ?
C13 C4 C5 O6 5.1(2) . . . . ?
N3 C4 C5 O1 1.85(13) . . . . ?
C13 C4 C5 O1 -173.86(12) . . . . ?
N2 N3 C7 C8 -69.32(15) . . . . ?
C4 N3 C7 C8 111.18(15) . . . . ?
N2 N3 C7 C12 110.52(14) . . . . ?
C4 N3 C7 C12 -68.98(17) . . . . ?
C12 C7 C8 C9 0.9(2) . . . . ?
N3 C7 C8 C9 -179.24(13) . . . . ?
C7 C8 C9 C10 -0.5(2) . . . . ?
C8 C9 C10 C11 -0.4(2) . . . . ?
C9 C10 C11 C12 1.0(2) . . . . ?
C8 C7 C12 C11 -0.4(2) . . . . ?
N3 C7 C12 C11 179.80(12) . . . . ?
C10 C11 C12 C7 -0.6(2) . . . . ?
N3 C4 C13 C14 167.02(12) . . . . ?
C5 C4 C13 C14 -18.2(2) . . . . ?
N3 C4 C13 C21 -15.4(2) . . . . ?
C5 C4 C13 C21 159.41(13) . . . . ?
C21 C13 C14 N15 0.96(14) . . . . ?
C4 C13 C14 N15 179.02(11) . . . . ?
C13 C14 N15 C16 176.43(12) . . . . ?
C13 C14 N15 C20 -0.69(14) . . . . ?
C14 N15 C16 C17 -177.73(13) . . . . ?
C20 N15 C16 C17 -0.93(19) . . . . ?
N15 C16 C17 C18 -0.9(2) . . . . ?
N15 C16 C17 C22 179.52(12) . . . . ?
C16 C17 C18 C19 1.5(2) . . . . ?
C22 C17 C18 C19 -178.91(12) . . . . ?
C17 C18 C19 C20 -0.3(2) . . . . ?
C14 N15 C20 C21 0.14(14) . . . . ?
C16 N15 C20 C21 -177.23(11) . . . . ?
C14 N15 C20 C19 179.52(11) . . . . ?
C16 N15 C20 C19 2.15(17) . . . . ?
C18 C19 C20 C21 177.63(14) . . . . ?
C18 C19 C20 N15 -1.53(19) . . . . ?
N15 C20 C21 C13 0.46(14) . . . . ?
C19 C20 C21 C13 -178.76(14) . . . . ?
C14 C13 C21 C20 -0.88(14) . . . . ?
C4 C13 C21 C20 -178.76(13) . . . . ?
C16 C17 C22 C23 111.62(17) . . . . ?
C18 C17 C22 C23 -67.91(18) . . . . ?
 
loop_
 _geom_hbond_atom_site_label_D 
 _geom_hbond_atom_site_label_H 
 _geom_hbond_atom_site_label_A 
 _geom_hbond_distance_DH 
 _geom_hbond_distance_HA 
 _geom_hbond_distance_DA 
 _geom_hbond_angle_DHA 
 _geom_hbond_site_symmetry_A 
C14 H14 O6  0.95 2.55 3.2707(16) 132.5 3
C16 H16 O6  0.95 2.41 3.2159(16) 143.1 3
C14 H14 O6  0.95 2.64 3.1557(16) 114.3 .
C14 H14 O6  0.95 2.55 3.2707(16) 132.5 3
C16 H16 O6  0.95 2.41 3.2159(16) 143.1 3
C14 H14 O6  0.95 2.64 3.1557(16) 114.3 .
C14 H14 O6  0.95 2.55 3.2707(16) 132.5 3
C16 H16 O6  0.95 2.41 3.2159(16) 143.1 3
C14 H14 O6  0.95 2.64 3.1557(16) 114.3 .
C14 H14 O6  0.95 2.55 3.2707(16) 132.5 3
C16 H16 O6  0.95 2.41 3.2159(16) 143.1 3
 
_refine_diff_density_max    0.252
_refine_diff_density_min   -0.300
_refine_diff_density_rms    0.058

_shelx_res_file
;

    C:\COMPAQ1\DUMI2016\FA50\fa50.res created by SHELXL-2014/7

REM  c:\fa50 in P2(1)/c
REM R1 =  0.0422 for   2561 Fo > 4sig(Fo)  and  0.0686 for all   3492 data
REM    209 parameters refined using      0 restraints
REM Highest difference peak  0.253,  deepest hole -0.299,  1-sigma level  0.058
REM  c:\fa50 in P2(1)/c
REM R1 =  0.0421 for   2561 Fo > 4sig(Fo)  and  0.0685 for all   3492 data
REM    209 parameters refined using      0 restraints
REM Highest difference peak  0.252,  deepest hole -0.300,  1-sigma level  0.058
REM  c:\fa50 in P2(1)/c
REM R1 =  0.0421 for    2561 Fo > 4sig(Fo)  and  0.0685 for all    3492 data
REM    209 parameters refined using      0 restraints
REM Instructions for potential hydrogen bonds
REM Highest difference peak  0.252,  deepest hole -0.300,  1-sigma level  0.058
REM
REM Intended final run with shelxl 01 april 2016
REM  c:\fa50 in P2(1)/c
REM R1 =  0.0421 for    2561 Fo > 4sig(Fo)  and  0.0685 for all    3492 data
REM    209 parameters refined using      0 restraints
REM Instructions for potential hydrogen bonds
REM Highest difference peak  0.252,  deepest hole -0.300,  1-sigma level  0.058
REM  c:\fa50 in P2(1)/c
REM R1 =  0.0421 for    2561 Fo > 4sig(Fo)  and  0.0685 for all    3492 data
REM    209 parameters refined using      0 restraints
REM Instructions for potential hydrogen bonds
REM Highest difference peak  0.252,  deepest hole -0.
REM
REM 300,  1-sigma level  0.058
REM
REM
REM INTENDED FINAL RUN with Shelxl 08 April 2016 - new numbering
REM  c:\fa50 in P2(1)/c
REM R1 =  0.0421 for    2561 Fo > 4sig(Fo)  and  0.0685 for all    3492 data
REM    209 parameters refined using      0 restraints
REM Instructions for potential hydrogen bonds
REM Highest difference peak  0.252,  deepest hole -0.300,  1-sigma level  0.058
TITL c:\fa50 in P2(1)/c
CELL 0.71073 11.7917 7.5448 17.6610 90.000 101.754 90.000
ZERR 4.0000 0.0005 0.0003 0.0008 0.000 0.002 0.000
LATT 1
SYMM -X, 0.5+Y, 0.5-Z
SFAC C H N O
UNIT 72 60 12 8
MERG 2
FMAP 2
GRID
PLAN 20
TEMP -100
SIZE 0.11 0.16 0.25
OMIT       -1 1 2
OMIT       1 1 2
OMIT       -1 1 4
OMIT       -1 1 3
OMIT       0 0 4
OMIT       -2 1 1
OMIT       -2 1 2
OMIT       1 1 1
OMIT       1 0 0
OMIT       2 0 2
OMIT       -1 1 1
OMIT       -1 0 2
OMIT       1 0 2
OMIT       0 1 2
OMIT       -1 0 4
OMIT       0 1 3
OMIT       2 0 0
OMIT       1 0 4
OMIT       1 1 0
OMIT       0 0 2
OMIT       0 1 1
OMIT       -2 0 2
BOND $H
CONF
HTAB
EQIV $1 -x, -y, -z
HTAB C14 O6_$1
HTAB C16 O6_$1
HTAB C14 O6
HTAB C14 O6_$1
HTAB C16 O6_$1
HTAB C14 O6
HTAB C14 O6_$1
HTAB C16 O6_$1
HTAB C14 O6
HTAB C14 O6_$1
HTAB C16 O6_$1
L.S. 20
ACTA
WGHT    0.051400    0.266300
FVAR       1.87044
O1    4   -0.123479    0.504907    0.059574    11.00000    0.03330    0.03866 =
         0.04675    0.00174    0.00391    0.00181
N2    3   -0.073912    0.605342    0.123166    11.00000    0.03457    0.03779 =
         0.04678   -0.00029    0.00664    0.00286
N3    3    0.027294    0.527829    0.148261    11.00000    0.03108    0.03012 =
         0.03886    0.00221    0.00744    0.00055
C4    1    0.049888    0.386041    0.107235    11.00000    0.03201    0.02710 =
         0.03696    0.00133    0.00717   -0.00112
C5    1   -0.050355    0.364919    0.048470    11.00000    0.03131    0.03047 =
         0.04092    0.00474    0.00725   -0.00118
O6    4   -0.079915    0.259759   -0.004497    11.00000    0.03801    0.03878 =
         0.04454   -0.00167    0.00134   -0.00544
C7    1    0.099881    0.604377    0.216583    11.00000    0.03188    0.03322 =
         0.03970   -0.00516    0.00980    0.00093
C8    1    0.147752    0.768329    0.210567    11.00000    0.04070    0.03748 =
         0.05425   -0.00264    0.01305   -0.00223
AFIX  43
H8    2    0.132918    0.830909    0.162890    11.00000   -1.20000
AFIX   0
C9    1    0.218060    0.840164    0.275557    11.00000    0.04378    0.04809 =
         0.07700   -0.02066    0.01272   -0.00807
AFIX  43
H9    2    0.252678    0.953014    0.272702    11.00000   -1.20000
AFIX   0
C10   1    0.238038    0.748518    0.344433    11.00000    0.04007    0.07317 =
         0.05867   -0.02994    0.00552    0.00528
AFIX  43
H10   2    0.286858    0.798233    0.388809    11.00000   -1.20000
AFIX   0
C11   1    0.187531    0.584570    0.349477    11.00000    0.04789    0.07162 =
         0.04108   -0.00626    0.00850    0.01290
AFIX  43
H11   2    0.200821    0.523162    0.397434    11.00000   -1.20000
AFIX   0
C12   1    0.117831    0.509881    0.284989    11.00000    0.04049    0.04432 =
         0.04469    0.00070    0.01259    0.00262
AFIX  43
H12   2    0.083274    0.396899    0.287609    11.00000   -1.20000
AFIX   0
C13   1    0.156868    0.286582    0.117795    11.00000    0.03074    0.03004 =
         0.03317    0.00177    0.00603   -0.00123
C14   1    0.164643    0.122931    0.083120    11.00000    0.02920    0.03123 =
         0.03849   -0.00108    0.00174   -0.00223
AFIX  43
H14   2    0.102886    0.061183    0.050888    11.00000   -1.20000
AFIX   0
N15   3    0.277044    0.066433    0.103627    11.00000    0.02963    0.03046 =
         0.03495   -0.00268    0.00487   -0.00112
C16   1    0.325109   -0.092371    0.086373    11.00000    0.03612    0.03284 =
         0.04266   -0.00669    0.00691   -0.00098
AFIX  43
H16   2    0.277951   -0.177026    0.054753    11.00000   -1.20000
AFIX   0
C17   1    0.438298   -0.128295    0.113990    11.00000    0.03642    0.03629 =
         0.04098   -0.00066    0.00787    0.00301
C18   1    0.507989    0.002326    0.160515    11.00000    0.03012    0.04740 =
         0.04076   -0.00232    0.00426    0.00302
AFIX  43
H18   2    0.588073   -0.020188    0.179193    11.00000   -1.20000
AFIX   0
C19   1    0.461836    0.158038    0.178516    11.00000    0.03046    0.04321 =
         0.03799   -0.00667    0.00311   -0.00316
AFIX  43
H19   2    0.509715    0.242624    0.209690    11.00000   -1.20000
AFIX   0
C20   1    0.342786    0.194890    0.151063    11.00000    0.03196    0.03376 =
         0.03218   -0.00293    0.00516   -0.00406
C21   1    0.268938    0.331630    0.159658    11.00000    0.03302    0.03260 =
         0.03849   -0.00624    0.00603   -0.00256
AFIX  43
H21   2    0.289463    0.437236    0.188490    11.00000   -1.20000
AFIX   0
C22   1    0.491285   -0.301655    0.096004    11.00000    0.04624    0.04554 =
         0.05561   -0.00591    0.00780    0.00770
AFIX  23
H22A  2    0.428717   -0.382573    0.070924    11.00000   -1.20000
H22B  2    0.530919   -0.357380    0.145033    11.00000   -1.20000
AFIX   0
C23   1    0.577367   -0.279476    0.043583    11.00000    0.06718    0.06675 =
         0.08564   -0.02166    0.03404    0.00324
AFIX 137
H23A  2    0.538020   -0.228672   -0.005888    11.00000   -1.50000
H23B  2    0.609834   -0.395290    0.034551    11.00000   -1.50000
H23C  2    0.639894   -0.200129    0.068199    11.00000   -1.50000
AFIX   0
HKLF 4

REM  c:\fa50 in P2(1)/c
REM R1 =  0.0421 for    2561 Fo > 4sig(Fo)  and  0.0685 for all    3492 data
REM    209 parameters refined using      0 restraints

END

WGHT      0.0514      0.2663

REM Instructions for potential hydrogen bonds
HTAB C14 O6
HTAB C14 O6_$1
HTAB C16 O6_$1

REM Highest difference peak  0.252,  deepest hole -0.300,  1-sigma level  0.058
Q1    1   0.4147 -0.0737  0.0741  11.00000  0.05    0.25
Q2    1   0.1021  0.3540  0.0963  11.00000  0.05    0.24
Q3    1   0.1583  0.2476  0.0785  11.00000  0.05    0.23
Q4    1   0.4719 -0.0202  0.1120  11.00000  0.05    0.19
Q5    1   0.0831  0.2876  0.0210  11.00000  0.05    0.18
Q6    1   0.1336  0.2319  0.0117  11.00000  0.05    0.17
Q7    1  -0.1200  0.7816  0.1388  11.00000  0.05    0.17
Q8    1  -0.1035  0.7258  0.0122  11.00000  0.05    0.16
Q9    1   0.0287  0.3747  0.0697  11.00000  0.05    0.16
Q10   1   0.0444  0.3950  0.1265  11.00000  0.05    0.16
Q11   1   0.1177  0.3653  0.0458  11.00000  0.05    0.16
Q12   1   0.4026 -0.3738  0.0018  11.00000  0.05    0.16
Q13   1   0.0006  0.3186  0.0996  11.00000  0.05    0.16
Q14   1   0.3867  0.8095  0.4399  11.00000  0.05    0.15
Q15   1  -0.1614  0.7603  0.0361  11.00000  0.05    0.15
Q16   1   0.5474 -0.5926  0.0419  11.00000  0.05    0.15
Q17   1   0.0043  0.2506  0.1510  11.00000  0.05    0.15
Q18   1   0.1295  0.1620  0.1227  11.00000  0.05    0.15
Q19   1   0.4180 -0.2793 -0.0361  11.00000  0.05    0.15
Q20   1  -0.1395  0.7901  0.0603  11.00000  0.05    0.14
;
_shelx_res_checksum   47531

_shelx_hkl_file
;
   0   0   1    0.10    0.20   1
   0   0   2    0.20    0.40   1
   0   0   3    0.30    0.40   1
   0   0   4    3.10    2.50   1
   0   0   5    2.20    0.90   1
   0   0   6   52.40    2.10   1
   0   0   7    2.40    1.70   1
   0   0   8  637.80   14.50   1
   0   0   9    2.90    3.10   1
   0   0  10   18.90    3.30   1
   0   0  11    0.90    3.40   1
   0   0  12    6.30    3.80   1
   0   0  13    3.80    4.00   1
   0   0  14  546.00   19.20   1
   0   0  15    4.20    5.90   1
   0   0  16 1402.20   49.50   1
   0   0  17   12.60   11.60   1
   0   0  18 1774.90  138.00   1
   0   0  19   13.30   11.50   1
   0   0  20  423.40   79.50   1
   0   0  21   -9.70   12.20   1
   0   0  22   78.10   27.40   1
   0   1   0   -1.00    0.70   1
   0  -1   0   -0.50    0.60   1
   0   1   1   -0.10    0.50   1
   0  -1  -1   -0.10    0.80   1
   0   1   2    0.60    0.70   1
   0  -1  -2   -0.70    1.10   1
   0   1   3   -1.30    1.00   1
   0  -1  -3   -0.20    1.70   1
   0   1   4 7641.20  171.00   1
   0  -1  -4 7629.50  147.10   1
   0   1   5   42.80    2.20   1
   0  -1  -5   46.40    2.20   1
   0   1   6 3408.40   55.40   1
   0  -1  -6 3362.60   54.90   1
   0   1   7    2.30    1.70   1
   0  -1  -7    2.90    1.50   1
   0   1   8 3471.40   62.40   1
   0  -1  -8 3462.90   68.30   1
   0   1   9  165.80    5.60   1
   0  -1  -9  177.00    5.90   1
   0   1  10 1311.20   28.10   1
   0  -1 -10 1305.70   35.30   1
   0   1  11 3882.10   66.80   1
   0  -1 -11 3968.20   79.60   1
   0   1  12  351.10   10.60   1
   0  -1 -12  375.80   10.10   1
   0   1  13  179.00    8.60   1
   0  -1 -13  182.00    8.20   1
   0   1  14  313.80   13.10   1
   0  -1 -14  285.30   13.40   1
   0   1  15  413.40   17.50   1
   0  -1 -15  411.70   19.70   1
   0   1  16  306.80   14.20   1
   0  -1 -16  304.20   15.80   1
   0   1  17  412.50   21.80   1
   0  -1 -17  396.60   26.30   1
   0   1  18   35.80   10.30   1
   0  -1 -18   24.70   10.20   1
   0   1  19   37.40   14.80   1
   0  -1 -19   19.60   10.90   1
   0   1  20    2.70   12.30   1
   0  -1 -20  -19.50   11.60   1
   0   1  21  -22.20   15.50   1
   0  -1 -21   23.60   19.00   1
   0   1  22   57.00   30.10   1
   0  -1 -22   30.50   20.40   1
   0   2   0   -3.00    1.90   1
   0  -2   0 1585.20   40.60   1
   0   2   1    1.10    1.70   1
   0  -2  -1 1693.70   29.40   1
   0   2   2 1287.20   28.40   1
   0  -2  -2 1287.80   21.90   1
   0   2   3  322.50    7.60   1
   0  -2  -3  344.20    6.60   1
   0   2   4 2726.80   43.10   1
   0  -2  -4 2698.30   42.40   1
   0   2   5 2695.40   44.30   1
   0  -2  -5 2680.30   42.20   1
   0   2   6 4061.80   68.90   1
   0  -2  -6 4079.00   63.20   1
   0   2   7  168.70    5.50   1
   0  -2  -7  172.60    4.80   1
   0   2   8 1611.30   32.00   1
   0  -2  -8 1583.40   30.70   1
   0   2   9    2.50    2.70   1
   0  -2  -9    1.90    2.10   1
   0   2  10 1018.00   19.90   1
   0  -2 -10 1028.20   18.10   1
   0   2  11  180.90    6.60   1
   0  -2 -11  178.50    4.90   1
   0   2  12   62.00    6.10   1
   0  -2 -12   63.60    3.00   1
   0   2  13    9.30    5.40   1
   0  -2 -13    8.20    2.40   1
   0   2  14   30.60    6.10   1
   0  -2 -14   36.50    8.00   1
   0   2  15  600.20   20.80   1
   0  -2 -15  599.70   26.20   1
   0   2  16   29.20    8.10   1
   0  -2 -16   29.50    9.10   1
   0   2  17  102.90   12.90   1
   0  -2 -17   84.00   12.60   1
   0   2  18   19.00   13.40   1
   0  -2 -18    1.10   11.50   1
   0   2  19   76.10   16.40   1
   0  -2 -19   62.80   17.80   1
   0   2  20   11.00   15.00   1
   0  -2 -20    3.70   16.50   1
   0   2  21    7.50   13.40   1
   0  -2 -21   26.60   19.00   1
   0   3   0   -0.80    2.30   1
   0  -3   0   -1.30    2.00   1
   0   3   1  533.20    9.90   1
   0  -3  -1  515.90    9.60   1
   0   3   2  145.00    3.80   1
   0  -3  -2  139.80    3.80   1
   0   3   3  286.20    6.50   1
   0  -3  -3  285.60    6.00   1
   0   3   4 2646.80   43.50   1
   0  -3  -4 2631.40   40.40   1
   0   3   5  188.20    4.90   1
   0  -3  -5  185.50    5.20   1
   0   3   6 2681.10   54.20   1
   0  -3  -6 2704.90   49.00   1
   0   3   7   74.90    4.10   1
   0  -3  -7   77.50    3.70   1
   0   3   8  272.80    8.60   1
   0  -3  -8  258.80    6.80   1
   0   3   9 3018.10   52.70   1
   0  -3  -9 3090.30   47.10   1
   0   3  10  123.50    5.70   1
   0  -3 -10  109.20    4.60   1
   0   3  11   76.30    5.50   1
   0  -3 -11   85.00    4.60   1
   0   3  12  551.90   16.40   1
   0  -3 -12  546.30   15.20   1
   0   3  13  159.50    8.70   1
   0  -3 -13  161.60    9.90   1
   0   3  14   54.80    6.30   1
   0  -3 -14   55.30    7.40   1
   0   3  15  535.40   19.20   1
   0  -3 -15  549.90   24.90   1
   0   3  16   48.40   10.00   1
   0  -3 -16   45.40   10.30   1
   0   3  17   44.10   10.70   1
   0  -3 -17   34.80   12.20   1
   0   3  18  118.20   18.40   1
   0  -3 -18  129.80   21.50   1
   0   3  19  347.60   52.60   1
   0  -3 -19  339.20   57.30   1
   0   3  20    9.10   15.30   1
   0  -3 -20    5.40   17.50   1
   0   3  21   81.80   25.10   1
   0  -3 -21   78.30   27.80   1
   0   4   0   50.80    4.30   1
   0  -4   0   50.50    5.30   1
   0   4   1 3160.20   59.80   1
   0  -4  -1 3040.80   56.00   1
   0   4   2  102.40    4.60   1
   0  -4  -2   91.80    4.00   1
   0   4   3    1.00    2.20   1
   0  -4  -3    1.10    2.50   1
   0   4   4 2875.20   53.00   1
   0  -4  -4 2884.30   50.10   1
   0   4   5  372.60    8.90   1
   0  -4  -5  370.50    8.80   1
   0   4   6 4244.90   63.20   1
   0  -4  -6 4160.20   66.50   1
   0   4   7  298.50    8.40   1
   0  -4  -7  281.20    8.00   1
   0   4   8   32.90    3.90   1
   0  -4  -8   39.20    4.10   1
   0   4   9  423.10   10.90   1
   0  -4  -9  427.80   12.30   1
   0   4  10  514.80   13.80   1
   0  -4 -10  515.30   14.70   1
   0   4  11  203.20    9.30   1
   0  -4 -11  201.40    8.90   1
   0   4  12   60.90    6.40   1
   0  -4 -12   51.20    7.00   1
   0   4  13  305.20   12.80   1
   0  -4 -13  328.80   13.80   1
   0   4  14  961.70   36.60   1
   0  -4 -14  953.70   43.40   1
   0   4  15   -1.90    6.40   1
   0  -4 -15  -14.10    9.90   1
   0   4  16   -9.10    7.80   1
   0  -4 -16   -2.80   10.50   1
   0   4  17  152.10   21.80   1
   0  -4 -17  143.50   23.60   1
   0   4  18   15.90   14.30   1
   0  -4 -18   41.40   15.70   1
   0   4  19   91.70   23.80   1
   0  -4 -19   61.80   20.10   1
   0   4  20  107.00   33.10   1
   0  -4 -20   66.00   25.20   1
   0   5   0   -1.60    4.30   1
   0  -5   0    0.80    3.80   1
   0   5   1 2116.30   36.20   1
   0  -5  -1 2039.50   35.50   1
   0   5   2  261.30    7.50   1
   0  -5  -2  224.10    7.80   1
   0   5   3  918.90   18.50   1
   0  -5  -3  848.70   17.20   1
   0   5   4   46.00    4.10   1
   0  -5  -4   30.40    4.00   1
   0   5   5 2667.80   46.70   1
   0  -5  -5 2625.70   44.10   1
   0   5   6 1944.70   33.10   1
   0  -5  -6 1914.60   36.70   1
   0   5   7   50.70    4.40   1
   0  -5  -7   40.40    4.70   1
   0   5   8  297.40   12.20   1
   0  -5  -8  307.50   11.60   1
   0   5   9  126.80    7.20   1
   0  -5  -9  123.50    7.50   1
   0   5  10  206.00   10.80   1
   0  -5 -10  184.60    9.10   1
   0   5  11  594.90   18.70   1
   0  -5 -11  564.70   21.30   1
   0   5  12  203.70   11.90   1
   0  -5 -12  193.60   12.00   1
   0   5  13   27.50    7.50   1
   0  -5 -13   32.40    8.90   1
   0   5  14  102.50   11.30   1
   0  -5 -14  100.00   13.90   1
   0   5  15   14.20   11.60   1
   0  -5 -15   -5.50   11.10   1
   0   5  16   36.60   16.50   1
   0  -5 -16   -3.00   11.50   1
   0   5  17   10.60   15.70   1
   0  -5 -17   -7.80   13.50   1
   0   5  18   -6.60   14.40   1
   0  -5 -18    2.50   17.80   1
   0   5  19   51.40   21.70   1
   0  -5 -19   33.40   20.40   1
   0   6   0   -0.30    4.90   1
   0  -6   0    4.00    6.20   1
   0   6   1  225.10    8.80   1
   0  -6  -1  198.30   11.20   1
   0   6   2  516.70   13.80   1
   0  -6  -2  471.70   16.70   1
   0   6   3 1387.30   36.30   1
   0  -6  -3 1275.90   32.90   1
   0   6   4    3.40    5.60   1
   0  -6  -4   -7.00    5.80   1
   0   6   5    6.70    4.60   1
   0  -6  -5    1.40    6.70   1
   0   6   6  222.70   10.20   1
   0  -6  -6  181.20   11.00   1
   0   6   7   13.50    5.40   1
   0  -6  -7   10.40    5.50   1
   0   6   8 1099.70   31.70   1
   0  -6  -8 1085.20   29.80   1
   0   6   9  322.30   12.80   1
   0  -6  -9  313.70   14.10   1
   0   6  10 1509.80   56.00   1
   0  -6 -10 1514.10   62.10   1
   0   6  11   47.70   10.10   1
   0  -6 -11   66.20   11.50   1
   0   6  12   -2.40    7.80   1
   0  -6 -12   10.90    8.50   1
   0   6  13   22.90   10.70   1
   0  -6 -13   36.80   12.00   1
   0   6  14  -10.10   13.90   1
   0  -6 -14  -23.70   12.30   1
   0   6  15   11.00   12.80   1
   0  -6 -15   -0.60   13.80   1
   0   6  16  -29.40   15.60   1
   0  -6 -16   -0.80   20.90   1
   0   6  17  192.80   52.80   1
   0  -6 -17  160.20   57.50   1
   0   7   0   -3.30   10.60   1
   0  -7   0   27.40   13.40   1
   0   7   1   36.10    6.30   1
   0  -7  -1   38.10    9.20   1
   0   7   2   88.10    8.70   1
   0  -7  -2  102.90   11.80   1
   0   7   3    8.40    5.80   1
   0  -7  -3    1.50    7.60   1
   0   7   4  623.70   25.90   1
   0  -7  -4  555.50   20.60   1
   0   7   5   45.30    6.40   1
   0  -7  -5   19.20    7.40   1
   0   7   6  165.70   11.60   1
   0  -7  -6  147.80   13.30   1
   0   7   7   52.30    8.30   1
   0  -7  -7   39.40   10.70   1
   0   7   8   68.20   12.20   1
   0  -7  -8   54.20   10.20   1
   0   7   9  189.20   22.20   1
   0  -7  -9  169.80   17.80   1
   0   7  10  251.60   24.80   1
   0  -7 -10  250.00   23.10   1
   0   7  11  281.40   39.20   1
   0  -7 -11  239.80   32.00   1
   0   7  12   -7.30    9.80   1
   0  -7 -12   10.40    9.60   1
   0   7  13  129.30   36.50   1
   0  -7 -13   83.70   21.20   1
   0   7  14   19.10   14.00   1
   0  -7 -14   -0.80   19.30   1
   0   7  15    4.70   16.20   1
   0  -7 -15   56.80   47.90   1
   0   8   0 1267.90  140.00   1
   0  -8   0 1247.10  147.00   1
   0   8   1    8.10    8.60   1
   0  -8  -1  -11.50   10.60   1
   0   8   2  100.50   13.80   1
   0  -8  -2   79.50   18.00   1
   0   8   3   13.20    8.50   1
   0  -8  -3    6.50   10.00   1
   0   8   4  148.30   19.70   1
   0  -8  -4  114.00   15.60   1
   0   8   5   68.90   23.60   1
   0  -8  -5   46.30   12.50   1
   0   8   6   55.00   19.10   1
   0  -8  -6   27.70   11.70   1
   0   8   7   16.00   14.90   1
   0  -8  -7   10.60   11.30   1
   0   8   8   -5.20   14.10   1
   0  -8  -8    3.20   12.40   1
   0   8   9  174.40   44.80   1
   0  -8  -9  139.10   26.40   1
   0   8  10  -13.60   15.60   1
   0  -8 -10   11.30   12.20   1
   0   8  11  -20.40   17.40   1
   0  -8 -11   17.80   14.30   1
   0   8  12   -4.60   22.40   1
   0  -8 -12   65.40   23.40   1
   0   9   0    7.80   12.20   1
   0  -9   0   -9.60   27.10   1
   0   9   1  245.10   50.80   1
   0  -9  -1  169.20   32.10   1
   0   9   2    7.10   14.10   1
   0  -9  -2   11.80   17.80   1
   0   9   3   54.50   28.30   1
   0  -9  -3   33.50   13.30   1
   0   9   4  132.10   44.50   1
   0  -9  -4  131.80   29.50   1
   0   9   5  115.50   38.70   1
   0  -9  -5   76.40   24.20   1
   0   9   6  251.10   87.10   1
   0  -9  -6  194.60   46.90   1
   0   9   7   -4.00   24.80   1
   0  -9  -7    6.50   15.00   1
   0   9   8  104.60   45.90   1
   0  -9  -8  114.40   34.60   1
   1   0 -22  -14.90   16.50   1
   1   0 -21  -21.20   11.80   1
   1   0 -20  116.80   21.00   1
   1   0 -19   22.70   12.60   1
   1   0 -18   45.60   11.90   1
   1   0 -17   -0.70    8.30   1
   1   0 -16  204.40   13.10   1
   1   0 -15    7.30    5.40   1
   1   0 -14 5736.10  129.80   1
   1   0 -13   -2.50    3.50   1
   1   0 -12    8.80    2.10   1
   1   0 -11   -0.80    2.50   1
   1   0 -10   90.80    4.50   1
   1   0  -9   -0.10    2.30   1
   1   0  -8  186.60    5.50   1
   1   0  -7   -0.20    1.70   1
   1   0  -610164.90  176.30   1
   1   0  -5    0.00    1.10   1
   1   0  -4   -2.00    1.30   1
   1   0  -3    0.90    0.80   1
   1   0  -2    0.20    0.60   1
   1   0  -1   -0.10    0.30   1
   1   0   0    0.00    0.30   1
   1   0   1   -0.20    0.30   1
   1   0   2   -0.20    0.60   1
   1   0   3    0.70    0.70   1
   1   0   4   -1.00    1.80   1
   1   0   5    1.70    0.60   1
   1   0   6 2505.80   43.60   1
   1   0   7   -0.70    1.90   1
   1   0   810299.40  214.60   1
   1   0   9    1.60    3.50   1
   1   0  10  336.20   11.40   1
   1   0  11    0.00    3.70   1
   1   0  12 8671.30  154.00   1
   1   0  13   -4.00    5.70   1
   1   0  14  519.90   19.00   1
   1   0  15   -0.10    6.70   1
   1   0  16   83.20    8.90   1
   1   0  17   -6.70    8.90   1
   1   0  18  403.40   36.00   1
   1   0  19   12.30   13.70   1
   1   0  20   -6.90   12.40   1
   1   0  21  -28.20   16.20   1
   1   0  22  -11.90   22.90   1
   1   1 -22   53.20   24.00   1
  -1  -1  22  136.10   49.50   1
   1   1 -21  -19.10   20.30   1
  -1  -1  21    4.10   12.80   1
   1   1 -20   -0.60   10.10   1
  -1  -1  20   26.30   18.00   1
   1   1 -19  150.40   16.80   1
  -1  -1  19  151.80   19.10   1
   1   1 -18   49.60   11.80   1
  -1  -1  18   68.40   13.00   1
   1   1 -17  125.00   10.10   1
  -1  -1  17  140.40   15.90   1
   1   1 -16  690.10   23.30   1
  -1  -1  16  711.40   27.00   1
   1   1 -15  133.10    9.20   1
  -1  -1  15  140.20   11.30   1
   1   1 -14  392.60   15.30   1
  -1  -1  14  372.60   18.10   1
   1   1 -13  282.20    8.80   1
  -1  -1  13  298.00    7.60   1
   1   1 -12  151.60    6.20   1
  -1  -1  12  163.70    6.20   1
   1   1 -11  205.30    7.00   1
  -1  -1  11  207.40    6.20   1
   1   1 -10  152.70    5.20   1
  -1  -1  10  151.30    6.00   1
   1   1  -9  104.20    4.10   1
  -1  -1   9  110.40    5.00   1
   1   1  -8  959.90   19.10   1
  -1  -1   8  962.00   22.30   1
   1   1  -7 6120.90   98.20   1
  -1  -1   7 6181.10  114.70   1
   1   1  -6  454.20    8.70   1
  -1  -1   6  444.10   10.30   1
   1   1  -515218.10  274.70   1
  -1  -1   515050.50  310.30   1
   1   1  -4   -1.70    2.40   1
   1   1  -3   -1.20    1.60   1
  -1  -1   3   -1.60    2.80   1
   1   1  -2   -1.60    0.60   1
  -1  -1   2   -0.90    1.00   1
   1   1  -1    1.20    0.60   1
  -1  -1   1   -1.00    0.90   1
   1   1   0    1.10    0.70   1
  -1  -1   0   -0.20    1.10   1
   1   1   1    0.70    0.70   1
  -1  -1  -1    0.50    1.00   1
   1   1   2    0.00    0.90   1
  -1  -1  -211123.80  247.60   1
   1   1   3   -3.30    1.60   1
  -1  -1  -3  733.60   15.50   1
   1   1   4 2846.90   56.40   1
  -1  -1  -4 2854.70   48.50   1
   1   1   5 1146.60   20.50   1
  -1  -1  -5 1161.50   20.50   1
   1   1   6 1319.00   23.80   1
  -1  -1  -6 1313.00   22.60   1
   1   1   7    2.40    1.90   1
  -1  -1  -7    3.80    1.80   1
   1   1   8  601.40   13.70   1
  -1  -1  -8  596.70   15.50   1
   1   1   9 2163.50   47.50   1
  -1  -1  -9 2196.60   47.20   1
   1   1  10  151.30    6.50   1
  -1  -1 -10  137.80    6.30   1
   1   1  11  392.20   12.10   1
  -1  -1 -11  370.70   10.80   1
   1   1  12  185.20    8.10   1
  -1  -1 -12  181.60    8.10   1
   1   1  13   20.80    4.50   1
  -1  -1 -13   10.80    5.20   1
   1   1  14  953.10   26.50   1
  -1  -1 -14  973.70   29.50   1
   1   1  15  394.60   17.50   1
  -1  -1 -15  384.90   17.80   1
   1   1  16  212.80   15.20   1
  -1  -1 -16  209.00   15.40   1
   1   1  17  422.90   29.90   1
  -1  -1 -17  386.80   23.80   1
   1   1  18   91.40   15.50   1
  -1  -1 -18  105.80   15.10   1
   1   1  19  111.20   17.50   1
  -1  -1 -19  129.70   22.90   1
   1   1  20   53.30   18.60   1
  -1  -1 -20   27.80   14.50   1
   1   1  21    4.60   18.40   1
  -1  -1 -21   15.90   14.80   1
   1   2 -22   20.70   15.20   1
  -1  -2  22   26.20   19.60   1
   1   2 -21   68.30   21.60   1
  -1  -2  21   54.80   20.20   1
   1   2 -20   69.80   19.80   1
  -1  -2  20   42.10   15.50   1
   1   2 -19   50.20   16.30   1
  -1  -2  19   32.40   13.10   1
   1   2 -18   93.10   13.40   1
  -1  -2  18  113.20   17.20   1
   1   2 -17  154.90   14.70   1
  -1  -2  17  185.50   15.40   1
   1   2 -16  271.90   12.70   1
  -1  -2  16  273.00   20.70   1
   1   2 -15  712.90   23.40   1
  -1  -2  15  693.30   28.60   1
   1   2 -14  255.10   11.10   1
  -1  -2  14  292.80   12.10   1
   1   2 -13  575.20   15.10   1
  -1  -2  13  598.50   19.20   1
   1   2 -12    8.30    4.70   1
  -1  -2  12    9.60    4.00   1
   1   2 -11    4.00    3.20   1
  -1  -2  11    6.70    3.40   1
   1   2 -10 2742.40   41.90   1
  -1  -2  10 2649.00   49.90   1
   1   2  -9   78.50    4.20   1
  -1  -2   9   76.70    5.20   1
   1   2  -8 2068.80   38.80   1
  -1  -2   8 1954.20   45.50   1
   1   2  -7  300.30    7.70   1
  -1  -2   7  304.40    7.60   1
   1   2  -6 4337.00   70.10   1
  -1  -2   6 4325.10   67.40   1
   1   2  -5 3176.90   51.60   1
  -1  -2   5 3197.10   50.40   1
   1   2  -4  196.10    4.90   1
  -1  -2   4  202.10    4.40   1
   1   2  -3 1651.50   34.00   1
  -1  -2   3 1638.30   27.30   1
   1   2  -2 2193.20   55.30   1
  -1  -2   2 2142.90   37.10   1
   1   2  -1  462.70   13.50   1
  -1  -2   1  467.10    9.60   1
   1   2   0   15.70    4.10   1
  -1  -2   0 6283.70  115.30   1
   1   2   1   27.00    2.30   1
  -1  -2  -1  201.60    4.80   1
   1   2   2 1003.10   22.70   1
  -1  -2  -2  983.10   16.60   1
   1   2   3  455.30    8.90   1
  -1  -2  -3  443.90    7.80   1
   1   2   4 5136.90   83.10   1
  -1  -2  -4 5060.60   75.30   1
   1   2   5   43.40    2.40   1
  -1  -2  -5   46.50    2.10   1
   1   2   6  303.60    6.90   1
  -1  -2  -6  306.60    6.80   1
   1   2   7 8407.30  164.00   1
  -1  -2  -7 8451.60  134.40   1
   1   2   8  600.80   16.30   1
  -1  -2  -8  578.70   12.60   1
   1   2   9  712.70   16.40   1
  -1  -2  -9  724.20   14.40   1
   1   2  10  861.50   19.50   1
  -1  -2 -10  872.10   17.30   1
   1   2  11   64.80    5.30   1
  -1  -2 -11   73.40    4.40   1
   1   2  12 1458.20   36.10   1
  -1  -2 -12 1415.30   35.60   1
   1   2  13   80.40    6.80   1
  -1  -2 -13   58.00    9.50   1
   1   2  14   44.40    6.60   1
  -1  -2 -14   58.10    8.40   1
   1   2  15  248.70   13.70   1
  -1  -2 -15  219.80   13.60   1
   1   2  16   24.80    7.60   1
  -1  -2 -16   21.90    8.50   1
   1   2  17   98.10   12.40   1
  -1  -2 -17   90.00   13.80   1
   1   2  18   13.20   10.60   1
  -1  -2 -18  -10.40   14.30   1
   1   2  19   15.20   12.60   1
  -1  -2 -19   16.40   12.70   1
   1   2  20  209.10   52.00   1
  -1  -2 -20  178.70   48.10   1
   1   2  21   -5.40   15.60   1
  -1  -2 -21    0.80   18.20   1
   1   3 -21   19.50   18.00   1
  -1  -3  21   21.70   20.10   1
   1   3 -20   -2.40   13.30   1
  -1  -3  20    3.60   13.10   1
   1   3 -19   14.10   14.60   1
  -1  -3  19   20.60   15.30   1
   1   3 -18   43.50   14.00   1
  -1  -3  18   50.00   13.80   1
   1   3 -17  216.50   21.80   1
  -1  -3  17  213.70   25.40   1
   1   3 -16   14.00    6.40   1
  -1  -3  16   -1.70   10.00   1
   1   3 -15  186.30   10.60   1
  -1  -3  15  198.20   16.00   1
   1   3 -14  185.50   10.40   1
  -1  -3  14  207.70   11.30   1
   1   3 -13  784.60   22.60   1
  -1  -3  13  742.50   22.80   1
   1   3 -12   -1.00    3.80   1
  -1  -3  12    3.70    4.60   1
   1   3 -11   72.60    5.40   1
  -1  -3  11   66.10    7.00   1
   1   3 -10 2052.00   35.20   1
  -1  -3  10 2109.90   42.00   1
   1   3  -9 3185.90   52.20   1
  -1  -3   9 3133.20   49.80   1
   1   3  -8  202.00    7.30   1
  -1  -3   8  202.90    6.40   1
   1   3  -7    2.20    2.00   1
  -1  -3   7    6.20    3.20   1
   1   3  -6   63.60    3.60   1
  -1  -3   6   63.20    3.40   1
   1   3  -5  178.60    5.30   1
  -1  -3   5  176.30    4.90   1
   1   3  -4  351.90    8.10   1
  -1  -3   4  352.10    7.10   1
   1   3  -3  578.90   11.00   1
  -1  -3   3  576.30   10.60   1
   1   3  -2  239.60    5.60   1
  -1  -3   2  228.50    5.20   1
   1   3  -1 2147.20   34.20   1
  -1  -3   1 2107.10   32.40   1
   1   3   0  409.60    7.80   1
  -1  -3   0  408.20    8.20   1
   1   3   1 1059.90   17.80   1
  -1  -3  -1 1034.20   17.10   1
   1   3   2  329.50    7.30   1
  -1  -3  -2  320.10    6.50   1
   1   3   3 1609.20   28.30   1
  -1  -3  -3 1589.60   25.70   1
   1   3   4  496.10   11.00   1
  -1  -3  -4  486.30    9.20   1
   1   3   5  625.20   15.20   1
  -1  -3  -5  624.40   13.50   1
   1   3   6  244.30    7.30   1
  -1  -3  -6  245.90    6.40   1
   1   3   7   34.70    3.30   1
  -1  -3  -7   38.00    3.00   1
   1   3   8    0.80    2.50   1
  -1  -3  -8    2.20    2.60   1
   1   3   9 1742.30   30.60   1
  -1  -3  -9 1730.50   28.00   1
   1   3  10  424.20   11.50   1
  -1  -3 -10  410.80   10.80   1
   1   3  11   12.80    3.80   1
  -1  -3 -11   15.50    3.50   1
   1   3  12  185.60    9.80   1
  -1  -3 -12  167.70    7.60   1
   1   3  13 1104.00   29.80   1
  -1  -3 -13 1046.40   30.10   1
   1   3  14    8.60    6.60   1
  -1  -3 -14   19.20    8.00   1
   1   3  15  150.20   11.10   1
  -1  -3 -15  148.90   16.80   1
   1   3  16   35.50    9.00   1
  -1  -3 -16   47.90   13.20   1
   1   3  17  298.90   26.20   1
  -1  -3 -17  251.70   26.30   1
   1   3  18   -2.20   10.30   1
  -1  -3 -18    4.50   11.20   1
   1   3  19   26.60   11.90   1
  -1  -3 -19   44.80   15.00   1
   1   3  20   26.10   13.40   1
  -1  -3 -20   23.00   15.60   1
   1   3  21  214.60  116.10   1
  -1  -3 -21  755.60  398.50   1
   1   4 -20   -2.20   13.20   1
  -1  -4  20  -24.50   21.40   1
   1   4 -19   97.20   24.10   1
  -1  -4  19   84.20   29.00   1
   1   4 -18   66.10   18.00   1
  -1  -4  18   64.50   16.90   1
   1   4 -17  162.90   25.40   1
  -1  -4  17  133.20   23.20   1
   1   4 -16  172.50   22.20   1
  -1  -4  16  158.70   20.70   1
   1   4 -15  191.00   13.90   1
  -1  -4  15  171.80   14.80   1
   1   4 -14   28.20    7.20   1
  -1  -4  14   30.70    7.50   1
   1   4 -13  136.30    9.20   1
  -1  -4  13  123.90    9.40   1
   1   4 -12  125.20    8.50   1
  -1  -4  12  142.20    8.70   1
   1   4 -11   75.90    6.90   1
  -1  -4  11   62.40    6.80   1
   1   4 -10 2009.30   41.70   1
  -1  -4  10 1928.90   42.20   1
   1   4  -9   63.60    4.90   1
  -1  -4   9   53.80    4.50   1
   1   4  -8  430.00   12.60   1
  -1  -4   8  406.60    9.80   1
   1   4  -7   61.50    4.80   1
  -1  -4   7   49.50    4.50   1
   1   4  -6  115.70    5.00   1
  -1  -4   6  106.50    4.90   1
   1   4  -5    0.80    2.40   1
  -1  -4   5    4.90    2.70   1
   1   4  -4   61.10    3.60   1
  -1  -4   4   61.10    3.90   1
   1   4  -3  940.10   18.50   1
  -1  -4   3  929.50   19.80   1
   1   4  -2 1405.00   28.20   1
  -1  -4   2 1358.90   27.20   1
   1   4  -1 4609.80   86.30   1
  -1  -4   1 4543.30   86.00   1
   1   4   0  133.10    4.70   1
  -1  -4   0  116.40    4.90   1
   1   4   1 6063.50  112.60   1
  -1  -4  -1 5920.80  110.50   1
   1   4   2 2507.10   48.50   1
  -1  -4  -2 2447.30   47.20   1
   1   4   3  506.90   14.10   1
  -1  -4  -3  502.10   11.20   1
   1   4   4 2399.40   62.80   1
  -1  -4  -4 2375.10   43.40   1
   1   4   5 1058.50   21.50   1
  -1  -4  -5 1046.50   17.70   1
   1   4   6 1212.70   21.00   1
  -1  -4  -6 1202.50   21.20   1
   1   4   7   34.30    3.10   1
  -1  -4  -7   27.70    3.20   1
   1   4   8   22.50    2.90   1
  -1  -4  -8   37.90    4.90   1
   1   4   9  233.80    9.10   1
  -1  -4  -9  239.00    9.50   1
   1   4  10  217.50    9.10   1
  -1  -4 -10  222.20    9.90   1
   1   4  11    8.40    4.80   1
  -1  -4 -11    6.80    5.10   1
   1   4  12   19.10    5.30   1
  -1  -4 -12   22.80    6.20   1
   1   4  13  535.40   20.00   1
  -1  -4 -13  504.30   18.30   1
   1   4  14  786.90   32.60   1
  -1  -4 -14  732.10   37.20   1
   1   4  15    8.30    6.90   1
  -1  -4 -15   -5.00    8.80   1
   1   4  16  251.40   21.30   1
  -1  -4 -16  248.70   25.20   1
   1   4  17   -1.00   10.70   1
  -1  -4 -17   -2.20   12.10   1
   1   4  18   52.40   19.90   1
  -1  -4 -18   26.40   13.20   1
   1   4  19    8.50   17.20   1
  -1  -4 -19  -10.70   17.10   1
   1   4  20   -6.90   19.90   1
  -1  -4 -20   -1.60   18.00   1
   1   5 -19   23.00   19.10   1
  -1  -5  19   -5.60   23.40   1
   1   5 -18    6.90   19.30   1
  -1  -5  18   18.30   16.20   1
   1   5 -17   20.70   11.70   1
  -1  -5  17   -0.60   13.40   1
   1   5 -16   68.30   16.30   1
  -1  -5  16  102.10   22.80   1
   1   5 -15   16.60    8.60   1
  -1  -5  15   42.00   15.00   1
   1   5 -14  377.60   29.80   1
  -1  -5  14  376.10   29.20   1
   1   5 -13 1892.90   70.50   1
  -1  -5  13 1891.40   70.10   1
   1   5 -12  645.20   22.90   1
  -1  -5  12  630.70   21.60   1
   1   5 -11  238.20   11.10   1
  -1  -5  11  215.10   12.20   1
   1   5 -10  468.30   15.60   1
  -1  -5  10  455.40   15.40   1
   1   5  -9 3363.10   72.30   1
  -1  -5   9 3349.90   71.80   1
   1   5  -8    0.30    4.20   1
  -1  -5   8   -0.70    4.80   1
   1   5  -7   -0.80    3.90   1
  -1  -5   7    0.80    4.80   1
   1   5  -6 1641.20   30.50   1
  -1  -5   6 1633.10   30.00   1
   1   5  -5  152.30    6.80   1
  -1  -5   5  148.60    6.70   1
   1   5  -4  498.50   11.60   1
  -1  -5   4  477.60   10.80   1
   1   5  -3 1092.90   19.40   1
  -1  -5   3 1044.70   19.10   1
   1   5  -2 1009.30   17.80   1
  -1  -5   2  971.80   19.10   1
   1   5  -1   20.40    3.50   1
  -1  -5   1    8.50    3.30   1
   1   5   0  341.50    8.30   1
  -1  -5   0  325.10    9.30   1
   1   5   1  112.70    4.60   1
  -1  -5  -1  101.70    5.10   1
   1   5   2  164.70    7.90   1
  -1  -5  -2  173.10    6.90   1
   1   5   3  719.60   16.40   1
  -1  -5  -3  734.80   15.80   1
   1   5   4  233.10    8.70   1
  -1  -5  -4  195.90    8.20   1
   1   5   5  841.30   19.90   1
  -1  -5  -5  835.50   15.70   1
   1   5   6  881.00   20.70   1
  -1  -5  -6  809.00   19.40   1
   1   5   7 4538.10   88.20   1
  -1  -5  -7 4524.40   95.70   1
   1   5   8  126.30    5.60   1
  -1  -5  -8  105.00    6.70   1
   1   5   9 1512.80   34.40   1
  -1  -5  -9 1452.00   33.80   1
   1   5  10    8.30    4.30   1
  -1  -5 -10   15.70    5.30   1
   1   5  11  149.40    9.50   1
  -1  -5 -11  130.00    9.80   1
   1   5  12  271.30   14.00   1
  -1  -5 -12  241.50   14.10   1
   1   5  13   59.40   10.40   1
  -1  -5 -13   44.10   11.40   1
   1   5  14  418.90   36.00   1
  -1  -5 -14  374.10   39.60   1
   1   5  15   32.10   14.20   1
  -1  -5 -15   80.80   21.20   1
   1   5  16   67.20   19.80   1
  -1  -5 -16   26.30   16.60   1
   1   5  17   15.30   14.00   1
  -1  -5 -17   30.80   23.50   1
   1   5  18  151.60   36.70   1
  -1  -5 -18  127.00   37.50   1
   1   6 -17    9.10   20.80   1
  -1  -6  17  -15.00   18.80   1
   1   6 -16   -1.80   13.30   1
  -1  -6  16   -0.70   23.20   1
   1   6 -15    1.10   11.50   1
  -1  -6  15   17.10   18.90   1
   1   6 -14   61.10   12.80   1
  -1  -6  14   30.90   14.10   1
   1   6 -13    7.80    8.50   1
  -1  -6  13    8.30    9.60   1
   1   6 -12  322.00   25.30   1
  -1  -6  12  269.80   24.90   1
   1   6 -11  527.30   24.40   1
  -1  -6  11  561.40   25.40   1
   1   6 -10  701.80   28.60   1
  -1  -6  10  660.50   28.20   1
   1   6  -9   40.40    6.40   1
  -1  -6   9   37.50    6.90   1
   1   6  -8  998.20   29.60   1
  -1  -6   8  993.40   30.40   1
   1   6  -7    2.00    4.80   1
  -1  -6   7   -7.10    6.20   1
   1   6  -6 3251.40   76.60   1
  -1  -6   6 3144.50   73.90   1
   1   6  -5  175.80   10.40   1
  -1  -6   5  152.80    9.50   1
   1   6  -4  226.40   10.40   1
  -1  -6   4  193.10    9.80   1
   1   6  -3   28.30    4.60   1
  -1  -6   3   32.40    6.60   1
   1   6  -2   41.90    4.80   1
  -1  -6   2   19.40    6.20   1
   1   6  -1  143.50    6.90   1
  -1  -6   1  134.50    8.70   1
   1   6   0  591.70   15.40   1
  -1  -6   0  583.10   20.10   1
   1   6   1  134.70    8.20   1
  -1  -6  -1  116.50    7.70   1
   1   6   2  341.50   14.60   1
  -1  -6  -2  311.40   15.40   1
   1   6   3  215.30   10.00   1
  -1  -6  -3  212.90   13.10   1
   1   6   4 1078.40   32.00   1
  -1  -6  -4 1056.50   29.10   1
   1   6   5   45.20    5.90   1
  -1  -6  -5   35.10    7.10   1
   1   6   6    4.30    4.00   1
  -1  -6  -6    4.10    6.60   1
   1   6   7 2189.60   59.00   1
  -1  -6  -7 2162.10   58.70   1
   1   6   8 4370.00  124.20   1
  -1  -6  -8 4260.50  109.90   1
   1   6   9   59.30    9.70   1
  -1  -6  -9   50.30    8.90   1
   1   6  10    9.10    6.90   1
  -1  -6 -10   19.90    9.70   1
   1   6  11   24.10    8.40   1
  -1  -6 -11   37.20   11.30   1
   1   6  12   -2.50   13.30   1
  -1  -6 -12   18.10    9.20   1
   1   6  13   16.50   14.50   1
  -1  -6 -13  -15.70   10.00   1
   1   6  14   17.10   16.70   1
  -1  -6 -14    1.30   13.10   1
   1   6  15   50.80   18.80   1
  -1  -6 -15   64.10   21.50   1
   1   6  16   -5.30   15.40   1
  -1  -6 -16  -31.30   20.60   1
   1   6  17   12.00   15.40   1
  -1  -6 -17   -6.80   20.60   1
   1   7 -15   22.10   18.60   1
  -1  -7  15    0.60   19.10   1
   1   7 -14  135.90   32.30   1
  -1  -7  14  133.10   32.00   1
   1   7 -13    2.50   10.50   1
  -1  -7  13   -6.40   11.20   1
   1   7 -12   40.30   11.90   1
  -1  -7  12   57.60   13.20   1
   1   7 -11   -3.00   12.40   1
  -1  -7  11    6.60   12.20   1
   1   7 -10  486.10   41.20   1
  -1  -7  10  446.60   36.10   1
   1   7  -9  741.70   54.30   1
  -1  -7   9  696.70   51.60   1
   1   7  -8  178.60   17.00   1
  -1  -7   8  167.90   15.60   1
   1   7  -7   20.90    7.90   1
  -1  -7   7   24.00    8.80   1
   1   7  -6    3.70    7.80   1
  -1  -7   6    5.90    9.30   1
   1   7  -5  104.70    9.00   1
  -1  -7   5   60.00    9.10   1
   1   7  -4    9.00    5.00   1
  -1  -7   4    5.10    8.20   1
   1   7  -3  111.80    9.80   1
  -1  -7   3   98.30   12.30   1
   1   7  -2  248.00   13.10   1
  -1  -7   2  226.10   15.90   1
   1   7  -1  559.90   20.50   1
  -1  -7   1  515.70   23.80   1
   1   7   0  485.20   18.80   1
  -1  -7   0  475.40   22.90   1
   1   7   1  273.60   13.30   1
  -1  -7  -1  234.90   16.60   1
   1   7   2  545.70   20.70   1
  -1  -7  -2  520.90   21.90   1
   1   7   3    0.90    5.40   1
  -1  -7  -3    6.30    7.70   1
   1   7   4  113.40   10.00   1
  -1  -7  -4   77.60   10.00   1
   1   7   5   42.50    6.70   1
  -1  -7  -5   32.90    8.70   1
   1   7   6  883.10   43.90   1
  -1  -7  -6  893.00   38.70   1
   1   7   7   34.80    8.80   1
  -1  -7  -7   25.20    8.10   1
   1   7   8  299.60   27.60   1
  -1  -7  -8  251.00   21.30   1
   1   7   9  105.60   17.70   1
  -1  -7  -9  116.60   14.60   1
   1   7  10   81.10   18.60   1
  -1  -7 -10   52.90   15.00   1
   1   7  11   54.10   20.00   1
  -1  -7 -11   75.60   14.50   1
   1   7  12  124.90   30.10   1
  -1  -7 -12  142.50   26.10   1
   1   7  13  222.90   49.60   1
  -1  -7 -13  158.20   36.70   1
   1   7  14   23.10   16.90   1
  -1  -7 -14  -40.10   23.00   1
   1   7  15  211.20   58.30   1
  -1  -7 -15  207.10   68.70   1
   1   8 -13  -20.80   24.60   1
  -1  -8  13   28.80   21.70   1
   1   8 -12   19.10   16.50   1
  -1  -8  12   18.50   15.80   1
   1   8 -11   22.50   16.20   1
  -1  -8  11   -7.00   13.50   1
   1   8 -10   32.00   19.90   1
  -1  -8  10   25.60   14.00   1
   1   8  -9   13.30   15.30   1
  -1  -8   9   13.20   12.90   1
   1   8  -8  222.40   45.90   1
  -1  -8   8  202.20   35.10   1
   1   8  -7    0.60   14.00   1
  -1  -8   7   -4.90   16.30   1
   1   8  -6   41.20   15.40   1
  -1  -8   6   22.90   12.80   1
   1   8  -5   -4.20    9.30   1
  -1  -8   5    7.40   11.00   1
   1   8  -4   15.30    9.40   1
  -1  -8   4    6.10   12.10   1
   1   8  -3  155.40   20.30   1
  -1  -8   3  135.50   19.80   1
   1   8  -2    4.80   10.30   1
  -1  -8   2   16.10   14.10   1
   1   8  -1    4.80    7.80   1
  -1  -8   1   17.90   11.80   1
   1   8   0 1192.70  108.30   1
  -1  -8   0 1245.90   99.80   1
   1   8   1   93.70   12.80   1
  -1  -8  -1   96.30   18.00   1
   1   8   2  624.40   51.20   1
  -1  -8  -2  571.20   50.50   1
   1   8   3   17.80   10.30   1
  -1  -8  -3   -9.30    9.20   1
   1   8   4   14.20   11.30   1
  -1  -8  -4   11.40    9.10   1
   1   8   5  175.90   30.60   1
  -1  -8  -5  181.10   25.40   1
   1   8   6  208.70   41.90   1
  -1  -8  -6  200.10   26.00   1
   1   8   7   68.60   21.30   1
  -1  -8  -7   70.90   13.70   1
   1   8   8   70.60   19.60   1
  -1  -8  -8   57.90   17.80   1
   1   8   9  160.50   40.20   1
  -1  -8  -9  122.30   24.90   1
   1   8  10   19.70   22.00   1
  -1  -8 -10    7.10   14.50   1
   1   8  11   16.10   17.10   1
  -1  -8 -11   -8.80   19.10   1
   1   8  12   31.80   22.80   1
  -1  -8 -12    4.80   14.30   1
   1   9  -9   80.50   59.60   1
  -1  -9   9   92.40   30.40   1
   1   9  -8   51.40   26.80   1
  -1  -9   8   55.10   26.50   1
   1   9  -7   -9.20   17.30   1
  -1  -9   7  -25.20   17.90   1
   1   9  -6  101.00   35.80   1
  -1  -9   6  119.40   32.10   1
   1   9  -5  176.40   56.70   1
  -1  -9   5  158.60   34.80   1
   1   9  -4   41.20   23.80   1
  -1  -9   4   -2.10   12.10   1
   1   9  -3  148.10   38.60   1
  -1  -9   3  115.10   26.00   1
   1   9  -2   39.30   15.00   1
  -1  -9   2   20.20   15.20   1
   1   9  -1  221.90   43.20   1
  -1  -9   1  183.70   33.90   1
   1   9   0  231.60   54.70   1
  -1  -9   0  103.80   27.50   1
   1   9   1  156.90   33.30   1
  -1  -9  -1  149.50   29.00   1
   1   9   2   22.60   23.50   1
  -1  -9  -2   -7.30   14.30   1
   1   9   3   11.30   20.30   1
  -1  -9  -3   16.70   15.00   1
   1   9   4   33.30   21.40   1
  -1  -9  -4   38.50   16.90   1
   1   9   5   74.00   30.70   1
  -1  -9  -5   92.40   23.10   1
   1   9   6   13.60   19.10   1
  -1  -9  -6    6.90   14.50   1
   1   9   7  255.80   96.10   1
  -1  -9  -7  258.20   84.00   1
   1   9   8   90.80   45.00   1
  -1  -9  -8   95.90   31.50   1
   2   0 -22   17.80   18.70   1
   2   0 -21  -11.30   14.50   1
   2   0 -20  -27.10   13.90   1
   2   0 -19    2.30   10.50   1
   2   0 -18  242.60   17.30   1
   2   0 -17    9.10    8.20   1
   2   0 -16 1065.80   36.40   1
   2   0 -15   -8.50    4.20   1
   2   0 -14  122.00    7.00   1
   2   0 -13   -1.30    3.20   1
   2   0 -12   74.60    4.60   1
   2   0 -11    1.80    2.50   1
   2   0 -10 1305.70   30.70   1
   2   0  -9   -4.90    2.20   1
   2   0  -8  217.30    6.30   1
   2   0  -7   -0.50    1.80   1
   2   0  -6 5051.70   84.50   1
   2   0  -5   -1.50    1.70   1
   2   0  -4   73.10    3.60   1
   2   0  -3    0.70    1.10   1
   2   0  -2   -1.00    1.00   1
   2   0  -1    0.10    0.60   1
   2   0   0    1.20    1.00   1
   2   0   1    0.00    0.70   1
   2   0   2    2.70    1.10   1
   2   0   3    1.60    0.90   1
   2   0   4  378.70    7.50   1
   2   0   5   -0.90    1.10   1
   2   0   6  247.20    5.70   1
   2   0   7    1.30    1.40   1
   2   0   8 1184.20   24.90   1
   2   0   9    4.50    3.70   1
   2   0  10  204.90    8.00   1
   2   0  11   -2.80    4.00   1
   2   0  12 2354.60   50.70   1
   2   0  13    1.40    7.30   1
   2   0  14  436.60   15.50   1
   2   0  15   -0.30    7.90   1
   2   0  16  154.80   12.40   1
   2   0  17   -4.20   11.50   1
   2   0  18   63.70   16.40   1
   2   0  19   -1.30   16.20   1
   2   0  20  -22.80   13.60   1
   2   0  21   11.60   19.30   1
   2   1 -22   22.00   20.50   1
  -2  -1  22   32.60   22.50   1
   2   1 -21  394.50   67.10   1
  -2  -1  21  294.00   51.20   1
   2   1 -20   30.30   11.00   1
  -2  -1  20   53.30   17.40   1
   2   1 -19   11.60   10.10   1
  -2  -1  19    9.60   11.20   1
   2   1 -18  352.10   18.20   1
  -2  -1  18  335.10   26.00   1
   2   1 -17 1236.80   46.70   1
  -2  -1  17 1224.70   66.80   1
   2   1 -16  395.90   15.70   1
  -2  -1  16  390.90   20.00   1
   2   1 -15  824.90   24.70   1
  -2  -1  15  792.30   28.60   1
   2   1 -14   24.00    5.90   1
  -2  -1  14   22.40    4.40   1
   2   1 -13   55.80    4.80   1
  -2  -1  13   54.40    6.20   1
   2   1 -12  540.80   12.80   1
  -2  -1  12  542.10   16.80   1
   2   1 -11  794.70   15.70   1
  -2  -1  11  803.90   20.20   1
   2   1 -10 2966.50   56.90   1
  -2  -1  10 2966.20   76.60   1
   2   1  -9  759.60   16.90   1
  -2  -1   9  733.70   21.20   1
   2   1  -8 1378.90   29.10   1
  -2  -1   8 1360.30   32.70   1
   2   1  -7 1398.80   24.10   1
  -2  -1   7 1386.40   29.10   1
   2   1  -631702.70  648.70   1
  -2  -1   630989.70  746.70   1
   2   1  -528302.50  579.70   1
  -2  -1   529070.00  594.20   1
   2   1  -422873.80  467.50   1
  -2  -1   423373.30  477.50   1
   2   1  -3    0.60    1.90   1
  -2  -1   3 2273.00   48.60   1
   2   1  -2   -1.10    1.40   1
  -2  -1   2   -2.80    2.80   1
   2   1  -1    0.10    1.40   1
  -2  -1   1   -1.50    1.70   1
   2   1   0   -1.60    1.20   1
  -2  -1   011646.80  239.30   1
   2   1   1    0.10    1.00   1
  -2  -1  -1  870.90   16.20   1
   2   1   2    2.00    1.40   1
  -2  -1  -212387.90  212.90   1
   2   1   3 2448.50   52.20   1
  -2  -1  -3 2395.40   39.10   1
   2   1   4 9751.80  153.90   1
  -2  -1  -4 9746.80  148.20   1
   2   1   5 2166.60   37.40   1
  -2  -1  -5 2165.40   34.90   1
   2   1   6 1487.50   26.60   1
  -2  -1  -6 1487.00   24.40   1
   2   1   7 1337.40   24.00   1
  -2  -1  -7 1331.60   23.90   1
   2   1   8  173.90    6.40   1
  -2  -1  -8  178.60    5.70   1
   2   1   9  545.00   14.80   1
  -2  -1  -9  558.60   11.80   1
   2   1  10   10.50    3.40   1
  -2  -1 -10    9.60    2.70   1
   2   1  11 1314.20   25.90   1
  -2  -1 -11 1324.90   27.00   1
   2   1  12    5.40    3.60   1
  -2  -1 -12   17.90    5.10   1
   2   1  13  113.30    6.60   1
  -2  -1 -13  106.00    8.40   1
   2   1  14 2609.00   78.20   1
  -2  -1 -14 2630.10   78.20   1
   2   1  15  357.40   16.70   1
  -2  -1 -15  375.60   17.30   1
   2   1  16  103.00   11.30   1
  -2  -1 -16   92.70   12.00   1
   2   1  17   -5.70   10.20   1
  -2  -1 -17   -2.20    7.20   1
   2   1  18   21.30   11.50   1
  -2  -1 -18   31.60   12.70   1
   2   1  19   88.50   21.00   1
  -2  -1 -19   78.80   22.70   1
   2   1  20  617.60  130.20   1
  -2  -1 -20  582.30  121.30   1
   2   1  21  113.90   34.70   1
  -2  -1 -21  121.10   42.90   1
   2   2 -22   73.30   29.80   1
  -2  -2  22   84.80   28.30   1
   2   2 -21   89.20   27.00   1
  -2  -2  21  119.20   30.00   1
   2   2 -20  145.00   28.20   1
  -2  -2  20  176.90   40.70   1
   2   2 -19   93.70   19.40   1
  -2  -2  19   80.90   18.80   1
   2   2 -18   14.70   10.00   1
  -2  -2  18    0.70   11.60   1
   2   2 -17  229.40   13.80   1
  -2  -2  17  237.30   19.30   1
   2   2 -16  227.70   11.90   1
  -2  -2  16  206.20   16.40   1
   2   2 -15  135.80   10.20   1
  -2  -2  15  139.40   11.40   1
   2   2 -14 1955.80   48.10   1
  -2  -2  14 1949.80   51.70   1
   2   2 -13  261.40   10.00   1
  -2  -2  13  257.90   13.50   1
   2   2 -12    5.10    3.80   1
  -2  -2  12    6.10    3.90   1
   2   2 -11  274.20    8.20   1
  -2  -2  11  272.90   10.00   1
   2   2 -10 7895.80  114.10   1
  -2  -2  10 7656.40  136.40   1
   2   2  -9    8.50    2.90   1
  -2  -2   9   21.20    5.90   1
   2   2  -8 1653.40   32.70   1
  -2  -2   8 1627.00   48.90   1
   2   2  -711091.10  191.30   1
  -2  -2   711014.20  248.20   1
   2   2  -6   54.10    2.30   1
  -2  -2   6   51.50    2.90   1
   2   2  -5 1177.40   20.20   1
  -2  -2   5 1162.80   20.60   1
   2   2  -414755.70  253.90   1
  -2  -2   414893.80  235.10   1
   2   2  -315582.30  255.40   1
  -2  -2   315577.70  244.80   1
   2   2  -227679.00  564.30   1
  -2  -2   227978.40  535.50   1
   2   2  -1 1384.30   25.50   1
  -2  -2   1 1417.80   24.80   1
   2   2   0  902.60   22.90   1
  -2  -2   0 1099.40   21.60   1
   2   2   1 4645.00   91.50   1
  -2  -2  -1 4830.20   81.40   1
   2   2   2  590.10   13.70   1
  -2  -2  -2  580.20   10.00   1
   2   2   3    4.00    1.90   1
  -2  -2  -3   -1.60    1.40   1
   2   2   4    9.00    2.10   1
  -2  -2  -4    9.30    1.40   1
   2   2   5   11.70    1.70   1
  -2  -2  -5   10.10    1.60   1
   2   2   611521.00  200.00   1
  -2  -2  -611455.60  189.20   1
   2   2   7 1475.80   28.20   1
  -2  -2  -7 1477.60   27.90   1
   2   2   8 1743.80   34.30   1
  -2  -2  -8 1723.20   34.10   1
   2   2   9    0.70    2.40   1
  -2  -2  -9   -1.50    2.70   1
   2   2  10 1246.50   25.10   1
  -2  -2 -10 1290.30   26.50   1
   2   2  11  128.20    6.20   1
  -2  -2 -11  140.00    7.50   1
   2   2  12    0.30    4.10   1
  -2  -2 -12    4.90    4.90   1
   2   2  13  246.90   13.00   1
  -2  -2 -13  263.20   14.70   1
   2   2  14   -6.10    5.80   1
  -2  -2 -14   -2.40    7.40   1
   2   2  15   49.70    7.60   1
  -2  -2 -15   56.20   10.70   1
   2   2  16  152.60   14.00   1
  -2  -2 -16  193.70   14.50   1
   2   2  17    3.90   10.60   1
  -2  -2 -17   -1.50    8.90   1
   2   2  18   56.00   13.70   1
  -2  -2 -18   68.70   15.00   1
   2   2  19   21.10   11.90   1
  -2  -2 -19   34.50   16.20   1
   2   2  20  142.20   37.90   1
  -2  -2 -20  114.50   32.10   1
   2   2  21  107.20   33.00   1
  -2  -2 -21   96.40   32.10   1
   2   3 -21  202.20   55.90   1
  -2  -3  21  191.40   61.60   1
   2   3 -20    0.40   14.10   1
  -2  -3  20  -19.80   16.40   1
   2   3 -19  128.50   21.40   1
  -2  -3  19  190.30   37.20   1
   2   3 -18   -6.40   10.10   1
  -2  -3  18   23.90   10.80   1
   2   3 -17   43.60    8.80   1
  -2  -3  17   47.40   12.60   1
   2   3 -16   87.40   12.20   1
  -2  -3  16   99.70   14.10   1
   2   3 -15  314.50   13.60   1
  -2  -3  15  330.50   18.60   1
   2   3 -14    9.80    6.10   1
  -2  -3  14   13.80    7.10   1
   2   3 -13    4.50    5.60   1
  -2  -3  13    7.90    6.20   1
   2   3 -12   88.20    5.70   1
  -2  -3  12   83.50    9.10   1
   2   3 -11   35.20    3.90   1
  -2  -3  11   46.80    5.30   1
   2   3 -10 1919.80   33.40   1
  -2  -3  10 1911.70   38.50   1
   2   3  -9    8.70    2.70   1
  -2  -3   9   13.10    2.20   1
   2   3  -8  115.70    4.40   1
  -2  -3   8   99.00    4.60   1
   2   3  -7   76.30    3.50   1
  -2  -3   7   71.00    4.30   1
   2   3  -6  715.50   15.30   1
  -2  -3   6  683.20   14.00   1
   2   3  -5 1111.50   22.40   1
  -2  -3   5 1074.20   19.90   1
   2   3  -4  939.00   19.30   1
  -2  -3   4  945.30   17.00   1
   2   3  -310260.60  178.10   1
  -2  -3   310184.00  168.90   1
   2   3  -2 5903.00  103.30   1
  -2  -3   2 5906.00   91.50   1
   2   3  -1  966.10   18.20   1
  -2  -3   1  954.80   15.60   1
   2   3   0 5873.90   98.70   1
  -2  -3   0 5883.30   91.20   1
   2   3   1  186.50    5.40   1
  -2  -3  -1  188.20    5.10   1
   2   3   2 2051.90   39.40   1
  -2  -3  -2 2031.40   37.10   1
   2   3   3   14.80    3.10   1
  -2  -3  -3    8.50    1.50   1
   2   3   4  729.70   18.40   1
  -2  -3  -4  709.50   14.90   1
   2   3   5  258.40    8.80   1
  -2  -3  -5  257.30    7.80   1
   2   3   6  223.80    6.30   1
  -2  -3  -6  219.90    6.30   1
   2   3   7  992.70   17.30   1
  -2  -3  -7  959.40   15.70   1
   2   3   8  867.20   17.70   1
  -2  -3  -8  863.20   15.30   1
   2   3   9  109.20    5.20   1
  -2  -3  -9  120.70    5.10   1
   2   3  10   41.00    3.90   1
  -2  -3 -10   34.20    3.90   1
   2   3  11   63.30    5.60   1
  -2  -3 -11   80.70    6.50   1
   2   3  12  424.30   13.80   1
  -2  -3 -12  419.10   13.10   1
   2   3  13    5.70    6.90   1
  -2  -3 -13   -0.80    7.20   1
   2   3  14  114.00    9.50   1
  -2  -3 -14   90.60    9.90   1
   2   3  15  321.50   17.00   1
  -2  -3 -15  320.40   20.60   1
   2   3  16   -5.70    7.10   1
  -2  -3 -16    0.30    8.80   1
   2   3  17   61.60   12.70   1
  -2  -3 -17   55.60   14.60   1
   2   3  18   18.20    9.90   1
  -2  -3 -18   12.10   10.70   1
   2   3  19    5.90   11.70   1
  -2  -3 -19   -3.50   13.40   1
   2   3  20  -30.00   18.60   1
  -2  -3 -20  -26.30   15.90   1
   2   4 -20   -2.10   13.30   1
  -2  -4  20    1.70   17.90   1
   2   4 -19   26.50   17.00   1
  -2  -4  19   -8.90   21.50   1
   2   4 -18    9.50   14.60   1
  -2  -4  18   18.00   12.00   1
   2   4 -17  555.30   69.80   1
  -2  -4  17  485.20   61.80   1
   2   4 -16  624.80   47.00   1
  -2  -4  16  552.80   46.80   1
   2   4 -15   48.10    8.70   1
  -2  -4  15   43.60    9.70   1
   2   4 -14  270.60   14.30   1
  -2  -4  14  281.50   16.50   1
   2   4 -13  842.60   26.90   1
  -2  -4  13  804.70   25.90   1
   2   4 -12 3108.40   81.70   1
  -2  -4  12 3053.70   72.00   1
   2   4 -11  176.30    9.30   1
  -2  -4  11  186.10    9.30   1
   2   4 -10   50.60    4.90   1
  -2  -4  10   39.30    4.20   1
   2   4  -9  383.30    9.30   1
  -2  -4   9  372.10   10.30   1
   2   4  -8  457.00   11.00   1
  -2  -4   8  443.80   10.80   1
   2   4  -7  200.80    6.30   1
  -2  -4   7  197.50    6.60   1
   2   4  -6   75.50    4.10   1
  -2  -4   6   68.40    4.00   1
   2   4  -5    1.50    2.50   1
  -2  -4   5    3.30    2.70   1
   2   4  -4  114.60    4.70   1
  -2  -4   4  113.60    5.70   1
   2   4  -3   49.90    3.80   1
  -2  -4   3   47.30    3.60   1
   2   4  -2  884.60   18.80   1
  -2  -4   2  867.40   18.50   1
   2   4  -1 1784.40   35.20   1
  -2  -4   1 1802.30   37.00   1
   2   4   0   40.60    2.70   1
  -2  -4   0   33.10    2.90   1
   2   4   1 1477.00   33.60   1
  -2  -4  -1 1416.20   30.30   1
   2   4   2  282.50    9.40   1
  -2  -4  -2  257.20   10.40   1
   2   4   3 2221.10   51.60   1
  -2  -4  -3 2170.40   43.80   1
   2   4   4 1193.20   31.30   1
  -2  -4  -4 1128.90   20.10   1
   2   4   5    2.70    4.60   1
  -2  -4  -5    8.70    2.50   1
   2   4   6 2394.40   47.50   1
  -2  -4  -6 2340.20   41.40   1
   2   4   7   58.30    5.40   1
  -2  -4  -7   49.30    4.50   1
   2   4   8  511.00   14.90   1
  -2  -4  -8  496.90   12.60   1
   2   4   9  179.80    6.90   1
  -2  -4  -9  154.10    7.50   1
   2   4  10  938.10   23.40   1
  -2  -4 -10  901.00   22.60   1
   2   4  11   69.30    5.80   1
  -2  -4 -11   67.60    5.70   1
   2   4  12  273.40   11.50   1
  -2  -4 -12  257.20   12.60   1
   2   4  13  180.20   15.50   1
  -2  -4 -13  161.20   12.90   1
   2   4  14  765.10   33.10   1
  -2  -4 -14  755.60   39.90   1
   2   4  15   39.40    9.30   1
  -2  -4 -15   50.30   12.10   1
   2   4  16   76.80   12.30   1
  -2  -4 -16   51.20   15.30   1
   2   4  17   32.80   16.00   1
  -2  -4 -17   33.90   18.70   1
   2   4  18  174.60   41.50   1
  -2  -4 -18  180.30   42.80   1
   2   4  19   37.10   23.30   1
  -2  -4 -19  109.20   36.20   1
   2   5 -19   28.80   18.20   1
  -2  -5  19   20.40   20.10   1
   2   5 -18   44.30   15.50   1
  -2  -5  18   39.80   16.70   1
   2   5 -17  -14.30   11.70   1
  -2  -5  17    8.50   12.20   1
   2   5 -16   11.20   11.30   1
  -2  -5  16  -22.80   15.70   1
   2   5 -15   89.00   13.30   1
  -2  -5  15   58.90   11.80   1
   2   5 -14  111.00   13.80   1
  -2  -5  14  107.50   11.80   1
   2   5 -13    5.00    7.10   1
  -2  -5  13   -8.50    6.40   1
   2   5 -12   58.80    9.20   1
  -2  -5  12   32.90    7.10   1
   2   5 -11    7.20    8.50   1
  -2  -5  11   11.40    8.40   1
   2   5 -10  698.70   27.70   1
  -2  -5  10  676.20   21.90   1
   2   5  -9  505.50   15.50   1
  -2  -5   9  465.90   14.90   1
   2   5  -8    0.90    5.30   1
  -2  -5   8   -1.20    5.50   1
   2   5  -7    2.50    3.50   1
  -2  -5   7    3.70    3.50   1
   2   5  -6   97.50    5.90   1
  -2  -5   6   87.70    6.20   1
   2   5  -5  247.30    8.40   1
  -2  -5   5  232.50    8.30   1
   2   5  -4   24.10    3.80   1
  -2  -5   4   18.00    4.80   1
   2   5  -3  960.00   17.50   1
  -2  -5   3  948.90   18.30   1
   2   5  -2  314.90    7.90   1
  -2  -5   2  294.60    8.60   1
   2   5  -1  723.20   13.80   1
  -2  -5   1  689.20   14.10   1
   2   5   0 1117.20   19.00   1
  -2  -5   0 1070.10   21.60   1
   2   5   1  451.50   11.20   1
  -2  -5  -1  446.60   10.90   1
   2   5   2 1474.00   30.30   1
  -2  -5  -2 1410.50   30.70   1
   2   5   3  561.50   14.90   1
  -2  -5  -3  549.20   14.30   1
   2   5   4   75.70    8.60   1
  -2  -5  -4   61.90    2.80   1
   2   5   5 1082.60   30.50   1
  -2  -5  -5 1067.30   24.50   1
   2   5   6    7.00    6.60   1
  -2  -5  -6    2.70    3.80   1
   2   5   7   38.80    7.40   1
  -2  -5  -7   31.20    4.60   1
   2   5   8 1538.20   42.10   1
  -2  -5  -8 1509.30   34.50   1
   2   5   9  555.90   19.90   1
  -2  -5  -9  545.40   17.10   1
   2   5  10  270.40   13.90   1
  -2  -5 -10  267.50   11.10   1
   2   5  11   72.90    8.60   1
  -2  -5 -11  102.10   12.40   1
   2   5  12  140.00   12.80   1
  -2  -5 -12  113.50   13.90   1
   2   5  13   15.10   13.30   1
  -2  -5 -13   -7.10    9.40   1
   2   5  14   34.80   12.00   1
  -2  -5 -14   -5.10   13.30   1
   2   5  15  152.40   21.60   1
  -2  -5 -15  112.80   25.20   1
   2   5  16   52.80   20.30   1
  -2  -5 -16   34.30   21.80   1
   2   5  17  162.80   48.90   1
  -2  -5 -17  118.70   35.60   1
   2   5  18   -7.30   17.30   1
  -2  -5 -18   -2.60   15.40   1
   2   6 -18   13.70   16.50   1
  -2  -6  18  -11.10   20.70   1
   2   6 -17  179.40   41.70   1
  -2  -6  17  112.10   40.40   1
   2   6 -16  -19.80   17.30   1
  -2  -6  16   -7.10   19.20   1
   2   6 -15   22.00   10.10   1
  -2  -6  15   12.90   12.30   1
   2   6 -14    8.40    7.50   1
  -2  -6  14    8.00    8.70   1
   2   6 -13   21.20    9.50   1
  -2  -6  13   13.40    7.80   1
   2   6 -12  309.10   23.30   1
  -2  -6  12  277.40   23.00   1
   2   6 -11   19.50    7.80   1
  -2  -6  11   26.00    8.90   1
   2   6 -10  180.80   12.20   1
  -2  -6  10  181.70   15.80   1
   2   6  -9   86.60    8.70   1
  -2  -6   9   82.60    9.40   1
   2   6  -8   40.60    6.60   1
  -2  -6   8   29.40    7.00   1
   2   6  -7  395.20   14.40   1
  -2  -6   7  375.50   15.80   1
   2   6  -6 1627.40   45.20   1
  -2  -6   6 1568.40   43.80   1
   2   6  -5    9.60    4.80   1
  -2  -6   5   18.70    6.00   1
   2   6  -4  544.50   17.40   1
  -2  -6   4  535.80   19.30   1
   2   6  -3   51.90    5.90   1
  -2  -6   3   55.50    7.50   1
   2   6  -2  223.70    9.40   1
  -2  -6   2  211.50   10.50   1
   2   6  -1 1297.50   33.00   1
  -2  -6   1 1212.70   31.70   1
   2   6   0  303.30   10.60   1
  -2  -6   0  293.60   12.30   1
   2   6   1    6.30    4.30   1
  -2  -6  -1   -9.60    6.90   1
   2   6   2   90.60    6.50   1
  -2  -6  -2   80.50    8.90   1
   2   6   3 2046.00   60.60   1
  -2  -6  -3 1955.50   53.40   1
   2   6   4 1211.70   34.90   1
  -2  -6  -4 1201.50   32.60   1
   2   6   5   82.20   11.00   1
  -2  -6  -5  106.90   10.70   1
   2   6   6 1523.50   52.20   1
  -2  -6  -6 1476.70   41.60   1
   2   6   7  394.00   19.50   1
  -2  -6  -7  342.20   14.70   1
   2   6   8  303.90   18.00   1
  -2  -6  -8  253.00   13.30   1
   2   6   9  111.90   16.00   1
  -2  -6  -9   90.60   10.50   1
   2   6  10   14.00    9.30   1
  -2  -6 -10   27.70   10.60   1
   2   6  11   48.40   13.30   1
  -2  -6 -11   34.00   11.00   1
   2   6  12    5.60    9.10   1
  -2  -6 -12   17.80    9.70   1
   2   6  13    4.70   12.80   1
  -2  -6 -13   -9.70   10.80   1
   2   6  14   86.80   21.30   1
  -2  -6 -14  100.10   28.60   1
   2   6  15    2.40   13.20   1
  -2  -6 -15    3.50   16.60   1
   2   6  16   88.50   30.10   1
  -2  -6 -16   90.20   33.20   1
   2   7 -16   -5.60   16.50   1
  -2  -7  16   13.50   35.20   1
   2   7 -15  113.40   35.00   1
  -2  -7  15   71.90   32.40   1
   2   7 -14  224.90   44.70   1
  -2  -7  14  185.50   42.60   1
   2   7 -13    8.70   10.60   1
  -2  -7  13   10.10   11.70   1
   2   7 -12   82.70   17.80   1
  -2  -7  12   93.60   16.70   1
   2   7 -11   61.40   17.90   1
  -2  -7  11   66.00   13.50   1
   2   7 -10    4.90    8.20   1
  -2  -7  10    7.10   11.30   1
   2   7  -9  199.40   19.70   1
  -2  -7   9  190.10   19.10   1
   2   7  -8   53.30    9.90   1
  -2  -7   8   47.60   10.80   1
   2   7  -7   34.90    9.70   1
  -2  -7   7   53.40   12.90   1
   2   7  -6   18.40   10.20   1
  -2  -7   6    5.70   10.00   1
   2   7  -5   74.40   11.20   1
  -2  -7   5   76.80   10.30   1
   2   7  -4 1400.00   57.10   1
  -2  -7   4 1372.50   57.10   1
   2   7  -3  150.40   10.00   1
  -2  -7   3  130.80   12.60   1
   2   7  -2  237.70   11.90   1
  -2  -7   2  228.70   14.60   1
   2   7  -1  650.60   22.60   1
  -2  -7   1  643.80   27.70   1
   2   7   0  235.00   11.20   1
  -2  -7   0  194.90   12.60   1
   2   7   1   46.70    7.10   1
  -2  -7  -1   49.20    9.10   1
   2   7   2  128.90    9.80   1
  -2  -7  -2   80.70   11.60   1
   2   7   3 2743.20  120.70   1
  -2  -7  -3 2775.80  101.30   1
   2   7   4 1361.40   62.70   1
  -2  -7  -4 1276.30   48.60   1
   2   7   5  119.40   12.80   1
  -2  -7  -5   84.60   12.90   1
   2   7   6  141.10   14.50   1
  -2  -7  -6  122.00   11.60   1
   2   7   7   36.30   17.60   1
  -2  -7  -7   -1.30    9.30   1
   2   7   8    0.70   10.30   1
  -2  -7  -8    6.30    7.70   1
   2   7   9  -15.90   15.80   1
  -2  -7  -9    5.40    9.70   1
   2   7  10   26.40   19.10   1
  -2  -7 -10    2.40   11.60   1
   2   7  11  482.60   90.20   1
  -2  -7 -11  418.20   61.90   1
   2   7  12   26.60   18.10   1
  -2  -7 -12  -10.60   12.10   1
   2   7  13   83.50   30.10   1
  -2  -7 -13   50.40   24.50   1
   2   7  14    1.70   16.50   1
  -2  -7 -14  -12.60   16.60   1
   2   8 -13   59.20   26.50   1
  -2  -8  13   83.20   31.90   1
   2   8 -12   -8.10   14.80   1
  -2  -8  12    4.20   16.60   1
   2   8 -11   24.50   17.80   1
  -2  -8  11    5.00   18.50   1
   2   8 -10   28.90   18.30   1
  -2  -8  10    9.20   11.60   1
   2   8  -9   -7.00   17.70   1
  -2  -8   9   10.90   14.40   1
   2   8  -8   15.80   11.80   1
  -2  -8   8   36.50   13.60   1
   2   8  -7   59.70   14.20   1
  -2  -8   7   62.70   18.60   1
   2   8  -6    3.90    9.40   1
  -2  -8   6   -4.60   11.60   1
   2   8  -5   53.20   14.40   1
  -2  -8   5   55.00   13.90   1
   2   8  -4  402.90   37.80   1
  -2  -8   4  412.20   40.40   1
   2   8  -3   60.40   11.60   1
  -2  -8   3   48.80   14.80   1
   2   8  -2   54.10   11.40   1
  -2  -8   2   68.80   15.50   1
   2   8  -1   79.30   11.90   1
  -2  -8   1   66.80   14.10   1
   2   8   0  866.90   70.30   1
  -2  -8   0  799.30   71.30   1
   2   8   1  199.80   22.20   1
  -2  -8  -1  146.10   21.50   1
   2   8   2    9.90   13.40   1
  -2  -8  -2   15.00   14.20   1
   2   8   3  480.30   47.80   1
  -2  -8  -3  432.40   34.50   1
   2   8   4   22.10   11.90   1
  -2  -8  -4    2.70    8.60   1
   2   8   5  752.20   92.50   1
  -2  -8  -5  718.00   80.30   1
   2   8   6  104.00   18.80   1
  -2  -8  -6   86.80   19.30   1
   2   8   7  447.90  102.10   1
  -2  -8  -7  435.10   63.00   1
   2   8   8  132.00   29.90   1
  -2  -8  -8   94.20   23.00   1
   2   8   9  121.40   35.20   1
  -2  -8  -9   96.00   22.70   1
   2   8  10    8.70   17.00   1
  -2  -8 -10   28.10   13.20   1
   2   8  11  484.00  145.10   1
  -2  -8 -11  454.20  106.30   1
   2   8  12  124.00   75.80   1
  -2  -8 -12   23.70   34.10   1
   2   9  -8    4.90   16.50   1
  -2  -9   8  -17.00   21.10   1
   2   9  -7  101.40   38.00   1
  -2  -9   7  113.80   36.60   1
   2   9  -6   57.10   27.30   1
  -2  -9   6   32.90   18.30   1
   2   9  -5   18.70   13.40   1
  -2  -9   5   -0.50   12.70   1
   2   9  -4  150.20   39.30   1
  -2  -9   4   90.30   22.90   1
   2   9  -3   93.20   33.80   1
  -2  -9   3   73.40   18.80   1
   2   9  -2   52.70   20.00   1
  -2  -9   2   31.70   17.70   1
   2   9  -1  164.40   35.00   1
  -2  -9   1  189.90   36.70   1
   2   9   0   18.10   20.40   1
  -2  -9   0   15.20   14.00   1
   2   9   1   35.20   22.40   1
  -2  -9  -1   36.70   22.30   1
   2   9   2  -10.90   14.50   1
  -2  -9  -2  -21.60   13.90   1
   2   9   3   -9.00   17.00   1
  -2  -9  -3    2.30   12.00   1
   2   9   4   30.90   21.30   1
  -2  -9  -4   32.80   20.10   1
   2   9   5   70.30   33.00   1
  -2  -9  -5   37.00   15.90   1
   2   9   6   -6.80   26.70   1
  -2  -9  -6  -21.80   13.90   1
   2   9   7  -40.80   29.30   1
  -2  -9  -7   33.50   20.90   1
   3   0 -22   92.30   37.70   1
   3   0 -21  -18.00   19.80   1
   3   0 -20  393.00   46.90   1
   3   0 -19   32.80   13.30   1
   3   0 -18   89.90   11.60   1
   3   0 -17  -16.50    8.80   1
   3   0 -16  111.10    9.40   1
   3   0 -15   -6.60    5.30   1
   3   0 -14  479.80   15.00   1
   3   0 -13    3.40    3.40   1
   3   0 -12  465.80   11.90   1
   3   0 -11    5.00    3.30   1
   3   0 -10   24.00    3.50   1
   3   0  -9    1.10    2.80   1
   3   0  -8   67.60    3.90   1
   3   0  -7    1.60    2.10   1
   3   0  -6  470.90   10.50   1
   3   0  -5   -2.10    2.00   1
   3   0  -419947.10  410.50   1
   3   0  -3    5.50    1.40   1
   3   0  -2 5617.40  117.00   1
   3   0  -1    1.90    1.10   1
   3   0   021524.20  519.40   1
   3   0   1    2.50    1.00   1
   3   0   2 4180.10   73.90   1
   3   0   3    0.30    1.20   1
   3   0   4 6130.90   90.80   1
   3   0   5    0.30    1.70   1
   3   0   6 2694.70   51.50   1
   3   0   7   -2.20    2.80   1
   3   0   8 2223.70   46.40   1
   3   0   9   -1.70    1.40   1
   3   0  10 1368.90   22.40   1
   3   0  11    2.10    2.00   1
   3   0  12   -0.20    2.80   1
   3   0  13    2.80    6.80   1
   3   0  14  809.70   26.20   1
   3   0  15   -3.00    6.80   1
   3   0  16  213.40   16.20   1
   3   0  17  -19.40   10.70   1
   3   0  18  210.20   30.80   1
   3   0  19  -16.50   14.20   1
   3   0  20  115.50   28.10   1
   3   0  21  -11.60   14.00   1
   3   1 -22   94.20   30.70   1
  -3  -1  22  168.10   59.20   1
   3   1 -21  -10.00   11.90   1
  -3  -1  21   12.30   14.40   1
   3   1 -20  271.90   40.30   1
  -3  -1  20  271.90   38.00   1
   3   1 -19    5.50    7.70   1
  -3  -1  19    2.90   11.30   1
   3   1 -18  104.70   10.30   1
  -3  -1  18  113.40   15.80   1
   3   1 -17  667.90   29.10   1
  -3  -1  17  672.60   45.10   1
   3   1 -16    4.20    6.90   1
  -3  -1  16   -4.90    9.00   1
   3   1 -15  604.70   21.90   1
  -3  -1  15  590.00   18.90   1
   3   1 -14  234.10   10.20   1
  -3  -1  14  238.10   10.20   1
   3   1 -13  620.60   16.70   1
  -3  -1  13  629.40   15.60   1
   3   1 -12  168.50    7.20   1
  -3  -1  12  171.10   10.00   1
   3   1 -11  413.90   10.40   1
  -3  -1  11  387.00   13.30   1
   3   1 -10 2700.50   59.90   1
  -3  -1  10 2569.20   66.10   1
   3   1  -9 2768.10   53.20   1
  -3  -1   9 2645.60   77.40   1
   3   1  -8  248.10    6.10   1
  -3  -1   8  235.10    8.80   1
   3   1  -7  151.60    4.10   1
  -3  -1   7  156.50    5.80   1
   3   1  -6  673.40   12.20   1
  -3  -1   6  685.80   14.60   1
   3   1  -5 2372.30   42.70   1
  -3  -1   5 2348.10   40.80   1
   3   1  -4 2503.50   45.30   1
  -3  -1   4 2464.10   44.50   1
   3   1  -331816.50  701.00   1
  -3  -1   332796.40  791.80   1
   3   1  -2 1611.60   32.90   1
  -3  -1   2 1581.70   28.70   1
   3   1  -1 4339.40   85.90   1
  -3  -1   1 4306.80   71.90   1
   3   1   0  105.30    3.70   1
  -3  -1   0  103.80    2.40   1
   3   1   1    2.90    1.20   1
  -3  -1  -1   -0.50    1.30   1
   3   1   2 1046.10   18.00   1
  -3  -1  -2 1049.10   17.10   1
   3   1   3  259.00    5.60   1
  -3  -1  -3  258.70    5.50   1
   3   1   4 3351.20   57.10   1
  -3  -1  -4 3366.90   47.50   1
   3   1   5  568.60   12.10   1
  -3  -1  -5  572.20   10.40   1
   3   1   6   45.20    3.30   1
  -3  -1  -6   45.40    2.80   1
   3   1   7 9321.60  182.40   1
  -3  -1  -7 9251.90  170.60   1
   3   1   8  180.80    7.50   1
  -3  -1  -8  174.60    5.50   1
   3   1   9   -3.30    3.20   1
  -3  -1  -9    0.60    2.10   1
   3   1  10  333.50   10.20   1
  -3  -1 -10  337.60    7.30   1
   3   1  11 1033.90   26.50   1
  -3  -1 -11 1066.60   20.90   1
   3   1  12  144.70    9.80   1
  -3  -1 -12  170.60    9.10   1
   3   1  13    3.40    6.00   1
  -3  -1 -13   -4.70    5.10   1
   3   1  14  159.40   11.90   1
  -3  -1 -14  153.10   10.80   1
   3   1  15  880.70   40.50   1
  -3  -1 -15  829.30   37.60   1
   3   1  16   27.40    8.40   1
  -3  -1 -16   21.30    8.20   1
   3   1  17   31.20   12.00   1
  -3  -1 -17   16.60    8.30   1
   3   1  18  825.10  101.30   1
  -3  -1 -18  826.80  101.90   1
   3   1  19   59.20   19.20   1
  -3  -1 -19   36.20   15.90   1
   3   1  20    5.90   14.10   1
  -3  -1 -20   -7.80   14.50   1
   3   2 -22   20.50   17.80   1
  -3  -2  22  -10.20   17.70   1
   3   2 -21   11.50   16.80   1
  -3  -2  21   29.50   19.00   1
   3   2 -20  212.90   38.60   1
  -3  -2  20  243.60   49.30   1
   3   2 -19   16.80   10.30   1
  -3  -2  19   69.60   19.90   1
   3   2 -18  106.40   16.70   1
  -3  -2  18  116.40   18.60   1
   3   2 -17  346.60   20.60   1
  -3  -2  17  365.00   24.70   1
   3   2 -16   -0.80    5.70   1
  -3  -2  16   -5.90    8.70   1
   3   2 -15  265.00   12.50   1
  -3  -2  15  248.70   13.10   1
   3   2 -14  235.70   10.50   1
  -3  -2  14  242.70   11.50   1
   3   2 -13 2885.00   62.40   1
  -3  -2  13 2831.20   84.20   1
   3   2 -12  363.20   10.90   1
  -3  -2  12  338.70   12.90   1
   3   2 -11  514.70   12.70   1
  -3  -2  11  506.20   15.50   1
   3   2 -10 2048.50   35.30   1
  -3  -2  10 1995.20   49.00   1
   3   2  -913981.00  254.90   1
  -3  -2   913975.70  385.40   1
   3   2  -8 3735.10   63.70   1
  -3  -2   8 3627.20   93.60   1
   3   2  -7   21.30    1.60   1
  -3  -2   7   29.30    3.90   1
   3   2  -6 1426.00   26.90   1
  -3  -2   6 1411.00   32.00   1
   3   2  -515621.50  269.00   1
  -3  -2   515511.50  269.00   1
   3   2  -4  136.30    4.10   1
  -3  -2   4  133.00    4.80   1
   3   2  -3 5420.90   90.80   1
  -3  -2   3 5451.00   84.20   1
   3   2  -2 5131.50   90.00   1
  -3  -2   2 5098.40   78.40   1
   3   2  -1  325.00    7.40   1
  -3  -2   1  318.00    6.40   1
   3   2   0  925.80   18.70   1
  -3  -2   0  895.00   15.70   1
   3   2   1 3072.90   58.20   1
  -3  -2  -1 3058.50   46.50   1
   3   2   2 1821.10   37.40   1
  -3  -2  -2 1822.50   29.40   1
   3   2   3 2168.50   37.50   1
  -3  -2  -3 2182.50   33.70   1
   3   2   4 1253.70   24.90   1
  -3  -2  -4 1265.90   21.00   1
   3   2   5 3089.50   55.50   1
  -3  -2  -5 3033.00   54.20   1
   3   2   6  225.70    6.70   1
  -3  -2  -6  225.30    5.70   1
   3   2   7  327.10    8.80   1
  -3  -2  -7  325.10    7.70   1
   3   2   8    3.60    3.70   1
  -3  -2  -8   -0.70    2.50   1
   3   2   9  670.30   15.20   1
  -3  -2  -9  668.20   14.20   1
   3   2  10 2015.90   37.60   1
  -3  -2 -10 2055.10   32.10   1
   3   2  11  195.00    9.80   1
  -3  -2 -11  178.30    9.40   1
   3   2  12   21.80    5.40   1
  -3  -2 -12   23.30    4.70   1
   3   2  13  186.80   12.70   1
  -3  -2 -13  184.40   13.70   1
   3   2  14  149.10   11.20   1
  -3  -2 -14  164.70   11.70   1
   3   2  15   36.50    9.40   1
  -3  -2 -15   39.10   12.20   1
   3   2  16   -6.90    8.60   1
  -3  -2 -16    0.50    8.50   1
   3   2  17  152.60   22.40   1
  -3  -2 -17  164.70   22.20   1
   3   2  18   11.80   10.80   1
  -3  -2 -18   11.20   14.10   1
   3   2  19   70.30   21.00   1
  -3  -2 -19   86.70   28.00   1
   3   2  20   90.30   31.20   1
  -3  -2 -20   27.40   19.20   1
   3   3 -21  -11.70   18.40   1
  -3  -3  21  -23.50   28.10   1
   3   3 -20  358.00   59.60   1
  -3  -3  20  295.80   58.00   1
   3   3 -19   14.60   14.30   1
  -3  -3  19   35.50   18.10   1
   3   3 -18  228.00   32.50   1
  -3  -3  18  264.20   42.80   1
   3   3 -17  782.90   56.80   1
  -3  -3  17  865.80   87.40   1
   3   3 -16 2575.70  102.20   1
  -3  -3  16 2458.50  110.50   1
   3   3 -15   72.40    8.80   1
  -3  -3  15   67.90    8.80   1
   3   3 -14 1200.70   34.90   1
  -3  -3  14 1178.40   39.90   1
   3   3 -13  644.00   19.60   1
  -3  -3  13  614.90   21.90   1
   3   3 -12   51.30    5.20   1
  -3  -3  12   63.50    7.50   1
   3   3 -11  426.10   11.30   1
  -3  -3  11  421.40   16.80   1
   3   3 -10   -0.60    2.70   1
  -3  -3  10   16.10    8.40   1
   3   3  -9 1612.60   25.30   1
  -3  -3   9 1622.50   31.50   1
   3   3  -8 1206.80   25.10   1
  -3  -3   8 1231.90   25.70   1
   3   3  -7 3611.40   91.90   1
  -3  -3   7 3579.60   90.90   1
   3   3  -6 1122.40   24.60   1
  -3  -3   6 1088.90   27.90   1
   3   3  -5 2726.50   55.70   1
  -3  -3   5 2748.30   55.50   1
   3   3  -4   88.00    3.50   1
  -3  -3   4   84.70    3.80   1
   3   3  -3 1922.50   37.90   1
  -3  -3   3 1922.30   39.80   1
   3   3  -2 3575.30   67.50   1
  -3  -3   2 3530.60   70.90   1
   3   3  -1 2253.10   40.70   1
  -3  -3   1 2228.40   45.60   1
   3   3   0  122.70    5.00   1
  -3  -3   0  130.20    5.20   1
   3   3   1 2395.00   56.60   1
  -3  -3  -1 2390.90   43.60   1
   3   3   2  127.40    6.90   1
  -3  -3  -2  117.10    4.10   1
   3   3   3 3986.80  100.50   1
  -3  -3  -3 4023.30   80.20   1
   3   3   4 1283.50   29.90   1
  -3  -3  -4 1259.10   26.70   1
   3   3   5 4270.00   92.20   1
  -3  -3  -5 4191.50   83.50   1
   3   3   6  143.00    7.10   1
  -3  -3  -6  145.10    5.10   1
   3   3   7  303.70    8.60   1
  -3  -3  -7  304.70    7.00   1
   3   3   8  454.80   12.00   1
  -3  -3  -8  470.60   10.00   1
   3   3   9    5.70    3.30   1
  -3  -3  -9    6.70    3.10   1
   3   3  10 1763.20   43.20   1
  -3  -3 -10 1703.20   42.60   1
   3   3  11  130.70    8.60   1
  -3  -3 -11  126.10    7.40   1
   3   3  12 1054.40   31.50   1
  -3  -3 -12 1041.30   30.20   1
   3   3  13  182.60   10.80   1
  -3  -3 -13  172.60   10.00   1
   3   3  14  192.10   12.60   1
  -3  -3 -14  184.00   13.90   1
   3   3  15   18.00    7.60   1
  -3  -3 -15   14.90    8.30   1
   3   3  16   -3.10   10.20   1
  -3  -3 -16   17.70    9.00   1
   3   3  17   47.80   14.70   1
  -3  -3 -17   46.20   13.00   1
   3   3  18   55.80   16.00   1
  -3  -3 -18   33.50   18.90   1
   3   3  19   92.90   26.70   1
  -3  -3 -19   95.60   25.90   1
   3   4 -20  101.80   27.90   1
  -3  -4  20   58.40   24.20   1
   3   4 -19    1.50   17.40   1
  -3  -4  19   -9.70   14.60   1
   3   4 -18  278.10   37.70   1
  -3  -4  18  239.30   33.70   1
   3   4 -17   -1.80   10.40   1
  -3  -4  17   -0.60   16.00   1
   3   4 -16  162.70   17.30   1
  -3  -4  16  165.20   19.30   1
   3   4 -15  327.30   18.20   1
  -3  -4  15  341.00   19.60   1
   3   4 -14   90.30    9.50   1
  -3  -4  14  103.90   11.30   1
   3   4 -13  136.30   11.10   1
  -3  -4  13  120.90   10.40   1
   3   4 -12  197.30   11.90   1
  -3  -4  12  202.70   11.40   1
   3   4 -11  384.30   13.50   1
  -3  -4  11  375.80   15.30   1
   3   4 -10   95.80    8.30   1
  -3  -4  10   92.60    6.30   1
   3   4  -9   12.50    3.80   1
  -3  -4   9    2.80    3.90   1
   3   4  -8 3083.00   58.70   1
  -3  -4   8 2962.90   49.40   1
   3   4  -7  649.60   13.70   1
  -3  -4   7  622.80   13.50   1
   3   4  -6  128.60    5.00   1
  -3  -4   6  119.20    4.90   1
   3   4  -5  445.60    9.50   1
  -3  -4   5  435.60   10.80   1
   3   4  -4   49.70    3.70   1
  -3  -4   4   48.80    4.00   1
   3   4  -3   -0.30    3.00   1
  -3  -4   3    5.80    3.20   1
   3   4  -2  471.40   12.10   1
  -3  -4   2  428.50   12.00   1
   3   4  -1   37.70    3.40   1
  -3  -4   1   30.30    3.60   1
   3   4   0 1906.00   40.00   1
  -3  -4   0 1923.80   40.30   1
   3   4   1 2184.50   56.50   1
  -3  -4  -1 2079.30   46.40   1
   3   4   2   48.10    3.10   1
  -3  -4  -2   43.40    3.00   1
   3   4   3  267.10   10.70   1
  -3  -4  -3  245.90    9.10   1
   3   4   4    1.20    4.90   1
  -3  -4  -4    2.40    4.00   1
   3   4   5  479.00   15.10   1
  -3  -4  -5  449.40   10.40   1
   3   4   6 2133.30   48.70   1
  -3  -4  -6 2042.00   38.20   1
   3   4   7  208.70   10.90   1
  -3  -4  -7  200.50    7.40   1
   3   4   8  617.50   20.50   1
  -3  -4  -8  616.00   15.80   1
   3   4   9   38.80    8.20   1
  -3  -4  -9   46.10    5.50   1
   3   4  10    3.60    6.10   1
  -3  -4 -10    5.70    4.30   1
   3   4  11  261.80   11.60   1
  -3  -4 -11  241.20   10.20   1
   3   4  12  350.50   15.50   1
  -3  -4 -12  322.30   12.90   1
   3   4  13  305.60   23.30   1
  -3  -4 -13  264.00   17.80   1
   3   4  14    4.20   10.00   1
  -3  -4 -14    0.20   12.90   1
   3   4  15   24.50   12.10   1
  -3  -4 -15    1.80   11.30   1
   3   4  16   47.30   15.60   1
  -3  -4 -16   82.70   17.70   1
   3   4  17   60.60   16.30   1
  -3  -4 -17   59.80   17.60   1
   3   4  18  135.80   30.20   1
  -3  -4 -18  137.30   33.30   1
   3   4  19   -7.90   25.70   1
  -3  -4 -19   19.20   16.50   1
   3   5 -19   32.70   18.70   1
  -3  -5  19   22.50   19.60   1
   3   5 -18   94.80   25.80   1
  -3  -5  18   59.90   20.00   1
   3   5 -17   -6.80   10.70   1
  -3  -5  17    3.60   10.40   1
   3   5 -16   25.40   12.30   1
  -3  -5  16   30.30   12.00   1
   3   5 -15   21.10    9.20   1
  -3  -5  15   27.40   14.50   1
   3   5 -14   21.40    9.00   1
  -3  -5  14   26.90    8.70   1
   3   5 -13   66.50    9.30   1
  -3  -5  13   60.60    9.30   1
   3   5 -12  437.90   22.00   1
  -3  -5  12  420.80   20.80   1
   3   5 -11  208.90   13.30   1
  -3  -5  11  184.50   12.90   1
   3   5 -10  701.00   24.70   1
  -3  -5  10  679.80   22.30   1
   3   5  -9  180.00   11.50   1
  -3  -5   9  196.70    9.40   1
   3   5  -8   41.60    5.20   1
  -3  -5   8   27.30    6.50   1
   3   5  -7  123.00    6.80   1
  -3  -5   7  110.80    7.80   1
   3   5  -6  560.50   14.80   1
  -3  -5   6  550.70   14.50   1
   3   5  -5  279.30    9.60   1
  -3  -5   5  265.10    8.60   1
   3   5  -4  232.80    7.40   1
  -3  -5   4  220.00    8.10   1
   3   5  -3  258.90    7.60   1
  -3  -5   3  230.70    8.10   1
   3   5  -2  343.60    8.50   1
  -3  -5   2  333.00   11.30   1
   3   5  -1 1097.40   22.70   1
  -3  -5   1 1073.70   23.50   1
   3   5   0  254.70    8.50   1
  -3  -5   0  245.50    9.50   1
   3   5   1  722.20   17.10   1
  -3  -5  -1  699.70   20.00   1
   3   5   2   86.30    5.80   1
  -3  -5  -2   59.20    8.00   1
   3   5   3    7.00    6.80   1
  -3  -5  -3    5.80    5.40   1
   3   5   4  293.80   14.90   1
  -3  -5  -4  251.90   10.90   1
   3   5   5 3154.40   88.90   1
  -3  -5  -5 2985.90   69.50   1
   3   5   6  358.90   16.70   1
  -3  -5  -6  323.70   13.50   1
   3   5   7    0.50    7.30   1
  -3  -5  -7   12.00    5.40   1
   3   5   8 1792.90   57.40   1
  -3  -5  -8 1671.10   46.70   1
   3   5   9  201.90   13.70   1
  -3  -5  -9  196.20   11.60   1
   3   5  10 1373.80   44.80   1
  -3  -5 -10 1409.50   40.50   1
   3   5  11   27.20    8.90   1
  -3  -5 -11   11.60    5.70   1
   3   5  12    3.40   10.70   1
  -3  -5 -12  -18.90   10.80   1
   3   5  13  171.80   19.50   1
  -3  -5 -13  172.70   22.20   1
   3   5  14    4.90   14.20   1
  -3  -5 -14  -11.00   13.40   1
   3   5  15   10.50   13.30   1
  -3  -5 -15   -1.30   13.70   1
   3   5  16   26.40   13.70   1
  -3  -5 -16   14.40   17.50   1
   3   5  17  176.10   50.40   1
  -3  -5 -17  205.00   58.90   1
   3   6 -18   -7.30   15.00   1
  -3  -6  18   11.30   17.30   1
   3   6 -17  104.20   25.30   1
  -3  -6  17   51.80   23.80   1
   3   6 -16   54.50   15.50   1
  -3  -6  16   77.60   26.00   1
   3   6 -15   13.50   10.50   1
  -3  -6  15   18.40   10.70   1
   3   6 -14   14.70   10.40   1
  -3  -6  14   36.30   12.00   1
   3   6 -13   36.90    9.70   1
  -3  -6  13   21.30    8.30   1
   3   6 -12   73.50   13.10   1
  -3  -6  12   71.90   11.90   1
   3   6 -11   61.40    9.80   1
  -3  -6  11   52.10   11.00   1
   3   6 -10  101.70    9.50   1
  -3  -6  10   94.70   11.30   1
   3   6  -9  227.40   15.40   1
  -3  -6   9  188.60   13.20   1
   3   6  -8   -5.60    5.60   1
  -3  -6   8    6.30    7.00   1
   3   6  -7 1078.10   35.20   1
  -3  -6   7  998.60   30.60   1
   3   6  -6    7.40    5.80   1
  -3  -6   6   -1.00    5.50   1
   3   6  -5   33.00    5.40   1
  -3  -6   5   10.40    5.20   1
   3   6  -4   66.30    5.60   1
  -3  -6   4   50.10    6.40   1
   3   6  -3  917.70   22.90   1
  -3  -6   3  877.80   25.80   1
   3   6  -2  206.30    8.50   1
  -3  -6   2  192.40    9.90   1
   3   6  -1  586.70   18.70   1
  -3  -6   1  582.80   20.90   1
   3   6   0  365.30   15.00   1
  -3  -6   0  330.50   16.50   1
   3   6   1 1057.00   29.10   1
  -3  -6  -1 1067.40   31.90   1
   3   6   2   14.00    4.60   1
  -3  -6  -2   14.90    8.10   1
   3   6   3   89.80    8.80   1
  -3  -6  -3   76.20    8.80   1
   3   6   4   -1.70    7.60   1
  -3  -6  -4    4.10    5.80   1
   3   6   5  825.90   32.50   1
  -3  -6  -5  792.30   25.70   1
   3   6   6 1456.20   55.40   1
  -3  -6  -6 1403.90   40.50   1
   3   6   7  780.30   36.50   1
  -3  -6  -7  670.00   23.00   1
   3   6   8  482.00   26.50   1
  -3  -6  -8  453.30   21.70   1
   3   6   9  180.00   17.70   1
  -3  -6  -9  187.10   14.50   1
   3   6  10  284.20   27.20   1
  -3  -6 -10  262.60   28.00   1
   3   6  11   18.00   10.60   1
  -3  -6 -11   13.80    8.90   1
   3   6  12  651.50   75.00   1
  -3  -6 -12  578.20   73.70   1
   3   6  13  -28.20   17.00   1
  -3  -6 -13  -14.20   15.90   1
   3   6  14  180.20   34.40   1
  -3  -6 -14  140.70   30.90   1
   3   6  15   49.20   21.00   1
  -3  -6 -15   29.60   19.30   1
   3   6  16   22.70   23.60   1
  -3  -6 -16    5.40   17.70   1
   3   7 -15   -8.30   14.70   1
  -3  -7  15   -8.80   16.00   1
   3   7 -14   14.30   11.10   1
  -3  -7  14  -21.70   13.10   1
   3   7 -13   73.70   14.80   1
  -3  -7  13   62.10   19.30   1
   3   7 -12   -4.10    9.10   1
  -3  -7  12    4.00   10.50   1
   3   7 -11   76.80   14.20   1
  -3  -7  11   75.00   14.90   1
   3   7 -10  729.00   89.60   1
  -3  -7  10  611.90   79.90   1
   3   7  -9   64.20   12.60   1
  -3  -7   9   48.80   14.40   1
   3   7  -8   45.60   10.50   1
  -3  -7   8   21.30   14.00   1
   3   7  -7   55.30   13.40   1
  -3  -7   7   53.90   10.60   1
   3   7  -6   32.60    8.20   1
  -3  -7   6   24.50    8.60   1
   3   7  -5  407.10   23.50   1
  -3  -7   5  368.60   20.90   1
   3   7  -4  248.20   15.30   1
  -3  -7   4  242.00   18.00   1
   3   7  -3 1748.00   63.90   1
  -3  -7   3 1713.60   78.00   1
   3   7  -2    4.30    6.40   1
  -3  -7   2    6.70   12.20   1
   3   7  -1  537.70   24.40   1
  -3  -7   1  459.20   23.60   1
   3   7   0   -0.80    5.10   1
  -3  -7   0    2.60    9.30   1
   3   7   1 1050.80   40.80   1
  -3  -7  -1 1059.20   46.00   1
   3   7   2   68.20    7.50   1
  -3  -7  -2   64.90   11.90   1
   3   7   3    3.70   10.00   1
  -3  -7  -3    7.00    7.10   1
   3   7   4 2596.40  115.20   1
  -3  -7  -4 2437.60   90.00   1
   3   7   5  312.70   22.50   1
  -3  -7  -5  287.20   16.50   1
   3   7   6  120.70   16.20   1
  -3  -7  -6  121.90   13.20   1
   3   7   7   53.50   14.90   1
  -3  -7  -7   26.30    8.40   1
   3   7   8   47.00   18.80   1
  -3  -7  -8   64.90   10.40   1
   3   7   9    9.20   11.40   1
  -3  -7  -9   13.40   14.20   1
   3   7  10   28.20   15.40   1
  -3  -7 -10    2.90   13.20   1
   3   7  11  101.00   20.70   1
  -3  -7 -11   98.60   18.70   1
   3   7  12  -39.80   22.10   1
  -3  -7 -12   16.50   19.50   1
   3   7  13   37.30   21.40   1
  -3  -7 -13   48.40   26.20   1
   3   7  14  395.50  123.10   1
  -3  -7 -14  312.80   96.30   1
   3   8 -13  276.70   88.30   1
  -3  -8  13  201.90   55.70   1
   3   8 -12   36.00   25.60   1
  -3  -8  12   28.50   17.00   1
   3   8 -11   47.70   24.80   1
  -3  -8  11   57.60   23.50   1
   3   8 -10   59.50   22.90   1
  -3  -8  10   61.60   20.40   1
   3   8  -9   99.70   20.70   1
  -3  -8   9   85.70   20.70   1
   3   8  -8    2.80   11.40   1
  -3  -8   8    0.50   11.20   1
   3   8  -7  314.30   41.90   1
  -3  -8   7  313.80   45.40   1
   3   8  -6  265.20   36.40   1
  -3  -8   6  232.30   30.40   1
   3   8  -5  175.70   29.50   1
  -3  -8   5  179.60   24.90   1
   3   8  -4   -2.20   13.70   1
  -3  -8   4   -1.90    9.50   1
   3   8  -3  242.70   32.50   1
  -3  -8   3  263.50   36.60   1
   3   8  -2  197.30   21.20   1
  -3  -8   2  241.20   27.80   1
   3   8  -1  129.60   17.30   1
  -3  -8   1  129.10   18.90   1
   3   8   0  336.30   27.20   1
  -3  -8   0  279.80   28.80   1
   3   8   1   97.30   17.60   1
  -3  -8  -1   83.40   19.90   1
   3   8   2   -1.50    9.00   1
  -3  -8  -2   20.20   12.30   1
   3   8   3   -1.30   13.00   1
  -3  -8  -3   29.80   13.20   1
   3   8   4   16.30   13.40   1
  -3  -8  -4   27.60   12.20   1
   3   8   5   42.90   13.30   1
  -3  -8  -5   31.90   12.40   1
   3   8   6  236.30   42.30   1
  -3  -8  -6  169.90   25.10   1
   3   8   7   -6.30   17.00   1
  -3  -8  -7   -9.70   11.60   1
   3   8   8  273.00   68.20   1
  -3  -8  -8  226.40   44.80   1
   3   8   9  120.30   35.30   1
  -3  -8  -9  115.50   26.20   1
   3   8  10   14.90   17.50   1
  -3  -8 -10    5.70   11.70   1
   3   8  11   30.40   20.70   1
  -3  -8 -11   -7.10   17.10   1
   3   9  -8    2.40   14.50   1
  -3  -9   8   27.80   18.00   1
   3   9  -7    1.80   18.60   1
  -3  -9   7   -8.60   15.10   1
   3   9  -6  121.50   42.80   1
  -3  -9   6  100.00   31.30   1
   3   9  -5   46.30   16.00   1
  -3  -9   5   -2.10   14.40   1
   3   9  -4   39.60   16.80   1
  -3  -9   4   48.10   16.40   1
   3   9  -3  199.80   47.20   1
  -3  -9   3  217.00   45.50   1
   3   9  -2   16.00   18.20   1
  -3  -9   2   -1.40   14.30   1
   3   9  -1   12.00   20.30   1
  -3  -9   1   17.80   17.30   1
   3   9   0  114.80   39.50   1
  -3  -9   0   92.10   25.00   1
   3   9   1  -34.00   22.40   1
  -3  -9  -1   16.00   12.90   1
   3   9   2  207.40   65.90   1
  -3  -9  -2  117.80   27.00   1
   3   9   3   48.70   25.30   1
  -3  -9  -3    9.90   14.40   1
   3   9   4   77.90   48.50   1
  -3  -9  -4   26.50   15.20   1
   3   9   5  153.50   62.20   1
  -3  -9  -5   14.00   16.70   1
   3   9   6    7.80   21.60   1
  -3  -9  -6   12.20   16.50   1
   4   0 -22  287.80   72.10   1
   4   0 -21    4.30   16.50   1
   4   0 -20  226.50   32.60   1
   4   0 -19    6.20    7.80   1
   4   0 -18 1069.60   48.40   1
   4   0 -17    1.20    9.90   1
   4   0 -16   67.10   11.30   1
   4   0 -15    1.30    4.60   1
   4   0 -14  199.60   10.40   1
   4   0 -13   -9.60    4.20   1
   4   0 -12  481.30   12.70   1
   4   0 -11   -1.10    3.10   1
   4   0 -10  971.60   19.60   1
   4   0  -9   -7.40    2.50   1
   4   0  -8 4807.80  109.60   1
   4   0  -7    3.40    2.50   1
   4   0  -6 3969.60   80.00   1
   4   0  -5   -1.30    1.90   1
   4   0  -422572.40  408.90   1
   4   0  -3    1.10    1.90   1
   4   0  -2   18.90    2.10   1
   4   0  -1    1.10    1.40   1
   4   0   0    2.80    1.60   1
   4   0   1   -1.10    1.60   1
   4   0   2 7053.60  112.10   1
   4   0   3    0.30    1.50   1
   4   0   4 3377.10   53.30   1
   4   0   5   -0.60    1.80   1
   4   0   6 3097.80   61.90   1
   4   0   7    0.60    3.10   1
   4   0   8  184.50    8.30   1
   4   0   9   -0.10    3.00   1
   4   0  10  226.30    7.90   1
   4   0  11   -0.50    3.20   1
   4   0  12 3528.10   81.10   1
   4   0  13   -4.70    5.10   1
   4   0  14 6056.00  156.10   1
   4   0  15   -6.10   12.20   1
   4   0  16 1104.40   88.10   1
   4   0  17  -12.10    9.90   1
   4   0  18  718.60  116.30   1
   4   0  19  -18.80   13.60   1
   4   0  20   46.00   20.20   1
   4   1 -22  153.50   42.90   1
  -4  -1  22  159.80   53.30   1
   4   1 -21   24.50   14.10   1
  -4  -1  21  -12.10   14.90   1
   4   1 -20   33.30   14.00   1
  -4  -1  20   32.10   14.50   1
   4   1 -19   18.20    9.60   1
  -4  -1  19   18.10   12.80   1
   4   1 -18   63.00   10.20   1
  -4  -1  18   79.10   19.50   1
   4   1 -17  597.00   26.70   1
  -4  -1  17  569.90   32.30   1
   4   1 -16  131.80    9.40   1
  -4  -1  16  112.00    7.90   1
   4   1 -15   12.40    6.10   1
  -4  -1  15   13.10    5.00   1
   4   1 -14   33.50    5.70   1
  -4  -1  14   44.00    7.00   1
   4   1 -13  370.80   14.70   1
  -4  -1  13  401.50   13.60   1
   4   1 -12   37.70    2.90   1
  -4  -1  12   31.30    5.00   1
   4   1 -11   18.10    2.80   1
  -4  -1  11   14.10    4.00   1
   4   1 -10  345.90    9.70   1
  -4  -1  10  327.00   11.80   1
   4   1  -9   12.60    3.20   1
  -4  -1   9   10.00    4.20   1
   4   1  -8  570.80   13.60   1
  -4  -1   8  565.70   15.70   1
   4   1  -7  141.50    5.60   1
  -4  -1   7  154.00    5.90   1
   4   1  -6 5483.50  101.90   1
  -4  -1   6 5395.30  114.20   1
   4   1  -5  883.20   18.30   1
  -4  -1   5  897.80   17.90   1
   4   1  -4  490.80   10.40   1
  -4  -1   4  476.70   10.10   1
   4   1  -3 8346.30  138.20   1
  -4  -1   3 8508.50  141.40   1
   4   1  -221123.60  363.30   1
  -4  -1   220896.10  428.00   1
   4   1  -1   25.80    2.30   1
  -4  -1   1   22.80    1.60   1
   4   1   0   93.70    3.50   1
  -4  -1   0   85.70    3.20   1
   4   1   1 1370.40   27.10   1
  -4  -1  -1 1378.90   23.50   1
   4   1   2 2591.00   47.00   1
  -4  -1  -2 2579.40   39.30   1
   4   1   3  529.90   10.20   1
  -4  -1  -3  507.10    9.10   1
   4   1   417545.00  302.40   1
  -4  -1  -417653.70  290.70   1
   4   1   5  216.40    6.00   1
  -4  -1  -5  210.90    5.00   1
   4   1   6 1551.80   32.50   1
  -4  -1  -6 1549.00   31.30   1
   4   1   7   14.30    3.60   1
  -4  -1  -7   15.80    3.60   1
   4   1   8  890.00   20.80   1
  -4  -1  -8  878.40   17.00   1
   4   1   9  513.00   13.10   1
  -4  -1  -9  538.10   12.70   1
   4   1  10   41.60    6.60   1
  -4  -1 -10   44.60    4.00   1
   4   1  11  115.50    9.10   1
  -4  -1 -11   97.70    5.90   1
   4   1  12  367.30   15.90   1
  -4  -1 -12  350.80   13.40   1
   4   1  13  103.50   10.50   1
  -4  -1 -13  116.70   11.90   1
   4   1  14   13.40    7.80   1
  -4  -1 -14   14.90    6.90   1
   4   1  15   20.90    8.80   1
  -4  -1 -15   14.60    7.70   1
   4   1  16  342.10   29.70   1
  -4  -1 -16  328.80   26.90   1
   4   1  17  331.50   43.50   1
  -4  -1 -17  310.00   37.00   1
   4   1  18  -10.70   11.90   1
  -4  -1 -18   11.90   13.30   1
   4   1  19   93.20   25.20   1
  -4  -1 -19  109.80   29.80   1
   4   1  20  134.70   39.90   1
  -4  -1 -20  117.80   35.30   1
   4   2 -22   24.70   16.80   1
  -4  -2  22   11.60   19.20   1
   4   2 -21   15.00   14.10   1
  -4  -2  21   12.20   17.60   1
   4   2 -20   48.30   14.20   1
  -4  -2  20   44.30   19.10   1
   4   2 -19  725.00   81.20   1
  -4  -2  19  828.30  117.70   1
   4   2 -18   44.20   10.90   1
  -4  -2  18   46.50   14.80   1
   4   2 -17   93.10   11.00   1
  -4  -2  17   96.00   13.50   1
   4   2 -16    2.70    8.10   1
  -4  -2  16   13.20    9.10   1
   4   2 -15  282.50   12.50   1
  -4  -2  15  285.90   17.90   1
   4   2 -14   31.90    5.70   1
  -4  -2  14   33.70    8.50   1
   4   2 -13  603.80   16.80   1
  -4  -2  13  609.90   27.30   1
   4   2 -12  160.30    7.70   1
  -4  -2  12  156.50   11.00   1
   4   2 -11 3081.80   54.50   1
  -4  -2  11 3006.80   82.30   1
   4   2 -10    4.10    1.50   1
  -4  -2  10    3.40    5.60   1
   4   2  -9    8.10    2.30   1
  -4  -2   9    0.70    4.80   1
   4   2  -8  551.90   15.80   1
  -4  -2   8  518.50   21.70   1
   4   2  -7 2281.70   50.30   1
  -4  -2   7 2221.80   59.60   1
   4   2  -6  194.90    6.70   1
  -4  -2   6  180.30    7.80   1
   4   2  -5 2661.90   53.70   1
  -4  -2   5 2566.50   60.70   1
   4   2  -4 1746.00   35.80   1
  -4  -2   4 1720.90   35.00   1
   4   2  -3   98.50    3.80   1
  -4  -2   3  104.20    3.60   1
   4   2  -2 2184.00   40.00   1
  -4  -2   2 2192.60   38.20   1
   4   2  -1  875.90   18.30   1
  -4  -2   1  877.00   15.90   1
   4   2   0   40.60    3.10   1
  -4  -2   0   38.80    2.50   1
   4   2   1  645.20   14.20   1
  -4  -2  -1  647.90   12.60   1
   4   2   2 2224.80   48.30   1
  -4  -2  -2 2220.20   40.40   1
   4   2   3  914.20   20.30   1
  -4  -2  -3  885.70   17.80   1
   4   2   4  310.10    8.00   1
  -4  -2  -4  302.90    8.00   1
   4   2   5   -0.20    1.90   1
  -4  -2  -5    2.90    1.90   1
   4   2   6 4474.80   79.80   1
  -4  -2  -6 4414.20   83.30   1
   4   2   7  100.10    5.40   1
  -4  -2  -7   98.20    3.90   1
   4   2   8 4373.40   80.90   1
  -4  -2  -8 4285.80   64.80   1
   4   2   9  365.10   11.50   1
  -4  -2  -9  369.60    9.20   1
   4   2  10  106.80    7.00   1
  -4  -2 -10  112.50    6.50   1
   4   2  11  615.60   23.80   1
  -4  -2 -11  567.60   16.80   1
   4   2  12   16.00    6.50   1
  -4  -2 -12   32.80    6.80   1
   4   2  13   59.40   10.30   1
  -4  -2 -13   70.00    9.10   1
   4   2  14   17.30    8.20   1
  -4  -2 -14    5.40    9.20   1
   4   2  15   42.90   13.30   1
  -4  -2 -15   41.10    9.00   1
   4   2  16    6.20   12.20   1
  -4  -2 -16   17.90   12.20   1
   4   2  17    6.40   11.20   1
  -4  -2 -17    1.00    9.90   1
   4   2  18   -3.00   13.80   1
  -4  -2 -18    9.30   13.00   1
   4   2  19  160.90   36.90   1
  -4  -2 -19  142.80   35.10   1
   4   3 -21  -27.60   15.90   1
  -4  -3  21  -36.80   22.70   1
   4   3 -20   -4.10   12.70   1
  -4  -3  20    9.50   17.00   1
   4   3 -19  508.40   73.40   1
  -4  -3  19  507.60   93.90   1
   4   3 -18  282.90   37.60   1
  -4  -3  18  296.60   46.40   1
   4   3 -17   -3.20    8.50   1
  -4  -3  17    3.40   10.20   1
   4   3 -16 1251.70   52.80   1
  -4  -3  16 1315.30   63.10   1
   4   3 -15  365.10   19.50   1
  -4  -3  15  376.70   17.50   1
   4   3 -14  360.30   20.10   1
  -4  -3  14  327.70   16.20   1
   4   3 -13 1314.30   37.10   1
  -4  -3  13 1275.20   36.70   1
   4   3 -12 1087.40   27.90   1
  -4  -3  12  993.40   47.70   1
   4   3 -11  297.90   12.60   1
  -4  -3  11  294.70   16.50   1
   4   3 -10  108.80    5.20   1
  -4  -3  10   80.10   10.00   1
   4   3  -9 3894.00   71.70   1
  -4  -3   9 3870.30  103.80   1
   4   3  -811214.40  182.30   1
  -4  -3   810951.70  210.70   1
   4   3  -7  341.90    9.90   1
  -4  -3   7  346.80   12.30   1
   4   3  -6 1922.00   40.70   1
  -4  -3   6 1874.40   42.40   1
   4   3  -5  364.90   10.00   1
  -4  -3   5  374.80   12.20   1
   4   3  -4 3349.30   69.00   1
  -4  -3   4 3298.30   62.50   1
   4   3  -3  377.10    9.50   1
  -4  -3   3  361.60   10.00   1
   4   3  -2  238.30    7.10   1
  -4  -3   2  232.20    6.80   1
   4   3  -1 5816.60  123.00   1
  -4  -3   1 5766.00  107.50   1
   4   3   0 2692.50   58.00   1
  -4  -3   0 2638.10   53.90   1
   4   3   1  478.30   13.80   1
  -4  -3  -1  447.90   10.30   1
   4   3   2 4367.60   92.10   1
  -4  -3  -2 4266.00   85.70   1
   4   3   3   18.70    3.80   1
  -4  -3  -3   16.60    2.50   1
   4   3   4    7.10    3.70   1
  -4  -3  -4    2.80    2.40   1
   4   3   5 1327.40   25.50   1
  -4  -3  -5 1287.30   22.70   1
   4   3   6   19.40    4.30   1
  -4  -3  -6   18.40    3.00   1
   4   3   7   40.90    3.40   1
  -4  -3  -7   40.10    3.00   1
   4   3   8  906.70   20.60   1
  -4  -3  -8  889.90   17.40   1
   4   3   9   12.80    4.30   1
  -4  -3  -9   11.60    3.70   1
   4   3  10  832.80   23.80   1
  -4  -3 -10  847.70   23.60   1
   4   3  11   10.60    5.90   1
  -4  -3 -11   -4.60    6.10   1
   4   3  12   10.60    5.70   1
  -4  -3 -12   -0.20    5.70   1
   4   3  13   12.50    6.70   1
  -4  -3 -13    3.80    8.30   1
   4   3  14  453.60   23.70   1
  -4  -3 -14  415.40   22.10   1
   4   3  15   83.70   12.50   1
  -4  -3 -15   69.10   11.30   1
   4   3  16    1.50   10.50   1
  -4  -3 -16   18.80   12.00   1
   4   3  17    0.40   16.00   1
  -4  -3 -17   -7.70   10.50   1
   4   3  18  278.20   62.40   1
  -4  -3 -18  241.50   54.90   1
   4   3  19   11.70   19.80   1
  -4  -3 -19    9.70   17.80   1
   4   4 -20   28.80   17.20   1
  -4  -4  20   18.30   16.30   1
   4   4 -19   77.10   21.10   1
  -4  -4  19    4.00   21.80   1
   4   4 -18   11.20    9.60   1
  -4  -4  18    7.70   14.40   1
   4   4 -17   32.70   11.50   1
  -4  -4  17   26.10   13.40   1
   4   4 -16  329.80   27.20   1
  -4  -4  16  304.30   29.50   1
   4   4 -15  411.90   21.70   1
  -4  -4  15  408.50   23.90   1
   4   4 -14   98.50   10.50   1
  -4  -4  14   86.80   11.00   1
   4   4 -13   22.10    7.70   1
  -4  -4  13   31.60   10.10   1
   4   4 -12  528.70   22.20   1
  -4  -4  12  529.20   23.20   1
   4   4 -11  596.50   20.50   1
  -4  -4  11  606.90   21.10   1
   4   4 -10  139.20   11.10   1
  -4  -4  10  145.60    8.10   1
   4   4  -9  492.90   15.40   1
  -4  -4   9  488.70   14.90   1
   4   4  -8 2590.70   50.60   1
  -4  -4   8 2565.20   47.60   1
   4   4  -7  110.50    6.60   1
  -4  -4   7  113.20    7.00   1
   4   4  -6  191.20    7.70   1
  -4  -4   6  162.30    7.10   1
   4   4  -5 1544.90   30.10   1
  -4  -4   5 1465.60   25.60   1
   4   4  -4  262.60    7.70   1
  -4  -4   4  236.80    7.10   1
   4   4  -3  999.80   20.90   1
  -4  -4   3  978.90   19.20   1
   4   4  -2  122.00    4.30   1
  -4  -4   2  116.30    5.90   1
   4   4  -1  439.20   12.70   1
  -4  -4   1  423.40   10.80   1
   4   4   0  567.00   17.80   1
  -4  -4   0  565.20   12.50   1
   4   4   1   72.00    5.60   1
  -4  -4  -1   60.70    4.40   1
   4   4   2 1826.60   41.00   1
  -4  -4  -2 1794.70   36.20   1
   4   4   3  135.50    9.00   1
  -4  -4  -3  137.20    7.20   1
   4   4   4 2645.20   55.90   1
  -4  -4  -4 2607.20   50.00   1
   4   4   5    2.80    5.90   1
  -4  -4  -5    3.50    2.70   1
   4   4   6  308.40   11.60   1
  -4  -4  -6  309.50    9.00   1
   4   4   7   72.60    8.50   1
  -4  -4  -7   64.40    5.40   1
   4   4   8  453.90   18.00   1
  -4  -4  -8  446.10   13.50   1
   4   4   9   21.10    7.70   1
  -4  -4  -9   21.80    5.00   1
   4   4  10   17.80    9.60   1
  -4  -4 -10    7.90    5.10   1
   4   4  11  168.20   11.90   1
  -4  -4 -11  174.70   10.40   1
   4   4  12  252.60   16.20   1
  -4  -4 -12  265.10   14.00   1
   4   4  13  183.50   19.40   1
  -4  -4 -13  158.90   18.30   1
   4   4  14   74.60   15.40   1
  -4  -4 -14   39.40   11.90   1
   4   4  15    1.10   11.00   1
  -4  -4 -15   14.10   14.20   1
   4   4  16  192.60   34.70   1
  -4  -4 -16  167.10   29.70   1
   4   4  17   88.10   25.00   1
  -4  -4 -17   61.50   19.40   1
   4   4  18  296.00   78.90   1
  -4  -4 -18  339.70   89.50   1
   4   5 -19   -0.30   14.50   1
  -4  -5  19   14.70   16.60   1
   4   5 -18    7.30   12.20   1
  -4  -5  18   18.40   15.30   1
   4   5 -17  198.60   31.40   1
  -4  -5  17  222.30   39.90   1
   4   5 -16   59.40   14.80   1
  -4  -5  16   45.30   15.10   1
   4   5 -15   19.10    9.90   1
  -4  -5  15    7.60    9.30   1
   4   5 -14   35.00   11.50   1
  -4  -5  14   30.30   10.60   1
   4   5 -13    1.30    8.10   1
  -4  -5  13   22.50   11.60   1
   4   5 -12  107.50   12.30   1
  -4  -5  12   97.60   11.20   1
   4   5 -11  265.20   14.20   1
  -4  -5  11  254.30   15.00   1
   4   5 -10   24.10    6.80   1
  -4  -5  10   30.50    9.30   1
   4   5  -9 1049.90   33.90   1
  -4  -5   9 1049.10   29.00   1
   4   5  -8  391.60   17.10   1
  -4  -5   8  396.40   13.40   1
   4   5  -7  330.60   15.00   1
  -4  -5   7  308.40   11.70   1
   4   5  -6  116.50    6.40   1
  -4  -5   6  105.10    7.40   1
   4   5  -5  625.60   17.00   1
  -4  -5   5  590.80   17.20   1
   4   5  -4  461.50   13.10   1
  -4  -5   4  446.00   13.70   1
   4   5  -3 1068.60   22.40   1
  -4  -5   3  997.30   22.50   1
   4   5  -2   70.80    3.40   1
  -4  -5   2   63.00    5.30   1
   4   5  -1   20.30    4.90   1
  -4  -5   1   26.80    6.00   1
   4   5   0  134.60    6.70   1
  -4  -5   0  152.40    9.40   1
   4   5   1  153.30    6.30   1
  -4  -5  -1  155.30    9.80   1
   4   5   2  104.30    9.80   1
  -4  -5  -2   76.80    7.20   1
   4   5   3 1440.10   39.90   1
  -4  -5  -3 1352.30   34.50   1
   4   5   4  154.40   10.10   1
  -4  -5  -4  140.30    9.30   1
   4   5   5  215.70   13.50   1
  -4  -5  -5  207.00   10.40   1
   4   5   6   94.70   11.00   1
  -4  -5  -6   91.80    8.40   1
   4   5   7  316.30   18.00   1
  -4  -5  -7  300.50   13.50   1
   4   5   8 1961.60   66.80   1
  -4  -5  -8 1962.10   54.00   1
   4   5   9  264.10   17.60   1
  -4  -5  -9  237.30   12.60   1
   4   5  10   62.20   10.50   1
  -4  -5 -10   59.80    8.40   1
   4   5  11   -1.40   10.90   1
  -4  -5 -11    7.90    7.20   1
   4   5  12   26.20   10.10   1
  -4  -5 -12   21.20    9.40   1
   4   5  13  101.50   17.10   1
  -4  -5 -13   77.40   15.20   1
   4   5  14    4.50   10.70   1
  -4  -5 -14   11.60   11.30   1
   4   5  15   37.10   15.00   1
  -4  -5 -15   64.30   19.60   1
   4   5  16   25.60   19.40   1
  -4  -5 -16   14.00   15.80   1
   4   5  17  250.60   78.30   1
  -4  -5 -17  502.10  156.80   1
   4   6 -17  -17.40   15.40   1
  -4  -6  17  -21.80   16.50   1
   4   6 -16    2.80   13.00   1
  -4  -6  16   29.90   15.80   1
   4   6 -15    9.20   11.10   1
  -4  -6  15   -0.90   11.20   1
   4   6 -14    2.00   11.60   1
  -4  -6  14    3.10    9.80   1
   4   6 -13   41.20   11.50   1
  -4  -6  13   38.10   11.70   1
   4   6 -12   27.60    9.40   1
  -4  -6  12   37.30    9.00   1
   4   6 -11   59.20   11.00   1
  -4  -6  11   46.60   10.40   1
   4   6 -10   52.80    9.20   1
  -4  -6  10   48.60    8.90   1
   4   6  -9  229.40   16.40   1
  -4  -6   9  199.40   15.50   1
   4   6  -8  102.90   10.60   1
  -4  -6   8   82.70    9.20   1
   4   6  -7 1133.10   41.60   1
  -4  -6   7 1121.70   31.40   1
   4   6  -6  136.10   12.90   1
  -4  -6   6  122.00    9.00   1
   4   6  -5  270.70   12.70   1
  -4  -6   5  262.50   12.50   1
   4   6  -4  145.70    8.50   1
  -4  -6   4  115.40   13.10   1
   4   6  -3 1358.90   38.20   1
  -4  -6   3 1325.30   44.30   1
   4   6  -2  640.40   19.50   1
  -4  -6   2  591.30   21.50   1
   4   6  -1   67.20    7.50   1
  -4  -6   1   48.20   10.00   1
   4   6   0  275.70   13.40   1
  -4  -6   0  265.80   16.70   1
   4   6   1 2575.00   68.00   1
  -4  -6  -1 2461.70   72.90   1
   4   6   2    9.60    7.00   1
  -4  -6  -2   18.90    6.00   1
   4   6   3    5.20    7.50   1
  -4  -6  -3   -4.80    6.50   1
   4   6   4  266.40   15.70   1
  -4  -6  -4  253.80   13.30   1
   4   6   5  346.80   23.00   1
  -4  -6  -5  361.80   16.40   1
   4   6   6  576.00   30.70   1
  -4  -6  -6  547.90   25.30   1
   4   6   7  111.10   14.40   1
  -4  -6  -7   78.60    9.20   1
   4   6   8   -8.10   11.00   1
  -4  -6  -8   14.80    6.90   1
   4   6   9   66.90   13.20   1
  -4  -6  -9   49.80    8.90   1
   4   6  10    4.00   10.30   1
  -4  -6 -10    8.60    9.30   1
   4   6  11  309.00   42.30   1
  -4  -6 -11  269.90   35.50   1
   4   6  12  402.20   59.50   1
  -4  -6 -12  368.30   69.20   1
   4   6  13    5.10   13.20   1
  -4  -6 -13   26.00   14.30   1
   4   6  14   15.30   13.40   1
  -4  -6 -14   22.10   23.80   1
   4   6  15   22.40   23.70   1
  -4  -6 -15    9.00   18.90   1
   4   7 -15   27.60   16.00   1
  -4  -7  15  -33.90   23.30   1
   4   7 -14  175.40   37.40   1
  -4  -7  14  182.40   41.80   1
   4   7 -13    7.90   11.30   1
  -4  -7  13    5.60   13.30   1
   4   7 -12   82.40   17.60   1
  -4  -7  12   74.10   19.70   1
   4   7 -11    8.90    9.50   1
  -4  -7  11   11.20   12.70   1
   4   7 -10  251.20   45.30   1
  -4  -7  10  252.50   38.20   1
   4   7  -9  288.50   27.00   1
  -4  -7   9  284.10   29.20   1
   4   7  -8  155.40   20.90   1
  -4  -7   8  153.30   19.90   1
   4   7  -7  387.50   33.80   1
  -4  -7   7  396.10   33.10   1
   4   7  -6   22.40    8.70   1
  -4  -7   6   31.20   10.60   1
   4   7  -5  730.30   37.00   1
  -4  -7   5  677.10   32.10   1
   4   7  -4  241.60   15.40   1
  -4  -7   4  242.30   20.80   1
   4   7  -3  229.00   15.50   1
  -4  -7   3  208.40   20.80   1
   4   7  -2  770.70   34.80   1
  -4  -7   2  755.60   34.60   1
   4   7  -1  651.50   27.90   1
  -4  -7   1  608.00   32.60   1
   4   7   0    9.90    6.20   1
  -4  -7   0   15.30   10.30   1
   4   7   1  427.90   22.60   1
  -4  -7  -1  399.30   22.30   1
   4   7   2    8.40    7.90   1
  -4  -7  -2   -7.30    7.90   1
   4   7   3  282.70   19.30   1
  -4  -7  -3  246.50   14.70   1
   4   7   4  779.50   63.60   1
  -4  -7  -4  780.90   52.20   1
   4   7   5  179.70   20.50   1
  -4  -7  -5  162.10   14.90   1
   4   7   6    0.70   11.00   1
  -4  -7  -6   -0.10   10.30   1
   4   7   7  744.40   92.80   1
  -4  -7  -7  693.30   70.90   1
   4   7   8   32.80   11.60   1
  -4  -7  -8   21.50    9.00   1
   4   7   9  565.80   71.00   1
  -4  -7  -9  520.50   59.30   1
   4   7  10   59.80   18.40   1
  -4  -7 -10   49.00   14.60   1
   4   7  11   64.50   21.80   1
  -4  -7 -11   79.50   29.30   1
   4   7  12  274.00   72.90   1
  -4  -7 -12  214.30   68.70   1
   4   7  13  107.50   44.80   1
  -4  -7 -13   87.70   43.30   1
   4   8 -12   91.10   29.30   1
  -4  -8  12  120.70   37.60   1
   4   8 -11   35.20   16.50   1
  -4  -8  11   55.30   20.90   1
   4   8 -10  260.70   56.60   1
  -4  -8  10  259.20   60.40   1
   4   8  -9   41.00   14.50   1
  -4  -8   9   30.30   15.60   1
   4   8  -8   66.60   20.60   1
  -4  -8   8   29.00   17.50   1
   4   8  -7    8.20   12.50   1
  -4  -8   7   10.20   14.50   1
   4   8  -6  341.90   48.60   1
  -4  -8   6  302.60   36.80   1
   4   8  -5  165.70   24.40   1
  -4  -8   5  159.50   22.20   1
   4   8  -4  156.20   23.80   1
  -4  -8   4  140.10   20.90   1
   4   8  -3   58.80   15.30   1
  -4  -8   3   36.40   17.20   1
   4   8  -2  414.40   48.30   1
  -4  -8   2  369.80   51.30   1
   4   8  -1   33.20   12.40   1
  -4  -8   1   23.60   12.30   1
   4   8   0  334.90   45.60   1
  -4  -8   0  270.90   38.00   1
   4   8   1    0.30   14.30   1
  -4  -8  -1    5.30    9.40   1
   4   8   2  134.60   21.70   1
  -4  -8  -2   82.10   16.00   1
   4   8   3    7.50   13.30   1
  -4  -8  -3    7.80   10.60   1
   4   8   4   -9.40   10.60   1
  -4  -8  -4   -1.20   11.40   1
   4   8   5  664.10  104.90   1
  -4  -8  -5  605.70   78.50   1
   4   8   6  261.20   45.00   1
  -4  -8  -6  183.40   29.80   1
   4   8   7   52.70   17.50   1
  -4  -8  -7   40.20   15.10   1
   4   8   8   25.90   17.70   1
  -4  -8  -8    0.20   14.70   1
   4   8   9   31.10   23.00   1
  -4  -8  -9    4.90   16.20   1
   4   8  10  271.90   89.70   1
  -4  -8 -10  214.30   69.30   1
   4   9  -7  200.20   54.10   1
  -4  -9   7  170.80   50.00   1
   4   9  -6  166.30   45.50   1
  -4  -9   6  113.70   39.60   1
   4   9  -5   23.90   16.10   1
  -4  -9   5   -2.70   16.80   1
   4   9  -4    8.70   13.90   1
  -4  -9   4  -14.60   15.20   1
   4   9  -3   20.30   18.00   1
  -4  -9   3  -12.10   12.40   1
   4   9  -2   61.70   25.90   1
  -4  -9   2  102.70   28.50   1
   4   9  -1   22.10   16.60   1
  -4  -9   1   42.00   17.60   1
   4   9   0  122.00   41.70   1
  -4  -9   0   54.00   26.80   1
   4   9   1   72.60   30.30   1
  -4  -9  -1   33.50   16.70   1
   4   9   2   13.30   21.20   1
  -4  -9  -2    2.50   14.30   1
   4   9   3  -47.20   29.80   1
  -4  -9  -3  -18.20   18.30   1
   4   9   4  -23.90   33.90   1
  -4  -9  -4  -46.30   28.50   1
   4   9   5  243.30  132.30   1
  -4  -9  -5  136.40   40.00   1
   5   0 -22  256.70   85.20   1
   5   0 -21  -30.30   16.60   1
   5   0 -20  169.90   33.00   1
   5   0 -19  -15.60   13.30   1
   5   0 -18  323.10   31.70   1
   5   0 -17    0.60    7.90   1
   5   0 -16  146.50   14.60   1
   5   0 -15   -1.30    6.40   1
   5   0 -14   -5.00    4.10   1
   5   0 -13    0.40    4.10   1
   5   0 -12  327.70   10.50   1
   5   0 -11   -0.40    4.10   1
   5   0 -10 5255.60   95.10   1
   5   0  -9   -3.30    3.20   1
   5   0  -8   54.60    4.20   1
   5   0  -7    0.00    3.30   1
   5   0  -6  142.40    6.10   1
   5   0  -5    4.70    2.50   1
   5   0  -4   50.40    3.10   1
   5   0  -3    1.90    1.80   1
   5   0  -2  257.70    6.30   1
   5   0  -1   -1.60    1.60   1
   5   0   017248.80  285.40   1
   5   0   1   -1.00    1.80   1
   5   0   2  120.20    4.50   1
   5   0   3   -0.30    2.10   1
   5   0   4    0.50    2.30   1
   5   0   5    0.00    2.00   1
   5   0   6  669.10   13.10   1
   5   0   7   -0.40    5.10   1
   5   0   8   20.20    5.20   1
   5   0   9   -1.40    5.20   1
   5   0  10  602.00   18.00   1
   5   0  11    6.30    4.90   1
   5   0  12  913.40   30.30   1
   5   0  13   -1.70    6.60   1
   5   0  14   12.10    9.40   1
   5   0  15   14.40   12.40   1
   5   0  16  234.00   32.30   1
   5   0  17   -2.60   11.70   1
   5   0  18  529.60  110.80   1
   5   0  19  -18.50   19.20   1
   5   1 -22   -6.70   19.10   1
  -5  -1  22    6.90   20.00   1
   5   1 -21   44.10   14.50   1
  -5  -1  21   25.60   19.50   1
   5   1 -20   42.80   13.70   1
  -5  -1  20   38.10   19.40   1
   5   1 -19   51.50   12.60   1
  -5  -1  19   50.60   17.60   1
   5   1 -18    7.60    7.90   1
  -5  -1  18   12.70   10.70   1
   5   1 -17   27.90    8.60   1
  -5  -1  17   34.40   12.30   1
   5   1 -16  307.90   13.40   1
  -5  -1  16  287.00   14.40   1
   5   1 -15   97.70    8.80   1
  -5  -1  15   78.50    7.00   1
   5   1 -14  811.00   29.00   1
  -5  -1  14  824.70   25.40   1
   5   1 -13  177.30    8.00   1
  -5  -1  13  143.40    7.90   1
   5   1 -12   -6.10    2.80   1
  -5  -1  12    1.50    5.40   1
   5   1 -11 1238.10   24.10   1
  -5  -1  11 1198.00   31.10   1
   5   1 -10    9.70    3.70   1
  -5  -1  10   14.80    4.50   1
   5   1  -9   34.30    3.80   1
  -5  -1   9   39.20    4.30   1
   5   1  -8   46.30    4.50   1
  -5  -1   8   44.60    4.30   1
   5   1  -7  410.80   11.90   1
  -5  -1   7  411.70   12.30   1
   5   1  -6   22.90    2.70   1
  -5  -1   6   14.70    3.30   1
   5   1  -5  135.90    4.60   1
  -5  -1   5  141.20    6.30   1
   5   1  -4   97.50    3.80   1
  -5  -1   4   98.00    4.60   1
   5   1  -3  114.30    4.20   1
  -5  -1   3  109.10    4.90   1
   5   1  -2 5121.60   90.60   1
  -5  -1   2 5151.70   87.20   1
   5   1  -1   26.10    2.90   1
  -5  -1   1   30.10    3.00   1
   5   1   0 1183.80   25.90   1
  -5  -1   0 1194.60   23.80   1
   5   1   1   33.90    3.00   1
  -5  -1  -1   35.80    2.90   1
   5   1   2  249.90    6.60   1
  -5  -1  -2  246.60    6.60   1
   5   1   3 2455.90   46.50   1
  -5  -1  -3 2446.20   44.50   1
   5   1   4   47.80    2.90   1
  -5  -1  -4   41.10    3.10   1
   5   1   5  149.20    5.10   1
  -5  -1  -5  149.40    4.80   1
   5   1   6    6.70    2.50   1
  -5  -1  -6    6.80    2.80   1
   5   1   7   54.80    5.70   1
  -5  -1  -7   43.80    4.40   1
   5   1   8 2667.40   52.30   1
  -5  -1  -8 2721.00   45.80   1
   5   1   9  142.20    8.00   1
  -5  -1  -9  149.80    6.00   1
   5   1  10  553.70   19.30   1
  -5  -1 -10  550.00   15.60   1
   5   1  11 1884.90   50.90   1
  -5  -1 -11 1858.00   42.30   1
   5   1  12   60.90    8.10   1
  -5  -1 -12   29.00    8.70   1
   5   1  13   11.10    7.20   1
  -5  -1 -13   -2.50    7.30   1
   5   1  14   21.80    9.60   1
  -5  -1 -14    8.00    9.00   1
   5   1  15 1289.10   90.80   1
  -5  -1 -15 1304.20   92.40   1
   5   1  16   33.80   12.10   1
  -5  -1 -16   35.40   12.70   1
   5   1  17   90.60   20.80   1
  -5  -1 -17   94.20   20.50   1
   5   1  18   -7.50   12.20   1
  -5  -1 -18    7.00   14.30   1
   5   1  19   64.90   27.00   1
  -5  -1 -19   69.20   23.50   1
   5   2 -22  136.10   43.80   1
  -5  -2  22  200.00   67.80   1
   5   2 -21   53.30   19.20   1
  -5  -2  21   36.20   20.50   1
   5   2 -20  293.10   43.60   1
  -5  -2  20  265.50   51.80   1
   5   2 -19  143.70   23.00   1
  -5  -2  19  136.00   26.70   1
   5   2 -18  939.80   69.10   1
  -5  -2  18  922.90   87.90   1
   5   2 -17   21.60   10.10   1
  -5  -2  17   45.90   14.10   1
   5   2 -16   34.40    8.10   1
  -5  -2  16   37.30   15.50   1
   5   2 -15  217.00   13.80   1
  -5  -2  15  243.10   17.80   1
   5   2 -14   14.30    6.40   1
  -5  -2  14   16.50    7.60   1
   5   2 -13   38.60    6.10   1
  -5  -2  13   25.10    7.30   1
   5   2 -12    1.20    3.60   1
  -5  -2  12  -13.50    9.40   1
   5   2 -11 1931.30   32.20   1
  -5  -2  11 1926.80   62.40   1
   5   2 -10 1671.30   27.90   1
  -5  -2  10 1627.60   36.50   1
   5   2  -9  425.30   12.40   1
  -5  -2   9  416.60   12.20   1
   5   2  -8 1627.50   33.30   1
  -5  -2   8 1577.10   38.80   1
   5   2  -7 4838.00  110.90   1
  -5  -2   7 4795.10  110.50   1
   5   2  -6 2379.20   53.20   1
  -5  -2   6 2273.10   54.00   1
   5   2  -5 3545.30   76.00   1
  -5  -2   5 3540.90   75.50   1
   5   2  -4  154.80    6.00   1
  -5  -2   4  158.40    5.40   1
   5   2  -3    9.40    2.80   1
  -5  -2   3   -1.60    2.10   1
   5   2  -2 9959.80  222.80   1
  -5  -2   2 9984.60  207.10   1
   5   2  -1  585.20   14.60   1
  -5  -2   1  576.40   13.90   1
   5   2   0  872.40   22.20   1
  -5  -2   0  867.00   17.00   1
   5   2   1 1518.80   33.70   1
  -5  -2  -1 1502.40   26.70   1
   5   2   2 3752.70   80.30   1
  -5  -2  -2 3725.10   70.90   1
   5   2   3 1037.60   24.30   1
  -5  -2  -3 1009.30   21.70   1
   5   2   4  107.40    5.60   1
  -5  -2  -4  108.70    5.40   1
   5   2   5  903.80   19.20   1
  -5  -2  -5  867.90   17.00   1
   5   2   6 1400.70   24.30   1
  -5  -2  -6 1389.10   24.90   1
   5   2   7   -3.50    3.30   1
  -5  -2  -7   -5.60    3.90   1
   5   2   8  695.20   21.70   1
  -5  -2  -8  673.90   15.40   1
   5   2   9  114.40    8.50   1
  -5  -2  -9   99.60    6.20   1
   5   2  10   69.50    7.10   1
  -5  -2 -10   52.00    6.00   1
   5   2  11  898.70   30.80   1
  -5  -2 -11  888.80   28.00   1
   5   2  12 1598.20   49.40   1
  -5  -2 -12 1550.90   49.20   1
   5   2  13   -4.40    8.40   1
  -5  -2 -13    0.50    6.80   1
   5   2  14  169.70   14.00   1
  -5  -2 -14  168.50   13.90   1
   5   2  15   97.30   14.80   1
  -5  -2 -15  117.70   15.60   1
   5   2  16   -7.30    9.00   1
  -5  -2 -16    9.10    9.90   1
   5   2  17   41.80   14.60   1
  -5  -2 -17   78.20   19.50   1
   5   2  18   16.30   14.40   1
  -5  -2 -18    7.90   13.80   1
   5   2  19  146.50   42.00   1
  -5  -2 -19  157.00   45.10   1
   5   3 -21  110.70   39.30   1
  -5  -3  21   80.00   32.00   1
   5   3 -20   53.70   18.80   1
  -5  -3  20  170.10   50.70   1
   5   3 -19  565.70   81.00   1
  -5  -3  19  541.20  100.20   1
   5   3 -18   52.60   13.30   1
  -5  -3  18   32.20   18.90   1
   5   3 -17   78.10   11.50   1
  -5  -3  17  131.00   18.70   1
   5   3 -16   24.80   10.40   1
  -5  -3  16    2.80    8.60   1
   5   3 -15 2063.40   82.70   1
  -5  -3  15 2076.40   93.30   1
   5   3 -14   27.40    8.00   1
  -5  -3  14   31.00   11.70   1
   5   3 -13    0.80    6.70   1
  -5  -3  13    5.60    8.80   1
   5   3 -12 1320.10   42.70   1
  -5  -3  12 1308.40   67.50   1
   5   3 -11   55.60    7.80   1
  -5  -3  11   51.50    7.80   1
   5   3 -10  298.10   11.60   1
  -5  -3  10  281.40   16.90   1
   5   3  -9 1149.20   26.80   1
  -5  -3   9 1197.30   32.40   1
   5   3  -8 2282.90   46.30   1
  -5  -3   8 2247.90   48.80   1
   5   3  -7 2706.60   50.80   1
  -5  -3   7 2691.90   55.80   1
   5   3  -6   10.70    3.90   1
  -5  -3   6    8.10    5.20   1
   5   3  -5   84.80    5.00   1
  -5  -3   5   88.30    3.80   1
   5   3  -4 2251.30   47.10   1
  -5  -3   4 2185.60   45.10   1
   5   3  -3  389.50   12.20   1
  -5  -3   3  390.50   10.90   1
   5   3  -2   -2.00    2.80   1
  -5  -3   2    1.60    3.10   1
   5   3  -1  921.80   27.20   1
  -5  -3   1  910.30   21.80   1
   5   3   0 2263.40   58.60   1
  -5  -3   0 2268.30   47.20   1
   5   3   1   59.40    4.70   1
  -5  -3  -1   46.30    2.90   1
   5   3   2  246.60   10.30   1
  -5  -3  -2  258.50    6.70   1
   5   3   3 3745.70   67.90   1
  -5  -3  -3 3631.00   59.20   1
   5   3   4 2646.60   55.50   1
  -5  -3  -4 2663.80   42.60   1
   5   3   5  349.20   12.40   1
  -5  -3  -5  340.60    8.80   1
   5   3   6  539.70   15.80   1
  -5  -3  -6  530.20   11.80   1
   5   3   7   55.50    6.40   1
  -5  -3  -7   45.70    3.80   1
   5   3   8 1038.50   29.40   1
  -5  -3  -8  945.90   27.20   1
   5   3   9    2.00    4.10   1
  -5  -3  -9    8.00    5.30   1
   5   3  10  350.90   15.50   1
  -5  -3 -10  321.00   14.30   1
   5   3  11   11.20    6.40   1
  -5  -3 -11   -0.90    6.10   1
   5   3  12   46.10    7.90   1
  -5  -3 -12   51.40    8.50   1
   5   3  13  475.60   24.30   1
  -5  -3 -13  495.30   24.80   1
   5   3  14   27.30   11.50   1
  -5  -3 -14   27.50   10.90   1
   5   3  15  348.30   46.00   1
  -5  -3 -15  362.00   41.90   1
   5   3  16   47.70   15.50   1
  -5  -3 -16   52.70   15.40   1
   5   3  17  185.10   51.20   1
  -5  -3 -17  209.30   47.40   1
   5   3  18   77.70   34.20   1
  -5  -3 -18   41.50   21.50   1
   5   4 -20  230.90   64.50   1
  -5  -4  20  183.50   72.20   1
   5   4 -19  197.70   39.50   1
  -5  -4  19  210.30   56.20   1
   5   4 -18   26.90   11.90   1
  -5  -4  18   57.70   16.20   1
   5   4 -17  594.60   67.70   1
  -5  -4  17  600.10   75.30   1
   5   4 -16  112.40   14.20   1
  -5  -4  16   93.50   15.70   1
   5   4 -15  238.50   22.20   1
  -5  -4  15  311.20   35.70   1
   5   4 -14   91.60   10.90   1
  -5  -4  14   98.60   13.30   1
   5   4 -13  285.50   17.50   1
  -5  -4  13  313.30   19.40   1
   5   4 -12 1653.50   50.20   1
  -5  -4  12 1710.20   58.40   1
   5   4 -11    6.00    5.60   1
  -5  -4  11    4.40    7.60   1
   5   4 -10  154.10   10.00   1
  -5  -4  10  153.50   12.50   1
   5   4  -9  532.00   17.00   1
  -5  -4   9  543.40   21.90   1
   5   4  -8    8.40    5.10   1
  -5  -4   8   10.20    5.00   1
   5   4  -7  218.90   11.60   1
  -5  -4   7  223.30   10.40   1
   5   4  -6  773.20   20.00   1
  -5  -4   6  728.40   18.80   1
   5   4  -5    2.30    3.50   1
  -5  -4   5    8.50    2.50   1
   5   4  -4  287.60   10.50   1
  -5  -4   4  293.60    7.60   1
   5   4  -3  147.80    6.50   1
  -5  -4   3  140.20    5.80   1
   5   4  -2  840.50   18.20   1
  -5  -4   2  798.30   16.70   1
   5   4  -1   52.80    3.30   1
  -5  -4   1   42.80    5.20   1
   5   4   0  562.20   15.30   1
  -5  -4   0  530.10   12.90   1
   5   4   1  317.30   11.70   1
  -5  -4  -1  322.10    8.40   1
   5   4   2  104.80    5.40   1
  -5  -4  -2   90.40    5.50   1
   5   4   3   92.90    7.80   1
  -5  -4  -3  100.60    6.40   1
   5   4   4 3602.40   74.80   1
  -5  -4  -4 3555.60   62.70   1
   5   4   5  287.40   13.10   1
  -5  -4  -5  279.10    9.30   1
   5   4   6  587.20   20.40   1
  -5  -4  -6  551.20   14.10   1
   5   4   7  153.50   10.80   1
  -5  -4  -7  133.00    7.30   1
   5   4   8    8.10    7.30   1
  -5  -4  -8   19.00    4.90   1
   5   4   9  369.70   17.70   1
  -5  -4  -9  313.30   12.70   1
   5   4  10    6.20    9.10   1
  -5  -4 -10   21.70    6.80   1
   5   4  11  114.40   13.40   1
  -5  -4 -11  120.10   11.60   1
   5   4  12   42.00   11.20   1
  -5  -4 -12   35.40    9.40   1
   5   4  13  607.30   57.10   1
  -5  -4 -13  618.10   51.90   1
   5   4  14   20.00   15.50   1
  -5  -4 -14   43.90   13.10   1
   5   4  15   26.70   16.10   1
  -5  -4 -15    7.70   13.50   1
   5   4  16  205.50   49.20   1
  -5  -4 -16  225.40   59.80   1
   5   4  17  106.90   39.00   1
  -5  -4 -17   95.60   35.00   1
   5   5 -19  -21.10   18.80   1
  -5  -5  19    7.70   16.60   1
   5   5 -18   35.70   13.70   1
  -5  -5  18   65.40   20.10   1
   5   5 -17   42.80   13.60   1
  -5  -5  17   63.10   17.40   1
   5   5 -16   34.90   12.10   1
  -5  -5  16   36.50   13.50   1
   5   5 -15   29.60   13.40   1
  -5  -5  15   45.70   12.90   1
   5   5 -14   15.10    9.50   1
  -5  -5  14    5.50   11.20   1
   5   5 -13   98.00   13.40   1
  -5  -5  13  101.20   15.00   1
   5   5 -12  528.30   28.40   1
  -5  -5  12  504.20   43.30   1
   5   5 -11 1909.50   86.00   1
  -5  -5  11 1952.00   89.90   1
   5   5 -10  303.90   14.80   1
  -5  -5  10  334.30   17.70   1
   5   5  -9  819.10   29.10   1
  -5  -5   9  772.10   23.20   1
   5   5  -8  650.40   23.80   1
  -5  -5   8  605.80   19.80   1
   5   5  -7  812.80   25.60   1
  -5  -5   7  781.40   23.80   1
   5   5  -6 1309.50   41.00   1
  -5  -5   6 1294.90   32.40   1
   5   5  -5   10.20    6.20   1
  -5  -5   5    6.90    3.70   1
   5   5  -4  205.80   10.40   1
  -5  -5   4  178.60    8.30   1
   5   5  -3 1222.60   27.20   1
  -5  -5   3 1154.10   32.40   1
   5   5  -2  188.00    8.90   1
  -5  -5   2  168.80    9.30   1
   5   5  -1  165.10    8.30   1
  -5  -5   1  151.50    8.40   1
   5   5   0    0.70    3.80   1
  -5  -5   0   10.80    6.30   1
   5   5   1  223.90    8.10   1
  -5  -5  -1  180.90    9.30   1
   5   5   2   -1.10    5.50   1
  -5  -5  -2   -9.00    5.30   1
   5   5   3 1737.40   47.10   1
  -5  -5  -3 1674.20   42.80   1
   5   5   4   84.10    8.90   1
  -5  -5  -4   80.80    8.00   1
   5   5   5 1547.50   52.40   1
  -5  -5  -5 1500.10   44.90   1
   5   5   6 1825.90   58.20   1
  -5  -5  -6 1763.40   49.60   1
   5   5   7   25.60    9.30   1
  -5  -5  -7   50.20    8.20   1
   5   5   8   20.20    9.90   1
  -5  -5  -8   24.80    6.70   1
   5   5   9  320.80   22.10   1
  -5  -5  -9  282.20   14.30   1
   5   5  10    1.40    9.90   1
  -5  -5 -10   18.50    8.10   1
   5   5  11   37.70   10.20   1
  -5  -5 -11    5.80    8.20   1
   5   5  12  201.00   26.20   1
  -5  -5 -12  181.40   27.40   1
   5   5  13  264.30   33.30   1
  -5  -5 -13  228.40   38.50   1
   5   5  14   14.80   13.20   1
  -5  -5 -14   -6.80   13.20   1
   5   5  15    8.10   16.80   1
  -5  -5 -15    3.10   20.50   1
   5   5  16   13.90   15.90   1
  -5  -5 -16   26.70   24.40   1
   5   6 -17   13.70   15.40   1
  -5  -6  17   14.30   17.00   1
   5   6 -16   27.10   15.50   1
  -5  -6  16   50.40   17.80   1
   5   6 -15    8.70    9.90   1
  -5  -6  15   27.30   13.50   1
   5   6 -14    5.80    9.40   1
  -5  -6  14   23.90   13.00   1
   5   6 -13   52.10   13.80   1
  -5  -6  13   31.10   16.10   1
   5   6 -12  116.10   14.60   1
  -5  -6  12   92.40   16.40   1
   5   6 -11   77.20   10.90   1
  -5  -6  11   77.90   13.50   1
   5   6 -10  263.20   17.00   1
  -5  -6  10  250.50   20.00   1
   5   6  -9  474.10   25.30   1
  -5  -6   9  457.50   25.50   1
   5   6  -8  494.50   30.90   1
  -5  -6   8  483.80   23.80   1
   5   6  -7    0.90    8.40   1
  -5  -6   7   16.60    6.90   1
   5   6  -6   24.10    9.90   1
  -5  -6   6    7.50    7.10   1
   5   6  -5  379.40   19.70   1
  -5  -6   5  391.40   16.40   1
   5   6  -4    5.90    7.30   1
  -5  -6   4   12.70    8.10   1
   5   6  -3  110.90    9.90   1
  -5  -6   3   95.20   11.70   1
   5   6  -2  657.90   21.40   1
  -5  -6   2  628.30   25.40   1
   5   6  -1  333.60   13.90   1
  -5  -6   1  307.30   15.90   1
   5   6   0    8.10    4.80   1
  -5  -6   0    6.10    6.60   1
   5   6   1  733.70   23.80   1
  -5  -6  -1  680.70   22.90   1
   5   6   2  257.40   14.20   1
  -5  -6  -2  247.00   12.80   1
   5   6   3 1346.20   43.40   1
  -5  -6  -3 1377.00   41.90   1
   5   6   4  349.30   18.70   1
  -5  -6  -4  322.70   15.00   1
   5   6   5 1003.30   44.50   1
  -5  -6  -5  961.40   40.70   1
   5   6   6  276.90   19.80   1
  -5  -6  -6  298.90   16.70   1
   5   6   7   82.10   14.80   1
  -5  -6  -7   59.00    8.80   1
   5   6   8  233.70   24.20   1
  -5  -6  -8  250.70   20.20   1
   5   6   9 2096.50  162.70   1
  -5  -6  -9 1982.30  137.20   1
   5   6  10  951.40  116.40   1
  -5  -6 -10  871.50   87.30   1
   5   6  11   95.50   22.50   1
  -5  -6 -11  108.30   23.70   1
   5   6  12  -15.50   15.30   1
  -5  -6 -12  -35.90   24.70   1
   5   6  13  338.50   72.70   1
  -5  -6 -13  320.30   79.40   1
   5   6  14   15.00   15.60   1
  -5  -6 -14  -10.00   18.00   1
   5   7 -15   22.10   20.70   1
  -5  -7  15  -26.90   28.40   1
   5   7 -14   -4.50   13.70   1
  -5  -7  14   25.10   19.60   1
   5   7 -13  257.20   56.00   1
  -5  -7  13  270.80   84.10   1
   5   7 -12   14.90   16.90   1
  -5  -7  12   21.50   13.50   1
   5   7 -11   18.60   17.90   1
  -5  -7  11   33.50   15.70   1
   5   7 -10    4.30   10.60   1
  -5  -7  10   24.10   14.40   1
   5   7  -9   54.30   15.20   1
  -5  -7   9   30.60   13.50   1
   5   7  -8   47.10   12.90   1
  -5  -7   8   32.70   13.90   1
   5   7  -7   -2.00    8.40   1
  -5  -7   7    3.10    9.40   1
   5   7  -6   22.60   12.30   1
  -5  -7   6   22.40   12.60   1
   5   7  -5  158.40   17.40   1
  -5  -7   5  179.70   18.40   1
   5   7  -4    4.60    8.80   1
  -5  -7   4   -2.60   10.00   1
   5   7  -3   62.60   10.50   1
  -5  -7   3   74.90   12.10   1
   5   7  -2  749.80   33.60   1
  -5  -7   2  703.90   34.60   1
   5   7  -1   73.70    9.20   1
  -5  -7   1   46.70   10.60   1
   5   7   0   47.40    9.40   1
  -5  -7   0   28.70   10.00   1
   5   7   1    8.00    9.40   1
  -5  -7  -1    7.70    8.70   1
   5   7   2  204.80   20.80   1
  -5  -7  -2  170.30   18.40   1
   5   7   3  782.90   57.00   1
  -5  -7  -3  752.60   50.30   1
   5   7   4  438.20   35.50   1
  -5  -7  -4  429.80   31.20   1
   5   7   5  536.30   46.10   1
  -5  -7  -5  507.60   40.90   1
   5   7   6  152.90   23.70   1
  -5  -7  -6  122.20   20.10   1
   5   7   7  299.50   47.70   1
  -5  -7  -7  279.70   38.70   1
   5   7   8  121.40   25.10   1
  -5  -7  -8  128.90   23.80   1
   5   7   9   16.50   18.00   1
  -5  -7  -9    9.30   12.30   1
   5   7  10   13.50   13.30   1
  -5  -7 -10   21.70   17.50   1
   5   7  11  -18.60   23.90   1
  -5  -7 -11   12.10   15.10   1
   5   7  12  208.20   58.60   1
  -5  -7 -12  182.00   60.70   1
   5   8 -12   38.40   18.60   1
  -5  -8  12   41.50   21.20   1
   5   8 -11  123.60   36.80   1
  -5  -8  11  112.40   43.80   1
   5   8 -10  129.70   33.50   1
  -5  -8  10  113.60   30.00   1
   5   8  -9  164.30   38.20   1
  -5  -8   9  143.40   34.20   1
   5   8  -8   26.00   12.80   1
  -5  -8   8    3.50   13.90   1
   5   8  -7   22.50   13.30   1
  -5  -8   7   15.80   14.90   1
   5   8  -6  198.90   34.30   1
  -5  -8   6  191.20   32.10   1
   5   8  -5  134.50   26.00   1
  -5  -8   5  142.10   24.60   1
   5   8  -4  247.00   35.80   1
  -5  -8   4  178.10   24.30   1
   5   8  -3    3.90    9.00   1
  -5  -8   3   37.60   20.90   1
   5   8  -2   11.70   11.60   1
  -5  -8   2  -12.40   12.90   1
   5   8  -1  -16.50   17.50   1
  -5  -8   1    9.00   11.40   1
   5   8   0   -2.30   11.60   1
  -5  -8   0  -13.10   12.70   1
   5   8   1   37.80   14.90   1
  -5  -8  -1   33.30   13.60   1
   5   8   2   -2.70   10.90   1
  -5  -8  -2   28.90   14.10   1
   5   8   3   -4.10   15.70   1
  -5  -8  -3   34.70   20.10   1
   5   8   4  120.70   24.50   1
  -5  -8  -4  131.30   26.70   1
   5   8   5   52.70   19.40   1
  -5  -8  -5   18.40   14.50   1
   5   8   6   33.60   18.50   1
  -5  -8  -6   18.20   13.30   1
   5   8   7   -2.00   12.90   1
  -5  -8  -7  -12.90   12.80   1
   5   8   8   10.30   17.00   1
  -5  -8  -8   16.50   17.60   1
   5   8   9    5.90   21.10   1
  -5  -8  -9  -27.30   21.50   1
   5   9  -6  -11.70   14.90   1
  -5  -9   6  -18.30   17.00   1
   5   9  -5   85.60   34.60   1
  -5  -9   5   82.40   27.90   1
   5   9  -4   37.70   23.40   1
  -5  -9   4  -14.80   14.60   1
   5   9  -3   -8.00   17.20   1
  -5  -9   3   -6.90   13.70   1
   5   9  -2   -4.40   21.10   1
  -5  -9   2    8.70   17.90   1
   5   9  -1   -1.90   15.70   1
  -5  -9   1    8.70   16.20   1
   5   9   0  108.40   39.20   1
  -5  -9   0  187.50   56.30   1
   5   9   1  202.70   78.10   1
  -5  -9  -1  142.50   42.00   1
   5   9   2  369.70  136.90   1
  -5  -9  -2  358.70   96.80   1
   5   9   3   77.40   37.80   1
  -5  -9  -3   18.90   17.60   1
   6   0 -22   33.90   19.30   1
   6   0 -21    0.70   20.40   1
   6   0 -20   24.70   18.00   1
   6   0 -19  -17.10   13.60   1
   6   0 -18  919.30   85.50   1
   6   0 -17   -0.60    9.90   1
   6   0 -16    9.30   10.50   1
   6   0 -15   -3.60    6.40   1
   6   0 -14   55.50    5.70   1
   6   0 -13   -4.40    4.70   1
   6   0 -12   95.20    6.70   1
   6   0 -11   -7.30    4.80   1
   6   0 -10  460.70   13.00   1
   6   0  -9   -1.20    3.30   1
   6   0  -8   56.40    4.60   1
   6   0  -7    1.90    3.20   1
   6   0  -6  360.00   11.50   1
   6   0  -5    0.10    2.30   1
   6   0  -4 2137.10   47.30   1
   6   0  -3   -5.00    2.40   1
   6   0  -2 7620.20  159.80   1
   6   0  -1    3.90    2.40   1
   6   0   0  463.20   12.80   1
   6   0   1   -3.40    2.30   1
   6   0   2  766.50   17.20   1
   6   0   3   -2.50    2.20   1
   6   0   4 6718.60   97.10   1
   6   0   5   -0.80    2.70   1
   6   0   6  314.00    7.90   1
   6   0   7    0.40    3.30   1
   6   0   8 1603.70   45.60   1
   6   0   9    2.90    5.20   1
   6   0  10   40.00    9.10   1
   6   0  11    0.70    9.10   1
   6   0  12 1707.80   52.30   1
   6   0  13   -7.10    8.20   1
   6   0  14  131.30   18.00   1
   6   0  15    0.30   10.30   1
   6   0  16  827.80  102.00   1
   6   0  17    1.60   13.30   1
   6   0  18  459.80  119.50   1
   6   1 -22   15.30   15.30   1
  -6  -1  22    4.70   18.50   1
   6   1 -21  236.00   54.40   1
  -6  -1  21  225.60   58.80   1
   6   1 -20    4.60   13.60   1
  -6  -1  20   10.10   15.30   1
   6   1 -19   12.70   11.30   1
  -6  -1  19   19.00   13.10   1
   6   1 -18  316.50   29.60   1
  -6  -1  18  305.70   33.80   1
   6   1 -17  106.50   12.20   1
  -6  -1  17  102.40   15.10   1
   6   1 -16    5.30    8.70   1
  -6  -1  16   15.20    8.00   1
   6   1 -15   74.30   10.00   1
  -6  -1  15  100.50    8.10   1
   6   1 -14  548.90   25.90   1
  -6  -1  14  553.00   20.00   1
   6   1 -13  112.50    7.60   1
  -6  -1  13  101.30    7.50   1
   6   1 -12  237.00    8.40   1
  -6  -1  12  241.20   12.00   1
   6   1 -11  109.90    6.00   1
  -6  -1  11  104.80    7.80   1
   6   1 -10    1.90    3.30   1
  -6  -1  10    2.10    4.30   1
   6   1  -9  220.30    8.50   1
  -6  -1   9  222.80    8.90   1
   6   1  -8    1.00    3.30   1
  -6  -1   8    4.10    4.10   1
   6   1  -7   80.70    4.50   1
  -6  -1   7   88.90    6.20   1
   6   1  -6  619.40   16.10   1
  -6  -1   6  633.80   17.70   1
   6   1  -5  835.30   18.90   1
  -6  -1   5  819.40   24.10   1
   6   1  -4  721.40   15.70   1
  -6  -1   4  723.20   20.60   1
   6   1  -313514.50  261.10   1
  -6  -1   313437.40  328.40   1
   6   1  -2  329.50    8.50   1
  -6  -1   2  335.70   13.90   1
   6   1  -1  429.80   10.40   1
  -6  -1   1  401.60   13.00   1
   6   1   0  779.20   19.50   1
  -6  -1   0  728.80   20.90   1
   6   1   1 3984.40   85.40   1
  -6  -1  -1 3894.60   90.50   1
   6   1   2  325.30    9.70   1
  -6  -1  -2  309.00   10.30   1
   6   1   3 2561.20   53.10   1
  -6  -1  -3 2514.10   54.60   1
   6   1   4   62.00    4.10   1
  -6  -1  -4   55.50    3.70   1
   6   1   5  238.10    7.20   1
  -6  -1  -5  231.60    6.90   1
   6   1   6 1496.10   28.60   1
  -6  -1  -6 1434.00   27.00   1
   6   1   7  194.40    7.50   1
  -6  -1  -7  183.00    7.40   1
   6   1   8  399.60   16.30   1
  -6  -1  -8  409.70   13.80   1
   6   1   9  326.00   15.90   1
  -6  -1  -9  310.00   10.90   1
   6   1  10 1772.70   49.90   1
  -6  -1 -10 1785.50   40.30   1
   6   1  11   59.00    9.20   1
  -6  -1 -11   58.70    7.90   1
   6   1  12   86.50   12.20   1
  -6  -1 -12   90.50   12.30   1
   6   1  13  777.10   34.70   1
  -6  -1 -13  805.90   36.00   1
   6   1  14   22.70    9.50   1
  -6  -1 -14   39.10   11.20   1
   6   1  15  144.80   22.40   1
  -6  -1 -15  149.80   22.40   1
   6   1  16    9.80   11.50   1
  -6  -1 -16    3.60    9.10   1
   6   1  17  -16.60   12.60   1
  -6  -1 -17   17.00   16.10   1
   6   1  18   76.40   28.00   1
  -6  -1 -18   46.60   25.50   1
   6   2 -21   41.20   18.60   1
  -6  -2  21   32.30   22.80   1
   6   2 -20  285.20   44.00   1
  -6  -2  20  329.20   63.80   1
   6   2 -19   86.30   17.90   1
  -6  -2  19   65.00   19.80   1
   6   2 -18   -0.50   13.70   1
  -6  -2  18    2.90   13.90   1
   6   2 -17   40.70   11.10   1
  -6  -2  17   42.50   11.60   1
   6   2 -16    8.60    8.40   1
  -6  -2  16   13.50    9.60   1
   6   2 -15   26.70    9.80   1
  -6  -2  15   25.60    9.80   1
   6   2 -14   49.50    9.00   1
  -6  -2  14   55.40   11.10   1
   6   2 -13    2.70    5.60   1
  -6  -2  13    9.00    8.10   1
   6   2 -12   54.10    4.60   1
  -6  -2  12   46.40    5.90   1
   6   2 -11    8.60    2.00   1
  -6  -2  11    0.90    3.60   1
   6   2 -10 1463.00   28.30   1
  -6  -2  10 1369.20   32.50   1
   6   2  -9  774.00   21.20   1
  -6  -2   9  801.70   20.40   1
   6   2  -8   44.10    5.00   1
  -6  -2   8   39.20    3.80   1
   6   2  -7  502.20   13.10   1
  -6  -2   7  476.70   12.90   1
   6   2  -6 9394.80  168.30   1
  -6  -2   6 9215.20  177.10   1
   6   2  -5 1634.10   39.20   1
  -6  -2   5 1676.30   38.00   1
   6   2  -4    2.60    2.80   1
  -6  -2   4   -5.80    3.00   1
   6   2  -3   51.90    3.30   1
  -6  -2   3   56.00    3.50   1
   6   2  -2 6516.90  136.80   1
  -6  -2   2 6640.20  151.60   1
   6   2  -1  199.70    8.20   1
  -6  -2   1  187.50    7.70   1
   6   2   0  299.70    9.70   1
  -6  -2   0  276.40    9.30   1
   6   2   1  156.90    7.70   1
  -6  -2  -1  149.00    8.00   1
   6   2   2  275.80    8.70   1
  -6  -2  -2  260.40    9.10   1
   6   2   3  493.80   12.60   1
  -6  -2  -3  498.20   12.10   1
   6   2   4 1166.60   23.00   1
  -6  -2  -4 1148.80   23.90   1
   6   2   5    7.20    2.70   1
  -6  -2  -5    9.80    4.40   1
   6   2   6  634.60   14.50   1
  -6  -2  -6  627.60   13.50   1
   6   2   7   93.20    6.30   1
  -6  -2  -7  101.60    6.60   1
   6   2   8   30.20    6.90   1
  -6  -2  -8   26.80    5.50   1
   6   2   9  167.30   10.00   1
  -6  -2  -9  146.80   10.10   1
   6   2  10  319.60   14.70   1
  -6  -2 -10  300.10   13.10   1
   6   2  11 1892.60   57.90   1
  -6  -2 -11 1880.70   58.10   1
   6   2  12 2404.80   95.60   1
  -6  -2 -12 2416.30   96.00   1
   6   2  13  255.20   21.70   1
  -6  -2 -13  295.10   25.70   1
   6   2  14  203.70   19.40   1
  -6  -2 -14  187.10   18.20   1
   6   2  15  103.00   16.70   1
  -6  -2 -15  104.10   17.10   1
   6   2  16   -7.90   12.70   1
  -6  -2 -16   13.50    9.90   1
   6   2  17   11.70   13.80   1
  -6  -2 -17   62.10   20.60   1
   6   2  18    6.80   19.70   1
  -6  -2 -18  -14.20   18.30   1
   6   3 -21  103.50   32.20   1
  -6  -3  21  107.50   40.50   1
   6   3 -20  183.30   36.80   1
  -6  -3  20  166.70   47.90   1
   6   3 -19   -4.20   10.30   1
  -6  -3  19   -7.10   24.10   1
   6   3 -18   40.40   12.90   1
  -6  -3  18   52.10   22.20   1
   6   3 -17  217.00   22.10   1
  -6  -3  17  215.80   23.90   1
   6   3 -16   10.30   10.20   1
  -6  -3  16    6.50   12.10   1
   6   3 -15   24.40    8.60   1
  -6  -3  15   20.20   10.90   1
   6   3 -14   10.70    7.90   1
  -6  -3  14   28.50   11.20   1
   6   3 -13  -11.80    6.30   1
  -6  -3  13    6.30    7.90   1
   6   3 -12   51.70    8.20   1
  -6  -3  12   63.10   11.10   1
   6   3 -11 1204.90   36.40   1
  -6  -3  11 1222.80   40.30   1
   6   3 -10  230.80   10.50   1
  -6  -3  10  216.10   12.60   1
   6   3  -9   95.90    6.50   1
  -6  -3   9   85.50    9.40   1
   6   3  -8  885.30   22.80   1
  -6  -3   8  832.40   25.70   1
   6   3  -7    3.70    5.10   1
  -6  -3   7    0.70    3.50   1
   6   3  -6   42.30    5.10   1
  -6  -3   6   47.90    5.30   1
   6   3  -5 1592.60   29.70   1
  -6  -3   5 1549.70   26.90   1
   6   3  -4 1246.10   22.80   1
  -6  -3   4 1226.90   21.80   1
   6   3  -3  328.00   11.00   1
  -6  -3   3  326.30    8.80   1
   6   3  -2   79.70    5.70   1
  -6  -3   2   69.70    4.20   1
   6   3  -1 1426.50   29.00   1
  -6  -3   1 1386.30   26.50   1
   6   3   0   41.80    4.60   1
  -6  -3   0   36.30    2.80   1
   6   3   1  137.00    6.90   1
  -6  -3  -1  130.40    4.30   1
   6   3   2  235.00   10.20   1
  -6  -3  -2  214.70    6.00   1
   6   3   3 1623.30   36.50   1
  -6  -3  -3 1640.70   30.20   1
   6   3   4  773.40   20.80   1
  -6  -3  -4  749.40   15.80   1
   6   3   5   -1.50    4.80   1
  -6  -3  -5    3.40    3.10   1
   6   3   6    7.20    3.40   1
  -6  -3  -6    1.00    4.00   1
   6   3   7   89.30    8.00   1
  -6  -3  -7   79.50    7.70   1
   6   3   8   21.90    7.60   1
  -6  -3  -8   12.40    4.30   1
   6   3   9  474.90   19.50   1
  -6  -3  -9  474.30   17.80   1
   6   3  10  177.20   10.40   1
  -6  -3 -10  165.40   10.20   1
   6   3  11  144.50   11.00   1
  -6  -3 -11  145.40   11.20   1
   6   3  12  187.20   13.40   1
  -6  -3 -12  211.20   16.50   1
   6   3  13  852.10   69.90   1
  -6  -3 -13  805.50   60.10   1
   6   3  14   24.20   12.10   1
  -6  -3 -14   23.30   17.10   1
   6   3  15    1.60   14.10   1
  -6  -3 -15   37.60   20.60   1
   6   3  16   64.00   20.30   1
  -6  -3 -16   31.90   18.70   1
   6   3  17   27.00   23.90   1
  -6  -3 -17   38.00   21.50   1
   6   4 -20  -10.30   11.50   1
  -6  -4  20    7.20   16.20   1
   6   4 -19  136.30   30.10   1
  -6  -4  19  158.50   43.90   1
   6   4 -18  140.40   24.00   1
  -6  -4  18  124.20   24.70   1
   6   4 -17  101.50   16.10   1
  -6  -4  17   96.70   21.60   1
   6   4 -16   13.60   12.70   1
  -6  -4  16   28.40   14.20   1
   6   4 -15  300.90   25.50   1
  -6  -4  15  324.70   31.00   1
   6   4 -14   89.90   12.50   1
  -6  -4  14  125.50   15.30   1
   6   4 -13  286.10   18.00   1
  -6  -4  13  284.50   19.70   1
   6   4 -12 3410.00   99.10   1
  -6  -4  12 3516.80  116.90   1
   6   4 -11   53.30    8.40   1
  -6  -4  11   22.70   12.60   1
   6   4 -10   11.80    7.30   1
  -6  -4  10   22.10    9.40   1
   6   4  -9  868.70   27.40   1
  -6  -4   9  851.90   28.70   1
   6   4  -8  714.10   22.80   1
  -6  -4   8  687.90   23.90   1
   6   4  -7   87.40    7.80   1
  -6  -4   7   96.90    9.00   1
   6   4  -6  646.10   20.10   1
  -6  -4   6  618.30   21.10   1
   6   4  -5   26.40    4.30   1
  -6  -4   5   22.10    2.70   1
   6   4  -4 1035.50   22.80   1
  -6  -4   4  996.30   19.40   1
   6   4  -3  574.60   14.80   1
  -6  -4   3  557.10   13.90   1
   6   4  -2   55.40    5.50   1
  -6  -4   2   35.00    4.50   1
   6   4  -1   13.10    3.00   1
  -6  -4   1    5.30    3.70   1
   6   4   0  452.80   18.50   1
  -6  -4   0  467.40   12.30   1
   6   4   1 1270.10   35.60   1
  -6  -4  -1 1343.40   27.50   1
   6   4   2 6471.20  157.40   1
  -6  -4  -2 6346.40  142.90   1
   6   4   3   15.10    2.50   1
  -6  -4  -3   14.40    5.20   1
   6   4   4 1010.70   33.90   1
  -6  -4  -4  986.10   24.00   1
   6   4   5   75.50   10.20   1
  -6  -4  -5   79.30    5.60   1
   6   4   6  668.20   25.80   1
  -6  -4  -6  700.10   21.20   1
   6   4   7  114.80   12.30   1
  -6  -4  -7   96.10    7.50   1
   6   4   8   -0.30   11.70   1
  -6  -4  -8   -3.10    6.40   1
   6   4   9   -2.10    8.70   1
  -6  -4  -9   11.50    6.30   1
   6   4  10   41.90   13.40   1
  -6  -4 -10   35.00    8.30   1
   6   4  11  177.50   20.70   1
  -6  -4 -11  145.70   17.20   1
   6   4  12   22.90   12.50   1
  -6  -4 -12   37.10   11.40   1
   6   4  13   32.60   16.00   1
  -6  -4 -13   39.60   17.90   1
   6   4  14   51.60   19.40   1
  -6  -4 -14   60.00   21.20   1
   6   4  15    4.30   13.80   1
  -6  -4 -15   -8.30   16.60   1
   6   4  16   -4.60   14.60   1
  -6  -4 -16  -10.40   17.90   1
   6   5 -18   28.60   14.80   1
  -6  -5  18   13.80   17.30   1
   6   5 -17   28.00   13.10   1
  -6  -5  17   42.20   21.70   1
   6   5 -16   18.10   11.80   1
  -6  -5  16   22.20   19.80   1
   6   5 -15    8.30   11.20   1
  -6  -5  15  -11.70   12.60   1
   6   5 -14   19.80    9.90   1
  -6  -5  14    6.90   12.90   1
   6   5 -13  558.00   43.40   1
  -6  -5  13  539.20   46.20   1
   6   5 -12   17.10    8.60   1
  -6  -5  12   16.80   11.20   1
   6   5 -11  135.00   14.30   1
  -6  -5  11  117.60   13.00   1
   6   5 -10  175.50   12.30   1
  -6  -5  10  147.00   12.90   1
   6   5  -9 1092.00   35.80   1
  -6  -5   9 1059.40   33.20   1
   6   5  -8 1696.30   52.70   1
  -6  -5   8 1680.50   46.80   1
   6   5  -7   40.00    6.90   1
  -6  -5   7   21.90    6.30   1
   6   5  -6   18.60    7.20   1
  -6  -5   6   12.40    5.50   1
   6   5  -5  157.60   11.00   1
  -6  -5   5  146.80    9.80   1
   6   5  -4  809.60   25.50   1
  -6  -5   4  821.80   20.90   1
   6   5  -3   91.70    9.60   1
  -6  -5   3   82.70    7.30   1
   6   5  -2    7.00    7.20   1
  -6  -5   2   -3.70    6.50   1
   6   5  -1   15.80    8.10   1
  -6  -5   1   33.50    6.30   1
   6   5   0   12.60    8.00   1
  -6  -5   0    2.70    4.80   1
   6   5   1  627.80   23.60   1
  -6  -5  -1  609.70   18.30   1
   6   5   2  896.30   27.70   1
  -6  -5  -2  852.90   22.30   1
   6   5   3    6.70    8.50   1
  -6  -5  -3    5.90    4.70   1
   6   5   4  712.70   26.00   1
  -6  -5  -4  706.40   21.50   1
   6   5   5 2681.40   78.60   1
  -6  -5  -5 2549.20   68.70   1
   6   5   6  115.40   11.20   1
  -6  -5  -6   93.20    9.90   1
   6   5   7 1467.00   69.80   1
  -6  -5  -7 1356.30   56.10   1
   6   5   8   77.60   16.70   1
  -6  -5  -8   40.00    9.30   1
   6   5   9  356.00   32.70   1
  -6  -5  -9  348.80   32.20   1
   6   5  10    3.90   13.40   1
  -6  -5 -10   -3.50   10.40   1
   6   5  11  159.40   29.20   1
  -6  -5 -11  141.20   20.20   1
   6   5  12   21.30   13.50   1
  -6  -5 -12   -4.80   15.90   1
   6   5  13   74.70   21.00   1
  -6  -5 -13   48.60   18.40   1
   6   5  14   -4.80   14.70   1
  -6  -5 -14   30.50   21.20   1
   6   5  15   57.70   22.10   1
  -6  -5 -15   40.90   23.80   1
   6   6 -17   23.30   15.60   1
  -6  -6  17   11.20   20.10   1
   6   6 -16   95.20   25.40   1
  -6  -6  16   85.80   27.20   1
   6   6 -15   69.00   19.10   1
  -6  -6  15  114.20   31.70   1
   6   6 -14   -3.80    9.90   1
  -6  -6  14   -4.50   12.80   1
   6   6 -13   28.10   11.10   1
  -6  -6  13   32.40   14.90   1
   6   6 -12  132.60   22.90   1
  -6  -6  12  131.50   31.70   1
   6   6 -11   73.20   15.30   1
  -6  -6  11   71.20   16.10   1
   6   6 -10   23.00   10.60   1
  -6  -6  10   60.50   17.40   1
   6   6  -9    4.30    9.60   1
  -6  -6   9    2.00   11.10   1
   6   6  -8   77.70   15.90   1
  -6  -6   8   64.90   10.70   1
   6   6  -7    3.90   12.00   1
  -6  -6   7    6.30   10.50   1
   6   6  -6  303.40   19.60   1
  -6  -6   6  318.70   17.10   1
   6   6  -5  532.30   34.80   1
  -6  -6   5  537.80   24.00   1
   6   6  -4    4.10    8.00   1
  -6  -6   4    1.90    6.60   1
   6   6  -3   41.60   10.10   1
  -6  -6   3   40.80    8.40   1
   6   6  -2  516.90   20.40   1
  -6  -6   2  510.00   20.50   1
   6   6  -1   11.90    6.80   1
  -6  -6   1   12.90    6.80   1
   6   6   0  254.50   14.50   1
  -6  -6   0  224.70   13.60   1
   6   6   1   36.20   12.30   1
  -6  -6  -1   20.60    7.30   1
   6   6   2   39.70   12.10   1
  -6  -6  -2   16.00    7.90   1
   6   6   3 1135.50   54.90   1
  -6  -6  -3 1054.80   42.30   1
   6   6   4   41.90    9.20   1
  -6  -6  -4   29.80    8.10   1
   6   6   5   34.50   11.90   1
  -6  -6  -5   24.90    9.60   1
   6   6   6  223.80   20.80   1
  -6  -6  -6  225.80   19.30   1
   6   6   7  110.50   16.00   1
  -6  -6  -7   85.20   11.70   1
   6   6   8  330.70   49.90   1
  -6  -6  -8  278.40   34.90   1
   6   6   9   33.30   15.30   1
  -6  -6  -9   20.90   10.30   1
   6   6  10    3.00   12.90   1
  -6  -6 -10   -2.70   11.30   1
   6   6  11   97.00   22.30   1
  -6  -6 -11   49.50   20.70   1
   6   6  12  294.40   67.70   1
  -6  -6 -12  231.40   59.60   1
   6   6  13   10.30   15.50   1
  -6  -6 -13   13.60   18.60   1
   6   7 -14   45.00   22.30   1
  -6  -7  14   16.80   20.00   1
   6   7 -13   17.50   12.80   1
  -6  -7  13    9.70   19.80   1
   6   7 -12   13.00   11.20   1
  -6  -7  12   54.90   24.60   1
   6   7 -11   54.70   26.40   1
  -6  -7  11  155.00   35.20   1
   6   7 -10   17.30   15.70   1
  -6  -7  10    2.80   12.20   1
   6   7  -9   -1.40   11.70   1
  -6  -7   9  -13.00   12.70   1
   6   7  -8   62.00   24.80   1
  -6  -7   8   37.10   15.50   1
   6   7  -7   -1.10   11.60   1
  -6  -7   7   -1.90   10.50   1
   6   7  -6    1.00   11.60   1
  -6  -7   6   -4.40    8.60   1
   6   7  -5   56.10   11.30   1
  -6  -7   5   52.50   14.00   1
   6   7  -4  160.90   20.40   1
  -6  -7   4  128.50   14.70   1
   6   7  -3  196.50   18.60   1
  -6  -7   3  148.10   17.10   1
   6   7  -2  431.80   46.20   1
  -6  -7   2  396.00   34.40   1
   6   7  -1   93.00   14.60   1
  -6  -7   1   62.60   11.00   1
   6   7   0  606.60   53.10   1
  -6  -7   0  622.30   49.30   1
   6   7   1   -7.20   10.60   1
  -6  -7  -1   -4.50    9.50   1
   6   7   2   18.40    9.90   1
  -6  -7  -2   19.40   11.30   1
   6   7   3   33.20   11.90   1
  -6  -7  -3  -16.40    9.70   1
   6   7   4  149.60   21.10   1
  -6  -7  -4  149.30   21.90   1
   6   7   5  434.40   57.40   1
  -6  -7  -5  398.70   42.10   1
   6   7   6    2.80   14.40   1
  -6  -7  -6    7.20   10.10   1
   6   7   7  -13.10   11.90   1
  -6  -7  -7    5.10   10.80   1
   6   7   8   -7.20   12.70   1
  -6  -7  -8  -12.20   12.60   1
   6   7   9  -27.00   14.90   1
  -6  -7  -9   -2.70   15.70   1
   6   7  10  213.50   63.80   1
  -6  -7 -10  131.20   38.80   1
   6   7  11   18.20   18.70   1
  -6  -7 -11    7.00   20.40   1
   6   8 -11  323.40   85.20   1
  -6  -8  11  321.50  101.70   1
   6   8 -10   11.00   14.40   1
  -6  -8  10  -11.10   17.00   1
   6   8  -9  -10.30   17.30   1
  -6  -8   9  -15.80   15.40   1
   6   8  -8  413.50   87.10   1
  -6  -8   8  429.60  108.10   1
   6   8  -7   40.40   15.60   1
  -6  -8   7   21.80   14.70   1
   6   8  -6   63.50   17.10   1
  -6  -8   6   59.10   19.80   1
   6   8  -5    7.60   10.60   1
  -6  -8   5    1.50   12.10   1
   6   8  -4   23.20   13.50   1
  -6  -8   4    5.80   12.30   1
   6   8  -3  163.70   30.80   1
  -6  -8   3  169.80   31.50   1
   6   8  -2   23.40   11.80   1
  -6  -8   2   35.40   15.90   1
   6   8  -1  103.60   23.90   1
  -6  -8   1   96.80   23.50   1
   6   8   0  105.90   23.80   1
  -6  -8   0  105.80   23.80   1
   6   8   1  896.30  140.60   1
  -6  -8  -1  806.70  126.80   1
   6   8   2  255.80   46.40   1
  -6  -8  -2  234.30   44.30   1
   6   8   3   -3.00   16.60   1
  -6  -8  -3   -9.40   11.70   1
   6   8   4  -19.40   14.80   1
  -6  -8  -4    0.00   13.70   1
   6   8   5   13.80   19.40   1
  -6  -8  -5   -0.50   16.20   1
   6   8   6  -11.30   20.50   1
  -6  -8  -6   -2.40   11.00   1
   6   8   7   25.40   15.90   1
  -6  -8  -7    2.70   13.20   1
   6   9  -3   18.80   22.20   1
  -6  -9   3   44.70   24.20   1
   6   9  -2   26.10   22.70   1
  -6  -9   2  -10.80   15.70   1
   6   9  -1  109.50   46.90   1
  -6  -9   1   59.00   23.80   1
   7   0 -22   46.70   26.60   1
   7   0 -21   10.30   16.80   1
   7   0 -20   85.00   26.70   1
   7   0 -19   -1.00   13.60   1
   7   0 -18   18.00   20.60   1
   7   0 -17   -1.40   13.10   1
   7   0 -16   62.90   10.40   1
   7   0 -15   -1.60    7.20   1
   7   0 -14  149.60    9.70   1
   7   0 -13    1.20    4.40   1
   7   0 -12  395.80   16.10   1
   7   0 -11    2.10    5.60   1
   7   0 -10   33.00    5.20   1
   7   0  -9   -1.80    3.20   1
   7   0  -8 3843.10   72.00   1
   7   0  -7   -5.20    3.20   1
   7   0  -6 3665.60   69.60   1
   7   0  -5   -2.20    3.10   1
   7   0  -4    2.30    3.50   1
   7   0  -3   -0.30    2.90   1
   7   0  -2 7450.70  168.60   1
   7   0  -1    0.40    2.70   1
   7   0   0   51.90    3.50   1
   7   0   1   -3.50    2.70   1
   7   0   2 5207.30   81.60   1
   7   0   3    1.30    3.50   1
   7   0   4  674.50   13.60   1
   7   0   5   -3.30    2.80   1
   7   0   6  474.70   11.10   1
   7   0   7    3.10    3.40   1
   7   0   8   42.10    8.40   1
   7   0   9    4.60    5.90   1
   7   0  10  380.70   16.90   1
   7   0  11   -4.20    7.30   1
   7   0  12  317.20   21.10   1
   7   0  13   -6.80   12.00   1
   7   0  14  157.90   23.00   1
   7   0  15  -15.90   14.50   1
   7   0  16   -2.90   12.20   1
   7   0  17   -7.10   15.10   1
   7   1 -21  442.60   96.00   1
  -7  -1  21  313.60   78.30   1
   7   1 -20   25.60   14.20   1
  -7  -1  20   67.70   21.90   1
   7   1 -19   12.90    9.70   1
  -7  -1  19  -17.00   14.10   1
   7   1 -18   84.20   14.70   1
  -7  -1  18  107.30   33.60   1
   7   1 -17   43.60   10.40   1
  -7  -1  17   64.70   13.80   1
   7   1 -16    7.70    7.60   1
  -7  -1  16    4.60    9.10   1
   7   1 -15    1.40    7.80   1
  -7  -1  15   12.40    8.00   1
   7   1 -14    6.90    7.10   1
  -7  -1  14   10.00    5.50   1
   7   1 -13  716.20   23.00   1
  -7  -1  13  702.60   24.60   1
   7   1 -12  386.70   14.70   1
  -7  -1  12  379.70   14.80   1
   7   1 -11  573.30   16.70   1
  -7  -1  11  597.00   21.90   1
   7   1 -10  596.90   21.20   1
  -7  -1  10  637.00   22.80   1
   7   1  -9 1285.80   28.20   1
  -7  -1   9 1229.20   30.70   1
   7   1  -8  880.10   21.00   1
  -7  -1   8  849.50   22.50   1
   7   1  -7  522.00   14.90   1
  -7  -1   7  525.50   14.70   1
   7   1  -6 3567.60   61.70   1
  -7  -1   6 3594.60   82.50   1
   7   1  -5   -2.40    3.00   1
  -7  -1   5    7.40    4.90   1
   7   1  -4  516.40   11.60   1
  -7  -1   4  520.10   13.70   1
   7   1  -3 1412.00   24.30   1
  -7  -1   3 1375.00   38.50   1
   7   1  -2  448.70   11.70   1
  -7  -1   2  456.70   13.70   1
   7   1  -1  308.70   10.60   1
  -7  -1   1  306.80   12.60   1
   7   1   0  547.80   13.40   1
  -7  -1   0  574.40   18.10   1
   7   1   1   87.30    5.70   1
  -7  -1  -1   89.80    6.40   1
   7   1   2  127.30    7.00   1
  -7  -1  -2  117.10    7.30   1
   7   1   3  799.90   16.90   1
  -7  -1  -3  737.90   17.80   1
   7   1   4  354.70    9.50   1
  -7  -1  -4  342.40    9.20   1
   7   1   5 1979.00   34.00   1
  -7  -1  -5 1963.80   34.50   1
   7   1   6  157.70    7.50   1
  -7  -1  -6  171.40    6.40   1
   7   1   7  419.20   12.80   1
  -7  -1  -7  409.90   12.60   1
   7   1   8    9.40    6.00   1
  -7  -1  -8   14.50    6.00   1
   7   1   9 5251.10  146.60   1
  -7  -1  -9 5230.70  133.90   1
   7   1  10   11.60    6.30   1
  -7  -1 -10   20.70    6.30   1
   7   1  11   22.80    7.00   1
  -7  -1 -11    6.80    8.90   1
   7   1  12  516.80   25.50   1
  -7  -1 -12  528.80   26.80   1
   7   1  13  524.40   46.40   1
  -7  -1 -13  536.00   41.10   1
   7   1  14   50.80   13.00   1
  -7  -1 -14   40.30   11.60   1
   7   1  15  140.60   28.10   1
  -7  -1 -15  135.60   32.10   1
   7   1  16    3.10   13.50   1
  -7  -1 -16    6.20   16.90   1
   7   1  17   13.30   16.50   1
  -7  -1 -17   17.30   24.60   1
   7   2 -21   85.70   27.30   1
  -7  -2  21  101.90   44.40   1
   7   2 -20  189.30   40.90   1
  -7  -2  20  185.10   50.20   1
   7   2 -19   -3.10   10.00   1
  -7  -2  19   33.20   20.60   1
   7   2 -18   11.80   11.50   1
  -7  -2  18  -39.60   18.10   1
   7   2 -17   16.30   11.00   1
  -7  -2  17   19.90   12.20   1
   7   2 -16   66.20   11.10   1
  -7  -2  16   68.10   11.00   1
   7   2 -15    9.70    8.20   1
  -7  -2  15   16.20   10.70   1
   7   2 -14   62.00   10.70   1
  -7  -2  14  122.20   13.70   1
   7   2 -13   11.10    7.20   1
  -7  -2  13    4.70    7.20   1
   7   2 -12   49.70    6.60   1
  -7  -2  12   44.20    8.30   1
   7   2 -11   35.70    7.50   1
  -7  -2  11   27.50    4.60   1
   7   2 -10   72.20    5.00   1
  -7  -2  10   63.50    5.60   1
   7   2  -9  728.50   20.00   1
  -7  -2   9  699.40   21.20   1
   7   2  -8    3.20    2.80   1
  -7  -2   8    3.30    4.00   1
   7   2  -7   27.70    3.80   1
  -7  -2   7   23.20    4.00   1
   7   2  -6  365.60   12.20   1
  -7  -2   6  341.50   10.90   1
   7   2  -5 1314.80   27.10   1
  -7  -2   5 1333.60   28.70   1
   7   2  -4 1027.50   21.00   1
  -7  -2   4 1026.00   20.60   1
   7   2  -3   65.90    3.80   1
  -7  -2   3   66.90    4.30   1
   7   2  -2  556.10   13.70   1
  -7  -2   2  545.40   15.10   1
   7   2  -1  328.90    9.60   1
  -7  -2   1  325.70   11.50   1
   7   2   0  683.50   17.20   1
  -7  -2   0  673.00   19.00   1
   7   2   1  168.80    7.40   1
  -7  -2  -1  153.50    7.80   1
   7   2   2  885.70   19.60   1
  -7  -2  -2  844.80   21.20   1
   7   2   3    6.00    3.70   1
  -7  -2  -3    4.80    4.10   1
   7   2   4   15.50    4.50   1
  -7  -2  -4   14.60    3.40   1
   7   2   5 3105.70   72.90   1
  -7  -2  -5 3016.30   69.50   1
   7   2   6  439.20   14.60   1
  -7  -2  -6  448.90   14.00   1
   7   2   7   56.10    6.20   1
  -7  -2  -7   50.30    7.30   1
   7   2   8  121.20    8.50   1
  -7  -2  -8  109.40    8.40   1
   7   2   9 2949.50   85.80   1
  -7  -2  -9 2986.90   88.10   1
   7   2  10   60.70    8.60   1
  -7  -2 -10   62.70    8.20   1
   7   2  11   -5.50    8.30   1
  -7  -2 -11   -3.10    8.60   1
   7   2  12  427.00   32.80   1
  -7  -2 -12  435.60   37.40   1
   7   2  13   96.90   12.90   1
  -7  -2 -13   71.90   13.00   1
   7   2  14  217.30   27.40   1
  -7  -2 -14  247.60   36.40   1
   7   2  15    3.30    9.50   1
  -7  -2 -15   -6.10   10.00   1
   7   2  16   11.00   15.60   1
  -7  -2 -16   13.90   14.10   1
   7   2  17   24.80   18.90   1
  -7  -2 -17   -5.00   16.80   1
   7   3 -20   33.70   15.60   1
  -7  -3  20   49.80   26.90   1
   7   3 -19   27.90   14.70   1
  -7  -3  19   50.60   23.50   1
   7   3 -18  125.90   23.60   1
  -7  -3  18  177.70   37.80   1
   7   3 -17   18.70   10.40   1
  -7  -3  17   39.00   15.40   1
   7   3 -16   28.50    9.70   1
  -7  -3  16   46.10   13.10   1
   7   3 -15   42.60   12.10   1
  -7  -3  15   27.70   12.20   1
   7   3 -14   20.90    7.90   1
  -7  -3  14   11.20   16.80   1
   7   3 -13    0.90    7.30   1
  -7  -3  13   -8.10    7.10   1
   7   3 -12   47.60    8.80   1
  -7  -3  12   39.70   13.50   1
   7   3 -11 1050.50   34.00   1
  -7  -3  11 1025.40   38.90   1
   7   3 -10  330.30   14.50   1
  -7  -3  10  325.50   16.50   1
   7   3  -9  276.90   14.00   1
  -7  -3   9  238.60   16.10   1
   7   3  -8   13.90    6.00   1
  -7  -3   8   18.70    7.50   1
   7   3  -7  142.00    8.70   1
  -7  -3   7  150.50    5.50   1
   7   3  -6 1336.60   30.00   1
  -7  -3   6 1367.60   26.80   1
   7   3  -5  398.80   12.10   1
  -7  -3   5  387.30   11.20   1
   7   3  -4 2125.90   42.30   1
  -7  -3   4 2138.50   36.80   1
   7   3  -3  831.70   20.30   1
  -7  -3   3  843.00   17.60   1
   7   3  -2 1074.10   28.30   1
  -7  -3   2 1090.10   23.20   1
   7   3  -1 4358.10   92.70   1
  -7  -3   1 4276.70   87.50   1
   7   3   0 1215.70   26.90   1
  -7  -3   0 1179.30   30.10   1
   7   3   1   26.00    5.20   1
  -7  -3  -1   21.90    5.00   1
   7   3   2   16.80    4.90   1
  -7  -3  -2    9.50    3.70   1
   7   3   3  734.10   22.30   1
  -7  -3  -3  735.10   20.50   1
   7   3   4  211.40    9.80   1
  -7  -3  -4  186.40    8.60   1
   7   3   5   20.20    6.10   1
  -7  -3  -5    7.00    5.40   1
   7   3   6   95.00    7.60   1
  -7  -3  -6   86.20    9.10   1
   7   3   7 1914.00   57.40   1
  -7  -3  -7 1850.90   55.70   1
   7   3   8  366.20   15.60   1
  -7  -3  -8  356.70   17.30   1
   7   3   9   -1.20    5.90   1
  -7  -3  -9   -7.30    7.90   1
   7   3  10  264.00   15.70   1
  -7  -3 -10  253.10   16.70   1
   7   3  11  624.90   52.50   1
  -7  -3 -11  619.80   51.50   1
   7   3  12  156.00   18.50   1
  -7  -3 -12  169.20   25.30   1
   7   3  13    8.00   15.30   1
  -7  -3 -13   15.70   13.70   1
   7   3  14   -0.10   14.50   1
  -7  -3 -14   -5.90   17.80   1
   7   3  15  -22.40   14.60   1
  -7  -3 -15   11.30   18.80   1
   7   3  16   12.20   22.70   1
  -7  -3 -16   30.60   19.80   1
   7   4 -19   17.70   12.90   1
  -7  -4  19    9.80   17.10   1
   7   4 -18  123.50   27.30   1
  -7  -4  18  175.60   51.00   1
   7   4 -17  181.40   30.10   1
  -7  -4  17  197.80   35.40   1
   7   4 -16   22.70   11.40   1
  -7  -4  16   20.50   18.30   1
   7   4 -15   24.60    9.90   1
  -7  -4  15   23.50   13.20   1
   7   4 -14   76.10   13.20   1
  -7  -4  14   55.30   13.50   1
   7   4 -13  394.10   22.70   1
  -7  -4  13  368.80   24.90   1
   7   4 -12 6267.30  240.50   1
  -7  -4  12 6316.40  312.10   1
   7   4 -11  114.90   10.30   1
  -7  -4  11   95.80   13.90   1
   7   4 -10   25.60    7.50   1
  -7  -4  10   38.20   10.90   1
   7   4  -9  171.40   11.60   1
  -7  -4   9  174.80   11.50   1
   7   4  -8  154.90   10.30   1
  -7  -4   8  132.20   11.50   1
   7   4  -7  428.00   17.20   1
  -7  -4   7  411.00   17.00   1
   7   4  -6    4.90    4.70   1
  -7  -4   6    0.10    5.90   1
   7   4  -5  656.40   21.60   1
  -7  -4   5  673.50   19.70   1
   7   4  -4  134.90    7.90   1
  -7  -4   4  125.00    7.60   1
   7   4  -3   45.20    5.50   1
  -7  -4   3   56.60    6.90   1
   7   4  -2    3.40    3.80   1
  -7  -4   2   -4.60    4.70   1
   7   4  -1 1684.30   45.40   1
  -7  -4   1 1663.70   44.80   1
   7   4   0  314.40   16.70   1
  -7  -4   0  322.10   12.70   1
   7   4   1    7.00    8.20   1
  -7  -4  -1   -1.40    3.60   1
   7   4   2  635.70   24.50   1
  -7  -4  -2  624.40   20.50   1
   7   4   3 1686.80   59.60   1
  -7  -4  -3 1686.40   51.80   1
   7   4   4  312.40   17.90   1
  -7  -4  -4  290.10   18.70   1
   7   4   5  176.50   16.70   1
  -7  -4  -5  156.30   12.60   1
   7   4   6 1898.00   65.40   1
  -7  -4  -6 1815.00   55.60   1
   7   4   7   99.60   13.80   1
  -7  -4  -7   87.70    9.80   1
   7   4   8  617.10   39.00   1
  -7  -4  -8  612.80   29.50   1
   7   4   9   27.70   12.30   1
  -7  -4  -9   17.90    9.20   1
   7   4  10  336.70   32.70   1
  -7  -4 -10  375.60   30.10   1
   7   4  11   17.80   13.60   1
  -7  -4 -11    6.80   11.10   1
   7   4  12   10.20   13.30   1
  -7  -4 -12   11.30   15.50   1
   7   4  13   16.50   13.10   1
  -7  -4 -13   17.00   17.40   1
   7   4  14   45.00   17.50   1
  -7  -4 -14   36.40   21.60   1
   7   4  15  134.60   39.80   1
  -7  -4 -15  140.00   51.40   1
   7   5 -18  -19.10   12.30   1
  -7  -5  18   -3.00   15.40   1
   7   5 -17  155.30   33.10   1
  -7  -5  17  151.70   40.30   1
   7   5 -16  185.90   31.70   1
  -7  -5  16  247.70   42.80   1
   7   5 -15   -3.20   11.30   1
  -7  -5  15    3.50   12.20   1
   7   5 -14    5.00   10.00   1
  -7  -5  14   37.70   19.30   1
   7   5 -13  179.80   17.80   1
  -7  -5  13  167.20   20.00   1
   7   5 -12  326.80   27.00   1
  -7  -5  12  327.90   27.50   1
   7   5 -11  501.10   25.70   1
  -7  -5  11  471.20   24.90   1
   7   5 -10  298.30   17.60   1
  -7  -5  10  290.60   21.90   1
   7   5  -9  484.20   25.30   1
  -7  -5   9  446.30   25.20   1
   7   5  -8  543.70   22.30   1
  -7  -5   8  487.00   20.20   1
   7   5  -7  164.20   13.50   1
  -7  -5   7  173.90   12.70   1
   7   5  -6  146.70   11.60   1
  -7  -5   6  118.20   12.70   1
   7   5  -5   42.70    9.30   1
  -7  -5   5   46.30   10.00   1
   7   5  -4    1.10    8.70   1
  -7  -5   4   14.40   10.40   1
   7   5  -3   -9.30   10.10   1
  -7  -5   3   11.40    8.40   1
   7   5  -2   10.50   10.20   1
  -7  -5   2    1.30    4.90   1
   7   5  -1 2033.40   79.40   1
  -7  -5   1 2022.70   68.70   1
   7   5   0  117.90   14.20   1
  -7  -5   0  115.50   11.00   1
   7   5   1  696.70   30.10   1
  -7  -5  -1  669.00   24.80   1
   7   5   2  160.30   14.60   1
  -7  -5  -2  149.30   11.80   1
   7   5   3 1494.60   52.70   1
  -7  -5  -3 1471.50   46.60   1
   7   5   4  541.30   29.70   1
  -7  -5  -4  519.40   25.40   1
   7   5   5 2024.90   91.20   1
  -7  -5  -5 1943.00   80.00   1
   7   5   6  -15.80   10.00   1
  -7  -5  -6   -6.60    8.80   1
   7   5   7  291.80   27.60   1
  -7  -5  -7  284.50   24.70   1
   7   5   8   41.60   18.50   1
  -7  -5  -8   18.60    9.80   1
   7   5   9   -8.50   13.90   1
  -7  -5  -9    0.60    9.10   1
   7   5  10   20.40   17.10   1
  -7  -5 -10   28.90   12.20   1
   7   5  11   21.20   16.40   1
  -7  -5 -11   55.60   17.40   1
   7   5  12   37.50   21.80   1
  -7  -5 -12   40.00   19.20   1
   7   5  13  -26.60   17.70   1
  -7  -5 -13    1.80   23.40   1
   7   5  14   37.80   19.40   1
  -7  -5 -14   -9.10   21.50   1
   7   6 -16  134.00   37.70   1
  -7  -6  16  149.70   89.20   1
   7   6 -15   18.90   13.70   1
  -7  -6  15   32.90   24.60   1
   7   6 -14  -15.90   21.80   1
  -7  -6  14    1.50   12.70   1
   7   6 -13   94.00   22.40   1
  -7  -6  13   98.20   24.10   1
   7   6 -12   -1.40   13.80   1
  -7  -6  12  -13.20   13.10   1
   7   6 -11   92.40   18.20   1
  -7  -6  11   74.00   17.80   1
   7   6 -10   18.70   11.90   1
  -7  -6  10    7.20   12.50   1
   7   6  -9   -7.10   11.90   1
  -7  -6   9  -13.20   13.00   1
   7   6  -8  -21.50   13.20   1
  -7  -6   8    7.20    8.50   1
   7   6  -7    2.60   11.40   1
  -7  -6   7   24.10    9.40   1
   7   6  -6  509.60   30.90   1
  -7  -6   6  458.50   24.40   1
   7   6  -5    4.90    8.60   1
  -7  -6   5    7.50    8.10   1
   7   6  -4   76.10   12.30   1
  -7  -6   4   67.60   11.60   1
   7   6  -3  157.90   16.60   1
  -7  -6   3  126.00   18.20   1
   7   6  -2  207.60   17.80   1
  -7  -6   2  167.00   19.40   1
   7   6  -1   42.50    8.60   1
  -7  -6   1   20.60   11.30   1
   7   6   0   70.30   14.70   1
  -7  -6   0   43.20    9.00   1
   7   6   1   46.70   10.10   1
  -7  -6  -1   26.40    9.10   1
   7   6   2   79.20   15.90   1
  -7  -6  -2   49.10    8.90   1
   7   6   3  291.70   27.40   1
  -7  -6  -3  260.80   23.80   1
   7   6   4  103.50   15.10   1
  -7  -6  -4   94.60   16.00   1
   7   6   5   30.40   10.90   1
  -7  -6  -5   23.90    8.70   1
   7   6   6   -6.00   15.70   1
  -7  -6  -6   13.20    9.80   1
   7   6   7   23.60   17.30   1
  -7  -6  -7   14.20   10.80   1
   7   6   8   33.90   18.10   1
  -7  -6  -8   32.30   11.90   1
   7   6   9   86.80   26.60   1
  -7  -6  -9   64.30   16.10   1
   7   6  10   43.10   19.30   1
  -7  -6 -10   23.90   14.20   1
   7   6  11  -22.30   17.00   1
  -7  -6 -11   46.20   24.60   1
   7   6  12   55.30   25.60   1
  -7  -6 -12   10.60   18.90   1
   7   7 -14   20.70   19.20   1
  -7  -7  14   84.30   40.30   1
   7   7 -13   31.20   20.50   1
  -7  -7  13   28.20   19.10   1
   7   7 -12  152.00   42.30   1
  -7  -7  12  140.30   39.10   1
   7   7 -11   13.30   14.10   1
  -7  -7  11   24.50   19.50   1
   7   7 -10   18.80   14.80   1
  -7  -7  10    7.80   23.80   1
   7   7  -9   -7.50   13.40   1
  -7  -7   9   44.20   22.40   1
   7   7  -8  -32.20   18.40   1
  -7  -7   8  -29.40   18.00   1
   7   7  -7    0.80   16.50   1
  -7  -7   7  -21.10   15.70   1
   7   7  -6   26.30   13.50   1
  -7  -7   6   27.40   15.80   1
   7   7  -5   34.70   10.50   1
  -7  -7   5   21.80   12.00   1
   7   7  -4   42.30   11.40   1
  -7  -7   4   39.20   14.90   1
   7   7  -3   33.40   14.60   1
  -7  -7   3    6.30   12.50   1
   7   7  -2    3.00    9.80   1
  -7  -7   2    8.30   10.90   1
   7   7  -1   51.90   15.20   1
  -7  -7   1   63.80   14.40   1
   7   7   0  172.20   30.60   1
  -7  -7   0  164.80   23.70   1
   7   7   1   59.60   15.10   1
  -7  -7  -1   80.70   15.40   1
   7   7   2   -8.30   11.40   1
  -7  -7  -2   -8.60   11.70   1
   7   7   3   26.40   14.30   1
  -7  -7  -3   -5.10    9.10   1
   7   7   4   37.50   12.70   1
  -7  -7  -4   31.70   12.40   1
   7   7   5  -24.50   12.30   1
  -7  -7  -5    7.80   10.90   1
   7   7   6   -0.20   14.90   1
  -7  -7  -6   -9.30   13.00   1
   7   7   7   10.70   17.30   1
  -7  -7  -7   -3.90   12.30   1
   7   7   8   83.50   32.00   1
  -7  -7  -8   49.30   16.00   1
   7   7   9   44.50   21.70   1
  -7  -7  -9   35.20   17.50   1
   7   8 -10  -11.70   18.10   1
  -7  -8  10    9.00   23.00   1
   7   8  -9   25.50   16.00   1
  -7  -8   9    0.60   18.00   1
   7   8  -8  269.10   71.70   1
  -7  -8   8  247.30   77.70   1
   7   8  -7  -22.20   15.60   1
  -7  -8   7   -6.90   16.20   1
   7   8  -6  161.80   39.20   1
  -7  -8   6  165.10   39.80   1
   7   8  -5   36.30   19.60   1
  -7  -8   5   16.40   14.90   1
   7   8  -4   23.20   13.70   1
  -7  -8   4   36.00   18.40   1
   7   8  -3  144.40   40.50   1
  -7  -8   3  165.60   36.00   1
   7   8  -2   37.20   15.90   1
  -7  -8   2   42.30   16.40   1
   7   8  -1   17.10   13.60   1
  -7  -8   1   -5.70   13.50   1
   7   8   0   19.30   16.10   1
  -7  -8   0    8.10   12.90   1
   7   8   1 1094.10  225.20   1
  -7  -8  -1  997.10  206.70   1
   7   8   2  178.30   50.10   1
  -7  -8  -2  171.00   37.60   1
   7   8   3  210.20   49.40   1
  -7  -8  -3  164.30   35.50   1
   7   8   4    4.50   14.60   1
  -7  -8  -4   -6.70   12.60   1
   7   8   5  -17.60   22.70   1
  -7  -8  -5  -21.00   15.00   1
   8   0 -21   13.90   18.30   1
   8   0 -20  137.50   42.60   1
   8   0 -19    4.10   16.20   1
   8   0 -18   11.60   13.60   1
   8   0 -17   -0.20   12.80   1
   8   0 -16  499.80   43.10   1
   8   0 -15   -8.90    8.20   1
   8   0 -14  740.40   24.20   1
   8   0 -13   -3.50    5.60   1
   8   0 -12   10.60    6.30   1
   8   0 -11   -8.20    5.30   1
   8   0 -10    9.00    5.30   1
   8   0  -9    1.20    4.60   1
   8   0  -8 4253.70   87.60   1
   8   0  -7    0.50    5.20   1
   8   0  -6 1445.60   35.30   1
   8   0  -5    5.80    5.20   1
   8   0  -4   18.80    4.20   1
   8   0  -3   -2.50    3.70   1
   8   0  -2  167.60    6.30   1
   8   0  -1    1.00    2.50   1
   8   0   0   89.40    4.60   1
   8   0   1    3.70    3.50   1
   8   0   2 8298.60  137.30   1
   8   0   3   -2.60    3.10   1
   8   0   4  516.90   14.70   1
   8   0   5    8.90    3.90   1
   8   0   6 1650.00   38.00   1
   8   0   7    1.10    4.20   1
   8   0   8   94.30   10.00   1
   8   0   9  -10.50    8.10   1
   8   0  10  974.10   49.60   1
   8   0  11  -12.50    7.80   1
   8   0  12   25.50   11.70   1
   8   0  13  -15.90   11.30   1
   8   0  14  113.00   27.30   1
   8   0  15   -5.00   14.60   1
   8   0  16   74.20   28.60   1
   8   1 -21    2.80   17.10   1
  -8  -1  21   29.00   24.80   1
   8   1 -20   16.80   17.90   1
  -8  -1  20   25.70   18.90   1
   8   1 -19   16.50   18.10   1
  -8  -1  19   36.30   18.20   1
   8   1 -18   16.50   11.60   1
  -8  -1  18   29.70   17.00   1
   8   1 -17   13.70   11.20   1
  -8  -1  17   36.60   13.10   1
   8   1 -16   59.80   11.60   1
  -8  -1  16   50.10   12.70   1
   8   1 -15   19.40    9.70   1
  -8  -1  15   13.80    8.10   1
   8   1 -14   17.10    8.10   1
  -8  -1  14   12.50    7.70   1
   8   1 -13  248.50   11.70   1
  -8  -1  13  226.40   12.80   1
   8   1 -12   94.00    7.80   1
  -8  -1  12   94.20   10.40   1
   8   1 -11   58.00    7.00   1
  -8  -1  11   61.20    6.80   1
   8   1 -10  290.60   15.90   1
  -8  -1  10  300.70   11.80   1
   8   1  -9    8.00    4.30   1
  -8  -1   9    5.50    5.60   1
   8   1  -8   65.80    5.90   1
  -8  -1   8   62.40    6.10   1
   8   1  -7    1.60    4.20   1
  -8  -1   7    6.10    5.50   1
   8   1  -6   61.40    5.30   1
  -8  -1   6   66.90    6.00   1
   8   1  -5 3021.20   50.80   1
  -8  -1   5 3022.00   62.00   1
   8   1  -4    7.10    3.20   1
  -8  -1   4    5.50    5.30   1
   8   1  -3  115.80    5.80   1
  -8  -1   3  105.20    7.90   1
   8   1  -2  254.00   10.20   1
  -8  -1   2  253.60   11.30   1
   8   1  -1  702.80   18.10   1
  -8  -1   1  695.30   17.10   1
   8   1   0 1776.10   36.50   1
  -8  -1   0 1771.10   46.20   1
   8   1   1    1.60    4.80   1
  -8  -1  -1   -2.70    5.50   1
   8   1   2  541.30   16.40   1
  -8  -1  -2  534.70   18.20   1
   8   1   3   18.20    2.60   1
  -8  -1  -3   15.80    4.40   1
   8   1   4   40.00    3.90   1
  -8  -1  -4   32.40    4.40   1
   8   1   5  233.50   14.50   1
  -8  -1  -5  239.90    8.40   1
   8   1   6  756.90   24.80   1
  -8  -1  -6  783.80   19.50   1
   8   1   7  279.00   11.90   1
  -8  -1  -7  259.90   11.60   1
   8   1   8  898.90   30.70   1
  -8  -1  -8  916.60   27.80   1
   8   1   9  780.90   34.80   1
  -8  -1  -9  787.50   35.60   1
   8   1  10  656.00   36.20   1
  -8  -1 -10  609.50   35.70   1
   8   1  11  218.90   23.90   1
  -8  -1 -11  263.80   31.40   1
   8   1  12   61.00   12.60   1
  -8  -1 -12   82.80   18.90   1
   8   1  13  111.60   19.40   1
  -8  -1 -13  107.50   23.70   1
   8   1  14    4.10   14.70   1
  -8  -1 -14   14.20   14.70   1
   8   1  15   50.50   19.90   1
  -8  -1 -15   43.50   18.20   1
   8   1  16    2.60   16.90   1
  -8  -1 -16   46.70   27.60   1
   8   2 -21   17.10   20.10   1
   8   2 -20   49.00   19.90   1
  -8  -2  20  -11.40   22.50   1
   8   2 -19   62.30   17.50   1
  -8  -2  19    1.70   21.60   1
   8   2 -18   11.80   11.20   1
  -8  -2  18   16.40   14.30   1
   8   2 -17   17.10   11.80   1
  -8  -2  17   17.60   10.90   1
   8   2 -16   41.10   11.90   1
  -8  -2  16   63.70   13.00   1
   8   2 -15  207.70   17.70   1
  -8  -2  15  190.90   22.00   1
   8   2 -14  256.00   19.00   1
  -8  -2  14  254.80   22.70   1
   8   2 -13   59.60   10.30   1
  -8  -2  13   61.30   15.90   1
   8   2 -12   45.40    8.40   1
  -8  -2  12   38.40   11.40   1
   8   2 -11  113.90    9.40   1
  -8  -2  11  118.50   10.60   1
   8   2 -10  207.00   12.90   1
  -8  -2  10  217.40   13.80   1
   8   2  -9  119.20   10.90   1
  -8  -2   9   84.70    6.70   1
   8   2  -8  155.40   12.60   1
  -8  -2   8  147.50    9.50   1
   8   2  -7  498.80   19.60   1
  -8  -2   7  478.00   17.70   1
   8   2  -6   56.30    5.00   1
  -8  -2   6   54.70    6.20   1
   8   2  -5 5423.40  112.10   1
  -8  -2   5 5370.50   98.50   1
   8   2  -4 1566.20   30.50   1
  -8  -2   4 1592.50   35.70   1
   8   2  -3   47.30    6.00   1
  -8  -2   3   51.50    7.20   1
   8   2  -2 1441.80   31.50   1
  -8  -2   2 1487.50   40.30   1
   8   2  -1    9.60    3.90   1
  -8  -2   1    9.90    5.00   1
   8   2   0  613.50   16.60   1
  -8  -2   0  565.70   17.60   1
   8   2   1   66.40    6.30   1
  -8  -2  -1   51.70    6.30   1
   8   2   2    9.10    5.20   1
  -8  -2  -2   -3.50    4.70   1
   8   2   3 1734.30   47.00   1
  -8  -2  -3 1658.90   45.30   1
   8   2   4  312.90   13.40   1
  -8  -2  -4  265.60   14.70   1
   8   2   5  314.30   14.80   1
  -8  -2  -5  265.70   13.90   1
   8   2   6  235.60   12.50   1
  -8  -2  -6  212.20   17.10   1
   8   2   7  362.10   15.50   1
  -8  -2  -7  375.10   21.50   1
   8   2   8  552.50   22.60   1
  -8  -2  -8  547.30   22.70   1
   8   2   9  133.20   15.80   1
  -8  -2  -9  119.40   11.70   1
   8   2  10    4.90    8.30   1
  -8  -2 -10    5.10    8.90   1
   8   2  11  375.20   29.60   1
  -8  -2 -11  363.20   37.40   1
   8   2  12    8.50    8.70   1
  -8  -2 -12   -2.30   12.30   1
   8   2  13   13.00   11.80   1
  -8  -2 -13  -11.50   13.60   1
   8   2  14   15.10   14.70   1
  -8  -2 -14   -2.80   12.60   1
   8   2  15   -1.70   16.40   1
  -8  -2 -15    5.40   15.00   1
   8   2  16    3.50   34.20   1
  -8  -2 -16   49.80   23.20   1
   8   3 -20   -5.70   13.30   1
  -8  -3  20   17.30   22.50   1
   8   3 -19  195.20   39.70   1
  -8  -3  19  207.90   56.10   1
   8   3 -18   68.80   18.70   1
  -8  -3  18   89.70   28.80   1
   8   3 -17  286.00   34.50   1
  -8  -3  17  286.70   46.00   1
   8   3 -16  471.50   53.70   1
  -8  -3  16  436.90   78.90   1
   8   3 -15  483.80   37.30   1
  -8  -3  15  523.90   51.80   1
   8   3 -14   93.30   13.00   1
  -8  -3  14   96.30   16.60   1
   8   3 -13  551.90   31.80   1
  -8  -3  13  586.30   32.60   1
   8   3 -12   78.20   11.60   1
  -8  -3  12   69.90   13.60   1
   8   3 -11  528.20   21.70   1
  -8  -3  11  472.30   22.90   1
   8   3 -10  393.00   17.10   1
  -8  -3  10  375.80   20.40   1
   8   3  -9  303.80   14.20   1
  -8  -3   9  314.50   16.60   1
   8   3  -8  276.40   13.40   1
  -8  -3   8  254.50   15.50   1
   8   3  -7   26.80    5.90   1
  -8  -3   7   17.50    4.30   1
   8   3  -6  423.90   15.90   1
  -8  -3   6  405.40   15.00   1
   8   3  -5  302.10   12.70   1
  -8  -3   5  296.80   12.40   1
   8   3  -4  108.20   11.40   1
  -8  -3   4  115.20    8.40   1
   8   3  -3 2109.90   66.50   1
  -8  -3   3 2127.40   51.10   1
   8   3  -2  534.30   17.40   1
  -8  -3   2  493.10   18.10   1
   8   3  -1  163.40    9.50   1
  -8  -3   1  154.10    9.00   1
   8   3   0   52.20    6.50   1
  -8  -3   0   56.10    7.80   1
   8   3   1  830.80   24.60   1
  -8  -3  -1  779.50   24.30   1
   8   3   2  318.20   13.90   1
  -8  -3  -2  282.40   13.70   1
   8   3   3  452.90   21.20   1
  -8  -3  -3  432.40   19.00   1
   8   3   4    9.80    6.80   1
  -8  -3  -4    7.80    6.20   1
   8   3   5  967.70   31.90   1
  -8  -3  -5  918.00   33.70   1
   8   3   6 1635.00   50.50   1
  -8  -3  -6 1638.40   56.30   1
   8   3   7   75.90    8.20   1
  -8  -3  -7   61.20    9.20   1
   8   3   8 1016.60   50.30   1
  -8  -3  -8 1032.60   51.30   1
   8   3   9   29.80    8.30   1
  -8  -3  -9    7.70   10.40   1
   8   3  10  234.60   23.90   1
  -8  -3 -10  226.60   27.00   1
   8   3  11  155.90   26.80   1
  -8  -3 -11  175.70   32.00   1
   8   3  12   77.30   17.50   1
  -8  -3 -12  104.20   22.90   1
   8   3  13   -3.40   13.40   1
  -8  -3 -13  -10.60   12.00   1
   8   3  14   11.60   16.60   1
  -8  -3 -14   32.70   22.00   1
   8   3  15    5.60   19.90   1
  -8  -3 -15   15.80   17.30   1
   8   4 -19    8.80   14.20   1
  -8  -4  19   25.60   25.20   1
   8   4 -18   -4.10   12.10   1
  -8  -4  18    3.40   23.40   1
   8   4 -17   15.90   13.70   1
  -8  -4  17   -5.50   16.80   1
   8   4 -16    5.00    9.70   1
  -8  -4  16   -1.90   15.60   1
   8   4 -15  124.10   18.40   1
  -8  -4  15   85.40   20.30   1
   8   4 -14   47.00   11.00   1
  -8  -4  14   31.10   12.10   1
   8   4 -13    7.80    7.60   1
  -8  -4  13    7.40    9.00   1
   8   4 -12  300.00   19.40   1
  -8  -4  12  312.60   21.60   1
   8   4 -11   74.20   10.40   1
  -8  -4  11   69.50   11.20   1
   8   4 -10    4.20    6.50   1
  -8  -4  10   15.60   12.40   1
   8   4  -9  100.90   10.20   1
  -8  -4   9  101.30   14.70   1
   8   4  -8   46.10    8.00   1
  -8  -4   8   30.80    7.40   1
   8   4  -7    9.30    6.00   1
  -8  -4   7   15.00    7.80   1
   8   4  -6   76.50    8.50   1
  -8  -4   6   76.60    9.70   1
   8   4  -5  287.30   16.00   1
  -8  -4   5  269.00   13.60   1
   8   4  -4 3865.60   99.40   1
  -8  -4   4 3807.40   89.80   1
   8   4  -3 1081.40   32.50   1
  -8  -4   3 1025.50   31.10   1
   8   4  -2   80.20   10.00   1
  -8  -4   2   63.00    8.10   1
   8   4  -1  924.20   35.70   1
  -8  -4   1  923.00   35.20   1
   8   4   0 4259.50  134.40   1
  -8  -4   0 4189.90  130.40   1
   8   4   1 2013.40   68.10   1
  -8  -4  -1 2017.70   68.50   1
   8   4   2  139.80   12.90   1
  -8  -4  -2  125.30   11.70   1
   8   4   3 1184.30   47.50   1
  -8  -4  -3 1158.80   42.70   1
   8   4   4  120.70   12.50   1
  -8  -4  -4   96.50   11.70   1
   8   4   5   13.30   10.10   1
  -8  -4  -5    0.50    8.70   1
   8   4   6  807.50   41.50   1
  -8  -4  -6  783.30   41.70   1
   8   4   7  350.40   23.20   1
  -8  -4  -7  316.20   21.50   1
   8   4   8  153.30   19.10   1
  -8  -4  -8  124.30   14.90   1
   8   4   9  -15.60   15.70   1
  -8  -4  -9    7.20   10.30   1
   8   4  10   65.90   20.30   1
  -8  -4 -10   42.10   16.90   1
   8   4  11  -13.90   14.70   1
  -8  -4 -11  -13.00   13.10   1
   8   4  12   -2.00   15.30   1
  -8  -4 -12    3.00   11.00   1
   8   4  13   50.30   22.40   1
  -8  -4 -13   27.00   20.60   1
   8   4  14  -10.00   16.90   1
  -8  -4 -14   16.10   15.60   1
   8   5 -17   74.70   23.70   1
  -8  -5  17   61.50   31.20   1
   8   5 -16  152.50   32.00   1
  -8  -5  16  144.80   33.60   1
   8   5 -15   86.10   17.80   1
  -8  -5  15   58.10   18.40   1
   8   5 -14  345.90   52.50   1
  -8  -5  14  378.60   62.20   1
   8   5 -13  297.80   36.00   1
  -8  -5  13  205.20   29.70   1
   8   5 -12    4.00    8.90   1
  -8  -5  12    6.50   12.00   1
   8   5 -11   44.10    9.30   1
  -8  -5  11   32.50   12.90   1
   8   5 -10   69.10   11.80   1
  -8  -5  10   76.40   16.60   1
   8   5  -9   15.60   10.10   1
  -8  -5   9    0.60    7.80   1
   8   5  -8  -11.40    8.30   1
  -8  -5   8   -5.10   11.60   1
   8   5  -7   -0.80   18.10   1
  -8  -5   7   -1.60    9.20   1
   8   5  -6   41.40   10.90   1
  -8  -5   6   26.50    9.50   1
   8   5  -5  972.50   49.80   1
  -8  -5   5  944.40   46.50   1
   8   5  -4   52.00   10.40   1
  -8  -5   4   27.90    9.50   1
   8   5  -3   66.30   12.70   1
  -8  -5   3   54.00   12.80   1
   8   5  -2  313.10   21.40   1
  -8  -5   2  285.70   20.20   1
   8   5  -1  524.00   25.00   1
  -8  -5   1  490.30   23.10   1
   8   5   0   25.60   12.30   1
  -8  -5   0   17.90    7.40   1
   8   5   1   56.80   11.90   1
  -8  -5  -1   69.50   10.70   1
   8   5   2  362.60   22.60   1
  -8  -5  -2  362.50   23.10   1
   8   5   3   40.70   11.10   1
  -8  -5  -3   38.50   11.40   1
   8   5   4   40.10   13.90   1
  -8  -5  -4   41.50    8.90   1
   8   5   5   23.40   10.90   1
  -8  -5  -5    9.70   10.00   1
   8   5   6  367.60   34.80   1
  -8  -5  -6  327.00   27.30   1
   8   5   7   13.60   11.90   1
  -8  -5  -7    9.80   10.00   1
   8   5   8  -28.30   17.80   1
  -8  -5  -8    3.10   14.10   1
   8   5   9   45.10   19.10   1
  -8  -5  -9   51.60   13.50   1
   8   5  10   43.20   22.20   1
  -8  -5 -10    7.60   13.50   1
   8   5  11   41.50   20.20   1
  -8  -5 -11   -1.40   15.50   1
   8   5  12   -6.40   19.60   1
  -8  -5 -12   17.20   21.00   1
   8   6 -15  157.40   52.10   1
  -8  -6  15  196.10   62.40   1
   8   6 -14  240.90   61.30   1
  -8  -6  14  252.90   63.30   1
   8   6 -13  -22.10   14.80   1
  -8  -6  13    1.60   14.70   1
   8   6 -12   58.10   24.20   1
  -8  -6  12   38.20   17.90   1
   8   6 -11   29.40   16.50   1
  -8  -6  11   29.30   16.40   1
   8   6 -10  -15.60   18.40   1
  -8  -6  10  -11.90   13.80   1
   8   6  -9   24.90   15.80   1
  -8  -6   9   39.30   12.30   1
   8   6  -8   25.40   16.90   1
  -8  -6   8   -4.40   11.60   1
   8   6  -7   17.00   13.40   1
  -8  -6   7    6.20    8.20   1
   8   6  -6  139.20   18.20   1
  -8  -6   6  148.50   17.70   1
   8   6  -5  164.80   19.90   1
  -8  -6   5  151.10   17.40   1
   8   6  -4  188.60   22.10   1
  -8  -6   4  161.30   17.20   1
   8   6  -3    3.70   12.40   1
  -8  -6   3   12.60   10.50   1
   8   6  -2    6.70   10.40   1
  -8  -6   2   -2.20   10.60   1
   8   6  -1  113.30   16.20   1
  -8  -6   1  123.90   20.80   1
   8   6   0 1038.80   83.90   1
  -8  -6   0 1027.80   82.80   1
   8   6   1  270.10   27.70   1
  -8  -6  -1  250.20   22.90   1
   8   6   2  175.60   20.40   1
  -8  -6  -2  169.00   18.30   1
   8   6   3   25.30   11.20   1
  -8  -6  -3   27.60   10.10   1
   8   6   4   -1.00   11.10   1
  -8  -6  -4    1.60   10.20   1
   8   6   5   15.20   14.80   1
  -8  -6  -5   -1.80   10.30   1
   8   6   6   70.80   19.60   1
  -8  -6  -6   60.60   14.90   1
   8   6   7   -2.20   14.00   1
  -8  -6  -7   23.80   12.40   1
   8   6   8   76.50   44.00   1
  -8  -6  -8   11.00   14.90   1
   8   6   9   20.20   19.10   1
  -8  -6  -9  -11.80   13.20   1
   8   6  10   -5.30   17.90   1
  -8  -6 -10   40.50   25.00   1
   8   7 -12   45.60   21.70   1
  -8  -7  12    6.00   21.40   1
   8   7 -11   13.30   16.30   1
  -8  -7  11   32.60   21.10   1
   8   7 -10  -26.80   21.10   1
  -8  -7  10   15.40   16.00   1
   8   7  -9   -7.00   15.20   1
  -8  -7   9   -0.20   17.60   1
   8   7  -8   -7.10   15.50   1
  -8  -7   8    3.50   13.40   1
   8   7  -7  -11.00   15.50   1
  -8  -7   7   -0.30   26.30   1
   8   7  -6  187.90   34.50   1
  -8  -7   6  182.00   33.10   1
   8   7  -5   -7.90   13.50   1
  -8  -7   5  -16.20   11.20   1
   8   7  -4   49.30   14.80   1
  -8  -7   4   63.60   14.40   1
   8   7  -3    3.20   15.00   1
  -8  -7   3   19.00   14.50   1
   8   7  -2   35.20   19.20   1
  -8  -7   2   10.00   12.00   1
   8   7  -1   18.10   16.00   1
  -8  -7   1   29.40   13.50   1
   8   7   0  297.40   52.40   1
  -8  -7   0  232.30   44.20   1
   8   7   1    6.90   14.10   1
  -8  -7  -1   -9.80   13.40   1
   8   7   2   69.90   19.10   1
  -8  -7  -2   42.50   15.60   1
   8   7   3  191.10   36.40   1
  -8  -7  -3  144.60   29.20   1
   8   7   4  -18.50   12.80   1
  -8  -7  -4    3.70   21.10   1
   8   7   5   11.80   20.30   1
  -8  -7  -5    0.90   11.90   1
   8   7   6    1.20   18.60   1
  -8  -7  -6   -1.60   12.80   1
   8   7   7   10.40   22.10   1
  -8  -7  -7   -8.80   13.60   1
   8   8  -7   15.30   18.10   1
  -8  -8   7   -0.90   20.50   1
   8   8  -6    0.00   25.70   1
  -8  -8   6    8.80   16.80   1
   8   8  -5  -18.90   16.60   1
  -8  -8   5  -18.40   15.40   1
   8   8  -4   62.10   26.50   1
  -8  -8   4   38.20   21.10   1
   8   8  -3   23.80   18.20   1
  -8  -8   3   16.40   17.50   1
   8   8  -2  -10.40   15.50   1
  -8  -8   2  -24.70   21.10   1
   8   8  -1   -6.30   16.90   1
  -8  -8   1   32.60   22.00   1
   8   8   0   59.10   25.30   1
  -8  -8   0  103.10   47.00   1
   8   8   1   43.70   22.20   1
  -8  -8  -1   57.00   22.20   1
   8   8   2  253.70   79.20   1
  -8  -8  -2  228.40   87.70   1
   8   8   3  -27.30   29.40   1
  -8  -8  -3   -3.90   16.30   1
   9   0 -20  263.90   82.60   1
   9   0 -19   -6.00   13.60   1
   9   0 -18  153.10   36.10   1
   9   0 -17   -8.10   16.30   1
   9   0 -16   -6.40   10.60   1
   9   0 -15    5.40    8.80   1
   9   0 -14  656.20   30.70   1
   9   0 -13    9.60    7.60   1
   9   0 -12   53.30    7.40   1
   9   0 -11    1.10    6.40   1
   9   0 -10   30.80    6.40   1
   9   0  -9   -7.80    6.00   1
   9   0  -8    3.10    8.50   1
   9   0  -7   -7.90    4.70   1
   9   0  -6  811.70   28.80   1
   9   0  -5    2.30    4.90   1
   9   0  -4  350.00   13.10   1
   9   0  -3    8.40    3.90   1
   9   0  -2  109.30    5.30   1
   9   0  -1   -2.10    2.80   1
   9   0   0  338.90   11.30   1
   9   0   1   -5.60    3.80   1
   9   0   2 3741.80   88.00   1
   9   0   3    4.50    4.80   1
   9   0   4 3644.20   84.30   1
   9   0   5  -10.00    5.50   1
   9   0   6  815.40   34.50   1
   9   0   7    5.30   10.10   1
   9   0   8  559.50   36.10   1
   9   0   9    1.60   10.80   1
   9   0  10  271.10   30.40   1
   9   0  11   -6.40   12.10   1
   9   0  12   59.70   19.20   1
   9   0  13  -32.30   14.00   1
   9   0  14  421.10  103.70   1
   9   0  15  -22.00   18.40   1
   9   1 -20    5.70   13.90   1
  -9  -1  20   -6.30   18.00   1
   9   1 -19   -6.80   14.30   1
  -9  -1  19  -11.60   17.00   1
   9   1 -18   26.00   13.70   1
  -9  -1  18   37.90   17.00   1
   9   1 -17    2.80   10.70   1
  -9  -1  17    6.90   13.70   1
   9   1 -16   19.20    9.70   1
  -9  -1  16   18.10   13.70   1
   9   1 -15    8.90    9.10   1
  -9  -1  15   13.60   10.00   1
   9   1 -14   15.20    9.20   1
  -9  -1  14   -4.60    9.70   1
   9   1 -13  449.00   22.50   1
  -9  -1  13  464.90   28.60   1
   9   1 -12 1224.60   40.20   1
  -9  -1  12 1289.30   47.10   1
   9   1 -11   30.30    7.70   1
  -9  -1  11   25.30    6.50   1
   9   1 -10  268.60   16.50   1
  -9  -1  10  237.10   11.80   1
   9   1  -9   -1.80    6.10   1
  -9  -1   9    3.00    5.80   1
   9   1  -8   -1.00    5.80   1
  -9  -1   8    2.20    4.80   1
   9   1  -7  920.60   26.00   1
  -9  -1   7  927.80   37.00   1
   9   1  -6   33.70    7.60   1
  -9  -1   6   25.90    6.00   1
   9   1  -5  293.70   11.40   1
  -9  -1   5  283.00   13.70   1
   9   1  -4 1191.00   28.30   1
  -9  -1   4 1197.90   37.10   1
   9   1  -3  297.10    9.80   1
  -9  -1   3  282.20   11.80   1
   9   1  -2  816.30   24.30   1
  -9  -1   2  847.90   23.60   1
   9   1  -1   44.50    6.80   1
  -9  -1   1   43.30    5.50   1
   9   1   0  208.00   13.70   1
  -9  -1   0  230.40   10.00   1
   9   1   1   69.10    8.40   1
  -9  -1  -1   46.70    6.30   1
   9   1   2  139.40    9.50   1
  -9  -1  -2  133.60   10.30   1
   9   1   3   16.20    6.60   1
  -9  -1  -3   26.90    5.00   1
   9   1   4  569.60   21.10   1
  -9  -1  -4  573.30   19.90   1
   9   1   5  481.00   18.80   1
  -9  -1  -5  463.10   18.60   1
   9   1   6  523.80   27.70   1
  -9  -1  -6  500.10   23.50   1
   9   1   7   34.30    9.20   1
  -9  -1  -7   29.30    9.20   1
   9   1   8  471.70   24.00   1
  -9  -1  -8  441.50   25.50   1
   9   1   9  302.40   27.10   1
  -9  -1  -9  298.20   27.40   1
   9   1  10   23.00   16.10   1
  -9  -1 -10   31.20   15.30   1
   9   1  11  -24.50   12.50   1
  -9  -1 -11    6.70   13.30   1
   9   1  12   30.90   15.60   1
  -9  -1 -12   10.50   15.70   1
   9   1  13   73.90   25.80   1
  -9  -1 -13   34.20   17.70   1
   9   1  14   32.60   19.10   1
  -9  -1 -14   35.50   18.00   1
   9   1  15   19.30   15.80   1
  -9  -1 -15    8.70   20.90   1
   9   2 -20   57.70   23.40   1
  -9  -2  20  131.80   52.60   1
   9   2 -19   28.60   19.20   1
  -9  -2  19   50.40   27.10   1
   9   2 -18   19.70   16.20   1
  -9  -2  18   14.80   17.30   1
   9   2 -17  109.30   20.00   1
  -9  -2  17  102.50   21.60   1
   9   2 -16  318.90   37.90   1
  -9  -2  16  315.30   48.50   1
   9   2 -15   22.30    9.60   1
  -9  -2  15   39.80   12.90   1
   9   2 -14  313.70   25.90   1
  -9  -2  14  305.60   32.50   1
   9   2 -13  116.30   11.20   1
  -9  -2  13  133.40   16.70   1
   9   2 -12  270.10   17.00   1
  -9  -2  12  256.90   18.60   1
   9   2 -11   71.60    9.40   1
  -9  -2  11   76.90   10.50   1
   9   2 -10  317.60   18.00   1
  -9  -2  10  306.30   17.90   1
   9   2  -9  972.60   36.70   1
  -9  -2   9  978.80   37.10   1
   9   2  -8   69.50    8.40   1
  -9  -2   8   69.90    9.50   1
   9   2  -7  685.90   25.50   1
  -9  -2   7  724.00   26.90   1
   9   2  -6 3237.90   84.00   1
  -9  -2   6 3286.60   83.70   1
   9   2  -5  146.00    8.60   1
  -9  -2   5  139.30    9.10   1
   9   2  -4  103.00    9.60   1
  -9  -2   4  109.00    9.10   1
   9   2  -3   16.90    6.10   1
  -9  -2   3   20.80    5.80   1
   9   2  -2  -14.30    6.90   1
  -9  -2   2    5.30    5.80   1
   9   2  -1  348.10   14.50   1
  -9  -2   1  351.40   15.40   1
   9   2   0   90.80    7.90   1
  -9  -2   0   90.10   10.40   1
   9   2   1  395.90   15.60   1
  -9  -2  -1  371.60   17.80   1
   9   2   2  371.90   15.20   1
  -9  -2  -2  366.60   16.20   1
   9   2   3  927.10   32.70   1
  -9  -2  -3  897.10   33.50   1
   9   2   4  491.10   20.30   1
  -9  -2  -4  530.50   25.00   1
   9   2   5  335.60   18.00   1
  -9  -2  -5  341.40   17.90   1
   9   2   6    6.10    7.00   1
  -9  -2  -6    2.80    8.30   1
   9   2   7 1724.10  109.00   1
  -9  -2  -7 1685.60   68.50   1
   9   2   8  478.50   27.60   1
  -9  -2  -8  436.60   25.80   1
   9   2   9   22.40   10.50   1
  -9  -2  -9   11.10    8.80   1
   9   2  10   20.20    9.40   1
  -9  -2 -10   19.50   12.00   1
   9   2  11    4.20    8.70   1
  -9  -2 -11    0.30   10.20   1
   9   2  12   69.50   19.20   1
  -9  -2 -12   67.00   19.70   1
   9   2  13   65.40   28.30   1
  -9  -2 -13  110.10   31.50   1
   9   2  14   22.40   23.70   1
  -9  -2 -14   -4.20   14.70   1
   9   3 -19   67.60   22.30   1
  -9  -3  19   44.40   26.00   1
   9   3 -18  395.90   75.30   1
  -9  -3  18  446.00  109.20   1
   9   3 -17  101.10   21.50   1
  -9  -3  17   52.40   37.60   1
   9   3 -16  293.80   35.80   1
  -9  -3  16  302.40   47.60   1
   9   3 -15   25.90   10.20   1
  -9  -3  15   -0.10   11.10   1
   9   3 -14  239.20   22.70   1
  -9  -3  14  245.40   25.80   1
   9   3 -13   66.50   12.70   1
  -9  -3  13   59.80   12.60   1
   9   3 -12    5.10    9.70   1
  -9  -3  12   -2.60    9.80   1
   9   3 -11   24.70    7.90   1
  -9  -3  11   19.40   10.20   1
   9   3 -10   88.60   11.00   1
  -9  -3  10   88.40   12.10   1
   9   3  -9  409.70   18.00   1
  -9  -3   9  385.50   21.80   1
   9   3  -8 2168.10   65.20   1
  -9  -3   8 2230.70   74.50   1
   9   3  -7 2451.30   80.40   1
  -9  -3   7 2418.30   79.40   1
   9   3  -6  280.60   16.30   1
  -9  -3   6  323.10   17.50   1
   9   3  -5 2217.60   73.50   1
  -9  -3   5 2217.10   66.10   1
   9   3  -4  120.20   15.20   1
  -9  -3   4  116.00    8.40   1
   9   3  -3 1776.20   56.90   1
  -9  -3   3 1725.80   43.80   1
   9   3  -2  665.40   28.00   1
  -9  -3   2  672.50   20.70   1
   9   3  -1 2602.90   78.90   1
  -9  -3   1 2595.90   76.00   1
   9   3   0   48.00   10.20   1
  -9  -3   0   48.00    8.90   1
   9   3   1  741.20   30.70   1
  -9  -3  -1  741.40   29.00   1
   9   3   2 3478.50  102.80   1
  -9  -3  -2 3237.10  122.90   1
   9   3   3    9.20    6.30   1
  -9  -3  -3   15.20    7.90   1
   9   3   4  238.20   17.40   1
  -9  -3  -4  242.70   18.70   1
   9   3   5   53.90    7.60   1
  -9  -3  -5   43.40    8.60   1
   9   3   6   60.90   11.30   1
  -9  -3  -6   71.60   14.20   1
   9   3   7   62.60   17.40   1
  -9  -3  -7   52.10   13.90   1
   9   3   8   -0.50    7.20   1
  -9  -3  -8    7.90   14.20   1
   9   3   9  388.20   58.20   1
  -9  -3  -9  443.90   70.90   1
   9   3  10   13.50   14.90   1
  -9  -3 -10    8.30   15.30   1
   9   3  11   29.80   18.80   1
  -9  -3 -11   52.30   17.90   1
   9   3  12   33.40   24.30   1
  -9  -3 -12  -10.80   18.80   1
   9   3  13   -1.90   21.30   1
  -9  -3 -13   69.20   25.00   1
   9   3  14  126.90   57.80   1
  -9  -3 -14  113.50   38.90   1
   9   4 -18  120.00   33.00   1
  -9  -4  18  159.90   57.90   1
   9   4 -17   56.40   21.50   1
  -9  -4  17   72.50   26.10   1
   9   4 -16   10.10   11.90   1
  -9  -4  16    1.00   14.50   1
   9   4 -15   27.10   11.30   1
  -9  -4  15    0.50   14.00   1
   9   4 -14   -0.20    9.00   1
  -9  -4  14  -14.70   17.40   1
   9   4 -13  159.20   24.40   1
  -9  -4  13  145.40   23.90   1
   9   4 -12   12.60   10.30   1
  -9  -4  12    3.80   10.80   1
   9   4 -11  120.10   15.50   1
  -9  -4  11  116.40   19.80   1
   9   4 -10   38.10   12.10   1
  -9  -4  10   27.30   10.30   1
   9   4  -9  240.90   18.00   1
  -9  -4   9  236.30   18.50   1
   9   4  -8  536.30   30.70   1
  -9  -4   8  537.50   29.70   1
   9   4  -7  345.00   23.60   1
  -9  -4   7  306.90   17.20   1
   9   4  -6   -3.40    7.60   1
  -9  -4   6   16.90   11.30   1
   9   4  -5  653.20   26.70   1
  -9  -4   5  675.50   32.60   1
   9   4  -4    1.10    9.50   1
  -9  -4   4   -6.30    8.40   1
   9   4  -3  194.30   17.90   1
  -9  -4   3  213.10   12.30   1
   9   4  -2   81.70   12.60   1
  -9  -4   2   85.00    9.60   1
   9   4  -1  432.80   24.90   1
  -9  -4   1  429.40   22.40   1
   9   4   0   65.60   10.60   1
  -9  -4   0   55.20    9.90   1
   9   4   1  112.10   17.60   1
  -9  -4  -1   83.20   11.20   1
   9   4   2  826.00   52.40   1
  -9  -4  -2  832.60   41.90   1
   9   4   3  712.00   37.00   1
  -9  -4  -3  658.50   34.80   1
   9   4   4   14.20   11.00   1
  -9  -4  -4   13.60   12.20   1
   9   4   5  209.10   23.30   1
  -9  -4  -5  212.00   22.30   1
   9   4   6  103.80   15.40   1
  -9  -4  -6  102.20   17.00   1
   9   4   7   44.00   14.40   1
  -9  -4  -7   65.80   12.60   1
   9   4   8   24.50   18.30   1
  -9  -4  -8  -11.00   11.80   1
   9   4   9   11.80   15.90   1
  -9  -4  -9    2.90   11.60   1
   9   4  10  391.70   75.10   1
  -9  -4 -10  407.70   66.90   1
   9   4  11  -30.80   27.50   1
  -9  -4 -11   -6.90   11.10   1
   9   4  12   -1.60   18.50   1
  -9  -4 -12    3.40   13.80   1
   9   5 -16  125.90   54.00   1
  -9  -5  16   98.00   33.60   1
   9   5 -15   99.60   33.40   1
  -9  -5  15   84.90   34.00   1
   9   5 -14  -11.20   18.80   1
  -9  -5  14    6.20   18.90   1
   9   5 -13  110.40   25.80   1
  -9  -5  13  157.00   33.80   1
   9   5 -12   34.80   16.40   1
  -9  -5  12    0.50   14.10   1
   9   5 -11    9.00   11.90   1
  -9  -5  11   33.50   13.80   1
   9   5 -10  157.30   23.10   1
  -9  -5  10  152.50   22.80   1
   9   5  -9   25.70   13.50   1
  -9  -5   9    8.50   10.90   1
   9   5  -8  -11.60   13.50   1
  -9  -5   8   -3.40    9.10   1
   9   5  -7    1.90   11.80   1
  -9  -5   7   15.30    9.90   1
   9   5  -6  187.20   17.20   1
  -9  -5   6  158.30   15.30   1
   9   5  -5  112.70   17.50   1
  -9  -5   5  133.30   14.90   1
   9   5  -4   62.10   13.30   1
  -9  -5   4   72.50   10.90   1
   9   5  -3   52.00   14.70   1
  -9  -5   3   33.60   12.30   1
   9   5  -2  305.80   22.30   1
  -9  -5   2  288.80   24.20   1
   9   5  -1   58.80   15.40   1
  -9  -5   1   85.80   16.10   1
   9   5   0  219.50   19.30   1
  -9  -5   0  203.70   17.50   1
   9   5   1   -7.10    9.50   1
  -9  -5  -1  -10.40    7.70   1
   9   5   2  641.70   55.40   1
  -9  -5  -2  604.80   50.80   1
   9   5   3  326.70   31.40   1
  -9  -5  -3  312.70   29.60   1
   9   5   4  232.20   25.90   1
  -9  -5  -4  220.20   21.20   1
   9   5   5  -14.60   10.50   1
  -9  -5  -5    9.80   10.00   1
   9   5   6   12.40   12.50   1
  -9  -5  -6   11.80   10.60   1
   9   5   7   13.40   15.00   1
  -9  -5  -7    6.30   12.00   1
   9   5   8  183.60   43.50   1
  -9  -5  -8  172.70   29.50   1
   9   5   9  148.90   42.50   1
  -9  -5  -9  110.40   24.80   1
   9   5  10   16.90   16.90   1
  -9  -5 -10   25.70   16.20   1
   9   5  11  -16.90   19.90   1
  -9  -5 -11   50.50   28.30   1
   9   6 -14  136.30   45.70   1
  -9  -6  14   99.60   39.00   1
   9   6 -13  134.10   37.30   1
  -9  -6  13  159.80   48.40   1
   9   6 -12  111.90   36.20   1
  -9  -6  12   70.00   28.50   1
   9   6 -11   21.00   15.00   1
  -9  -6  11   20.00   15.60   1
   9   6 -10   31.10   18.90   1
  -9  -6  10    8.00   14.80   1
   9   6  -9  206.00   42.30   1
  -9  -6   9  208.50   38.40   1
   9   6  -8   76.90   21.50   1
  -9  -6   8   59.40   17.50   1
   9   6  -7   66.90   18.80   1
  -9  -6   7   28.30   12.50   1
   9   6  -6  112.10   20.20   1
  -9  -6   6   96.80   17.00   1
   9   6  -5   64.30   16.90   1
  -9  -6   5   71.10   14.80   1
   9   6  -4   51.90   15.10   1
  -9  -6   4   54.30   13.60   1
   9   6  -3   23.60   12.10   1
  -9  -6   3   54.10   13.10   1
   9   6  -2    4.80   10.50   1
  -9  -6   2  -19.30   12.10   1
   9   6  -1   85.40   19.00   1
  -9  -6   1   93.20   19.50   1
   9   6   0  120.20   21.90   1
  -9  -6   0  133.50   22.50   1
   9   6   1    1.10   14.60   1
  -9  -6  -1    5.10   13.80   1
   9   6   2   16.20   16.70   1
  -9  -6  -2    6.30   12.20   1
   9   6   3   14.80   13.90   1
  -9  -6  -3    2.90    9.70   1
   9   6   4   83.80   20.00   1
  -9  -6  -4   80.70   17.80   1
   9   6   5   22.20   13.80   1
  -9  -6  -5   12.90   11.80   1
   9   6   6   33.20   18.40   1
  -9  -6  -6   35.30   15.60   1
   9   6   7   -3.00   14.80   1
  -9  -6  -7   17.30   13.10   1
   9   6   8   -3.10   20.00   1
  -9  -6  -8   15.40   15.10   1
   9   6   9   36.60   25.80   1
  -9  -6  -9   -8.70   15.60   1
   9   7 -11   37.50   24.20   1
  -9  -7  11   18.50   20.30   1
   9   7 -10   69.20   31.60   1
  -9  -7  10   43.70   21.20   1
   9   7  -9   10.10   16.60   1
  -9  -7   9    0.90   17.30   1
   9   7  -8  149.60   41.30   1
  -9  -7   8  122.30   36.80   1
   9   7  -7  -22.60   21.00   1
  -9  -7   7   35.70   18.60   1
   9   7  -6   -8.20   16.50   1
  -9  -7   6   -1.60   14.70   1
   9   7  -5  321.40   69.50   1
  -9  -7   5  286.10   56.60   1
   9   7  -4   95.70   22.80   1
  -9  -7   4  116.00   25.50   1
   9   7  -3  106.80   26.50   1
  -9  -7   3  154.00   31.30   1
   9   7  -2  335.50   64.60   1
  -9  -7   2  281.10   48.20   1
   9   7  -1   43.00   17.20   1
  -9  -7   1   17.40   13.60   1
   9   7   0   32.70   17.10   1
  -9  -7   0   18.60   13.70   1
   9   7   1   35.20   23.20   1
  -9  -7  -1  -18.50   14.50   1
   9   7   2   46.90   20.50   1
  -9  -7  -2    5.80   16.80   1
   9   7   3   82.30   25.10   1
  -9  -7  -3   29.40   20.40   1
   9   7   4  -12.90   18.50   1
  -9  -7  -4    9.60   19.10   1
   9   7   5    1.30   16.00   1
  -9  -7  -5   -1.80   14.40   1
  10   0 -20   76.80   34.70   1
  10   0 -19   -3.90   19.00   1
  10   0 -18  -12.40   14.70   1
  10   0 -17   11.20   20.80   1
  10   0 -16   13.10   10.80   1
  10   0 -15   -7.90   13.20   1
  10   0 -14  186.60   23.10   1
  10   0 -13    4.00    6.90   1
  10   0 -12   -1.90    7.70   1
  10   0 -11   -5.80    6.00   1
  10   0 -10  112.10    9.80   1
  10   0  -9   -3.40    6.40   1
  10   0  -8  200.10   11.60   1
  10   0  -7    7.80    7.50   1
  10   0  -6 1828.00   50.60   1
  10   0  -5    3.40    5.10   1
  10   0  -4  348.20   12.20   1
  10   0  -3    2.70    4.40   1
  10   0  -2  381.40   12.90   1
  10   0  -1    5.40    5.90   1
  10   0   0  646.40   20.30   1
  10   0   1   -0.20    5.60   1
  10   0   2   14.60    5.90   1
  10   0   3   -2.70    6.30   1
  10   0   4 1571.60   46.40   1
  10   0   5    9.10    6.80   1
  10   0   6  925.40   58.10   1
  10   0   7   -8.60    8.90   1
  10   0   8  214.10   24.50   1
  10   0   9   -4.20   13.30   1
  10   0  10   13.20   13.80   1
  10   0  11   -8.10   12.00   1
  10   0  12  174.00   45.40   1
  10   0  13   15.40   15.20   1
  10   1 -19  110.80   33.30   1
 -10  -1  19  113.40   47.40   1
  10   1 -18   48.60   18.80   1
 -10  -1  18   37.40   16.60   1
  10   1 -17  -11.80   13.30   1
 -10  -1  17   -2.20   12.50   1
  10   1 -16   23.70   12.50   1
 -10  -1  16   16.50   14.50   1
  10   1 -15   44.60   13.40   1
 -10  -1  15   54.90   17.00   1
  10   1 -14  152.30   16.90   1
 -10  -1  14  149.00   18.40   1
  10   1 -13    4.20    8.50   1
 -10  -1  13   -2.90   13.20   1
  10   1 -12   -2.00    6.30   1
 -10  -1  12    7.50    7.80   1
  10   1 -11  695.80   35.50   1
 -10  -1  11  611.90   28.90   1
  10   1 -10  102.40   10.70   1
 -10  -1  10   96.70    9.70   1
  10   1  -9  164.70   10.70   1
 -10  -1   9  156.50   10.30   1
  10   1  -8  120.20    9.10   1
 -10  -1   8  103.50   10.20   1
  10   1  -7  879.40   29.80   1
 -10  -1   7  897.60   34.10   1
  10   1  -6   11.10    5.10   1
 -10  -1   6   34.80    8.90   1
  10   1  -5   91.70   10.60   1
 -10  -1   5  101.20    8.50   1
  10   1  -4 1753.60   48.90   1
 -10  -1   4 1772.80   55.80   1
  10   1  -3   -6.00    5.40   1
 -10  -1   3    3.10    4.40   1
  10   1  -2 3354.20   79.80   1
 -10  -1   2 3406.40   80.80   1
  10   1  -1    8.10    7.40   1
 -10  -1   1    5.00    5.70   1
  10   1   0  691.60   25.20   1
 -10  -1   0  693.90   23.50   1
  10   1   1  154.00   10.90   1
 -10  -1  -1  157.70   10.40   1
  10   1   2   83.00   10.70   1
 -10  -1  -2   68.70    7.10   1
  10   1   3   75.70    8.70   1
 -10  -1  -3   85.20    8.80   1
  10   1   4  500.80   24.10   1
 -10  -1  -4  440.60   28.90   1
  10   1   5  233.60   19.20   1
 -10  -1  -5  280.50   22.30   1
  10   1   6  306.40   23.80   1
 -10  -1  -6  268.20   20.80   1
  10   1   7    7.50   11.40   1
 -10  -1  -7   -5.10    7.40   1
  10   1   8    2.80   10.00   1
 -10  -1  -8   11.40   12.40   1
  10   1   9   43.40   13.80   1
 -10  -1  -9   52.50   19.00   1
  10   1  10    4.50   14.50   1
 -10  -1 -10  -11.60   11.90   1
  10   1  11  201.80   49.60   1
 -10  -1 -11   87.80   23.20   1
  10   1  12   -4.30   19.00   1
 -10  -1 -12    8.80   21.20   1
  10   1  13    5.80   14.20   1
 -10  -1 -13  -11.30   16.00   1
  10   2 -19   13.50   20.90   1
 -10  -2  19   22.60   22.40   1
  10   2 -18   11.20   13.80   1
 -10  -2  18   35.50   21.00   1
  10   2 -17  362.10   53.30   1
 -10  -2  17  335.70   66.80   1
  10   2 -16   51.20   16.10   1
 -10  -2  16   56.00   21.30   1
  10   2 -15  159.10   22.60   1
 -10  -2  15  160.60   24.50   1
  10   2 -14  480.70   38.60   1
 -10  -2  14  448.20   45.20   1
  10   2 -13  239.60   23.80   1
 -10  -2  13  265.70   24.80   1
  10   2 -12   58.50   11.10   1
 -10  -2  12   37.70   11.10   1
  10   2 -11 2386.70  105.10   1
 -10  -2  11 2456.20  133.90   1
  10   2 -10  113.10   12.00   1
 -10  -2  10  104.40   14.30   1
  10   2  -9  149.00   15.60   1
 -10  -2   9  156.90   13.10   1
  10   2  -8  513.50   29.60   1
 -10  -2   8  555.50   26.30   1
  10   2  -7 1603.60   67.40   1
 -10  -2   7 1516.10   47.50   1
  10   2  -6    2.20    7.70   1
 -10  -2   6    3.80    6.30   1
  10   2  -5  136.40   10.60   1
 -10  -2   5  134.80   10.20   1
  10   2  -4  836.00   30.30   1
 -10  -2   4  884.20   33.50   1
  10   2  -3  981.10   32.80   1
 -10  -2   3  961.80   34.70   1
  10   2  -2   17.00    7.30   1
 -10  -2   2    9.10    6.90   1
  10   2  -1  851.60   29.40   1
 -10  -2   1  849.00   31.20   1
  10   2   0 1268.80   43.20   1
 -10  -2   0 1213.10   46.40   1
  10   2   1   20.40    6.70   1
 -10  -2  -1   20.60   10.00   1
  10   2   2 1274.90   41.60   1
 -10  -2  -2 1200.30   54.70   1
  10   2   3    0.10    6.90   1
 -10  -2  -3  -14.20   10.20   1
  10   2   4    5.40    6.60   1
 -10  -2  -4   -5.00    8.70   1
  10   2   5  413.70   23.70   1
 -10  -2  -5  354.10   19.30   1
  10   2   6  789.40   63.90   1
 -10  -2  -6  686.10   50.20   1
  10   2   7  142.50   17.00   1
 -10  -2  -7  140.60   15.60   1
  10   2   8  503.40   46.20   1
 -10  -2  -8  499.70   38.20   1
  10   2   9    5.90   10.50   1
 -10  -2  -9    2.30   11.80   1
  10   2  10   58.30   20.50   1
 -10  -2 -10   75.60   31.40   1
  10   2  11   52.70   22.30   1
 -10  -2 -11   24.30   19.90   1
  10   2  12    0.00   20.90   1
 -10  -2 -12   15.70   25.60   1
  10   2  13    2.50   19.00   1
 -10  -2 -13  -20.70   19.40   1
  10   3 -18    5.30   16.90   1
 -10  -3  18    3.10   15.30   1
  10   3 -17   29.50   25.50   1
 -10  -3  17   14.10   14.40   1
  10   3 -16    3.00   23.40   1
 -10  -3  16  -19.60   16.60   1
  10   3 -15  193.10   35.40   1
 -10  -3  15  207.70   51.60   1
  10   3 -14    4.20   10.60   1
 -10  -3  14   20.70   14.30   1
  10   3 -13  216.50   34.70   1
 -10  -3  13  202.00   36.20   1
  10   3 -12    3.90   10.80   1
 -10  -3  12   24.00   11.40   1
  10   3 -11   27.20   10.50   1
 -10  -3  11    4.90   11.80   1
  10   3 -10  314.90   23.40   1
 -10  -3  10  304.00   21.00   1
  10   3  -9   54.20   13.00   1
 -10  -3   9   53.60   11.40   1
  10   3  -8 1104.30   75.20   1
 -10  -3   8 1086.60   53.50   1
  10   3  -7   48.10   12.00   1
 -10  -3   7   46.70   10.00   1
  10   3  -6 1574.00   56.20   1
 -10  -3   6 1585.20   58.00   1
  10   3  -5  585.70   30.60   1
 -10  -3   5  552.40   28.30   1
  10   3  -4  123.50   13.70   1
 -10  -3   4  101.80   10.80   1
  10   3  -3  210.00   17.20   1
 -10  -3   3  182.80   13.40   1
  10   3  -2  729.90   31.10   1
 -10  -3   2  732.00   26.90   1
  10   3  -1   88.80    9.70   1
 -10  -3   1   80.60   13.60   1
  10   3   0 1738.60   71.20   1
 -10  -3   0 1646.30   67.60   1
  10   3   1  663.10   31.10   1
 -10  -3  -1  576.70   30.80   1
  10   3   2   95.00   12.90   1
 -10  -3  -2   65.10   10.20   1
  10   3   3  794.70   36.40   1
 -10  -3  -3  780.70   46.00   1
  10   3   4   30.50    8.30   1
 -10  -3  -4   42.20   17.60   1
  10   3   5   13.60   11.40   1
 -10  -3  -5   21.10   11.00   1
  10   3   6  132.20   16.70   1
 -10  -3  -6  141.10   20.10   1
  10   3   7   87.60   15.90   1
 -10  -3  -7   54.50   20.70   1
  10   3   8    4.90   13.50   1
 -10  -3  -8   29.60   21.30   1
  10   3   9   44.80   18.40   1
 -10  -3  -9   63.50   23.70   1
  10   3  10  252.70   51.50   1
 -10  -3 -10  270.50   54.50   1
  10   3  11  149.90   49.50   1
 -10  -3 -11  194.90   51.40   1
  10   3  12   89.70   44.00   1
 -10  -3 -12   60.80   28.40   1
  10   4 -17   11.80   19.40   1
 -10  -4  17   20.30   27.90   1
  10   4 -16   39.70   17.70   1
 -10  -4  16   64.90   24.70   1
  10   4 -15  -14.50   15.00   1
 -10  -4  15  -17.40   15.20   1
  10   4 -14    6.90   14.10   1
 -10  -4  14    2.00   14.50   1
  10   4 -13  -18.00   11.40   1
 -10  -4  13  -16.50   14.00   1
  10   4 -12   -0.10   14.00   1
 -10  -4  12   12.70   12.40   1
  10   4 -11   -8.50   11.40   1
 -10  -4  11   10.10   12.60   1
  10   4 -10  147.50   21.00   1
 -10  -4  10  139.80   22.10   1
  10   4  -9  156.50   19.20   1
 -10  -4   9  134.00   18.90   1
  10   4  -8   13.00    9.90   1
 -10  -4   8   11.50   13.70   1
  10   4  -7   58.50   17.90   1
 -10  -4   7   27.30   17.00   1
  10   4  -6   47.80   12.30   1
 -10  -4   6   85.60   18.30   1
  10   4  -5  163.30   16.10   1
 -10  -4   5  150.70   15.50   1
  10   4  -4 1013.90   50.70   1
 -10  -4   4  968.60   48.30   1
  10   4  -3   59.00   17.80   1
 -10  -4   3   70.10   13.50   1
  10   4  -2  104.80   15.20   1
 -10  -4   2  106.90   13.60   1
  10   4  -1   31.00   11.70   1
 -10  -4   1   53.80    9.90   1
  10   4   0  287.60   22.70   1
 -10  -4   0  283.50   20.30   1
  10   4   1   16.40   11.70   1
 -10  -4  -1    6.40    9.00   1
  10   4   2  783.80   65.90   1
 -10  -4  -2  809.90   67.00   1
  10   4   3   15.10   11.10   1
 -10  -4  -3    4.30   12.20   1
  10   4   4   66.50   13.20   1
 -10  -4  -4   42.40   10.90   1
  10   4   5   12.40   10.70   1
 -10  -4  -5  -27.90   11.10   1
  10   4   6   -2.50   17.90   1
 -10  -4  -6   -8.10   10.30   1
  10   4   7  155.70   34.90   1
 -10  -4  -7  188.10   33.80   1
  10   4   8   93.50   25.70   1
 -10  -4  -8  111.70   23.60   1
  10   4   9    6.30   20.70   1
 -10  -4  -9   14.80   14.70   1
  10   4  10  153.20   43.40   1
 -10  -4 -10  149.30   35.60   1
  10   4  11   74.80   41.30   1
 -10  -4 -11   72.80   25.50   1
  10   5 -15   59.90   29.40   1
 -10  -5  15   74.10   37.00   1
  10   5 -14    0.00   18.70   1
 -10  -5  14  -47.30   46.70   1
  10   5 -13   -7.70   13.50   1
 -10  -5  13   -5.70   16.00   1
  10   5 -12   76.80   25.90   1
 -10  -5  12   35.80   18.70   1
  10   5 -11   -0.40   15.10   1
 -10  -5  11   11.50   15.60   1
  10   5 -10   36.50   17.70   1
 -10  -5  10   -7.50   16.00   1
  10   5  -9   56.50   19.50   1
 -10  -5   9   48.80   16.70   1
  10   5  -8   -0.30   13.40   1
 -10  -5   8    3.70   11.50   1
  10   5  -7   26.20   13.50   1
 -10  -5   7   10.00   10.80   1
  10   5  -6   18.60   11.00   1
 -10  -5   6   22.70   11.20   1
  10   5  -5   90.90   17.90   1
 -10  -5   5   57.90   12.50   1
  10   5  -4  152.80   24.70   1
 -10  -5   4  157.10   18.80   1
  10   5  -3  145.00   19.80   1
 -10  -5   3  144.80   19.10   1
  10   5  -2   31.50   12.60   1
 -10  -5   2   32.10   16.10   1
  10   5  -1   16.50   12.90   1
 -10  -5   1    8.40   13.20   1
  10   5   0  118.50   18.90   1
 -10  -5   0   94.70   20.40   1
  10   5   1  196.70   28.80   1
 -10  -5  -1  179.10   29.70   1
  10   5   2   67.60   15.30   1
 -10  -5  -2   68.30   15.10   1
  10   5   3  413.90   55.00   1
 -10  -5  -3  404.70   52.50   1
  10   5   4   56.60   14.60   1
 -10  -5  -4   71.80   17.10   1
  10   5   5   12.60   13.00   1
 -10  -5  -5   11.30    9.80   1
  10   5   6  280.90   71.80   1
 -10  -5  -6  331.40   49.70   1
  10   5   7   31.10   19.60   1
 -10  -5  -7   29.90   16.50   1
  10   5   8   -3.80   16.10   1
 -10  -5  -8  -12.30   14.10   1
  10   5   9   41.40   26.40   1
 -10  -5  -9   53.40   26.60   1
  10   6 -13   -4.80   21.20   1
 -10  -6  13   -9.40   26.50   1
  10   6 -12   18.50   16.90   1
 -10  -6  12   25.50   25.40   1
  10   6 -11  -35.40   22.50   1
 -10  -6  11    9.00   14.70   1
  10   6 -10  106.50   34.60   1
 -10  -6  10   80.50   35.80   1
  10   6  -9  -25.10   20.10   1
 -10  -6   9   -5.50   14.70   1
  10   6  -8   84.80   26.80   1
 -10  -6   8  104.80   36.40   1
  10   6  -7   93.00   26.50   1
 -10  -6   7   94.50   21.30   1
  10   6  -6  283.80   48.20   1
 -10  -6   6  273.70   46.20   1
  10   6  -5   57.10   17.20   1
 -10  -6   5   44.10   16.20   1
  10   6  -4   -9.90   13.40   1
 -10  -6   4    8.10   16.30   1
  10   6  -3   62.00   18.50   1
 -10  -6   3   61.40   17.60   1
  10   6  -2  179.50   35.40   1
 -10  -6   2  104.90   24.40   1
  10   6  -1   14.70   16.50   1
 -10  -6   1   24.10   15.50   1
  10   6   0    7.70   15.60   1
 -10  -6   0    4.30   13.70   1
  10   6   1   -2.10   12.90   1
 -10  -6  -1   -0.60   11.60   1
  10   6   2   57.80   20.00   1
 -10  -6  -2   37.90   15.70   1
  10   6   3  131.90   37.70   1
 -10  -6  -3   80.10   24.30   1
  10   6   4   51.80   26.70   1
 -10  -6  -4   -8.80   13.30   1
  10   6   5    5.90   14.10   1
 -10  -6  -5   10.90   19.10   1
  10   6   6   50.60   26.30   1
 -10  -6  -6   11.70   15.50   1
  10   7  -8   59.80   29.20   1
 -10  -7   8   70.50   34.00   1
  10   7  -7   39.40   24.10   1
 -10  -7   7   16.10   21.40   1
  10   7  -6  521.30  137.20   1
 -10  -7   6  427.10  128.80   1
  10   7  -5   28.50   19.20   1
 -10  -7   5   40.70   21.20   1
  10   7  -4  275.80   73.40   1
 -10  -7   4  305.60   72.00   1
  10   7  -3   -5.90   15.10   1
 -10  -7   3    9.80   13.60   1
  10   7  -2   17.80   16.80   1
 -10  -7   2   26.20   15.00   1
  10   7  -1    4.70   17.70   1
 -10  -7   1    8.90   20.80   1
  10   7   0   12.20   16.60   1
 -10  -7   0  -17.80   17.50   1
  10   7   1   69.70   26.20   1
 -10  -7  -1   51.60   25.20   1
  10   7   2   25.30   17.80   1
 -10  -7  -2   -2.20   19.90   1
  11   0 -18   -7.90   14.00   1
  11   0 -17   15.40   17.60   1
  11   0 -16   16.90   16.60   1
  11   0 -15   10.70   12.00   1
  11   0 -14    7.70   15.50   1
  11   0 -13    3.20    7.90   1
  11   0 -12  220.50   22.70   1
  11   0 -11    3.70    8.50   1
  11   0 -10  172.30   13.30   1
  11   0  -9   -2.40    6.40   1
  11   0  -8 1479.20   69.00   1
  11   0  -7   10.50   11.20   1
  11   0  -6  356.40   19.30   1
  11   0  -5  -13.40    8.30   1
  11   0  -4   51.20    7.80   1
  11   0  -3    0.70    6.50   1
  11   0  -2  531.00   20.60   1
  11   0  -1   -1.50    6.00   1
  11   0   0   92.10   10.40   1
  11   0   1   -6.30    6.10   1
  11   0   2   89.50    9.30   1
  11   0   3  -12.80    9.10   1
  11   0   4   21.40    9.80   1
  11   0   5    0.60   11.90   1
  11   0   6  423.40   43.10   1
  11   0   7   -6.70   15.30   1
  11   0   8  -23.80   14.90   1
  11   0   9   21.30   15.50   1
  11   0  10   95.20   34.20   1
  11   0  11   24.70   18.80   1
  11   0  12   12.00   16.00   1
  11   1 -18   36.20   18.00   1
 -11  -1  18   77.70   26.40   1
  11   1 -17  198.90   47.80   1
 -11  -1  17  161.00   37.10   1
  11   1 -16    9.60   13.90   1
 -11  -1  16    8.70   12.70   1
  11   1 -15  483.00   95.40   1
 -11  -1  15  487.20   92.00   1
  11   1 -14   97.70   21.00   1
 -11  -1  14  113.00   20.60   1
  11   1 -13   19.30   14.10   1
 -11  -1  13   36.10   15.70   1
  11   1 -12   21.20   13.40   1
 -11  -1  12   12.90   10.60   1
  11   1 -11    1.90    9.30   1
 -11  -1  11    5.40    8.90   1
  11   1 -10  939.10   55.00   1
 -11  -1  10  953.70   42.40   1
  11   1  -9   48.00   11.30   1
 -11  -1   9   28.50    8.60   1
  11   1  -8   92.50   12.30   1
 -11  -1   8   92.20   11.40   1
  11   1  -7   13.90    7.30   1
 -11  -1   7   -1.50    6.70   1
  11   1  -6  148.20   12.70   1
 -11  -1   6  153.40   10.40   1
  11   1  -5    6.20    6.60   1
 -11  -1   5   -4.90    7.20   1
  11   1  -4  633.90   25.00   1
 -11  -1   4  636.70   28.90   1
  11   1  -3   -4.50   10.40   1
 -11  -1   3   13.90    8.90   1
  11   1  -2   20.30    7.90   1
 -11  -1   2   18.20    7.40   1
  11   1  -1   21.00    8.80   1
 -11  -1   1   24.40    6.10   1
  11   1   0  153.90   14.30   1
 -11  -1   0  169.00   12.60   1
  11   1   1 1713.40   77.40   1
 -11  -1  -1 1621.90   67.50   1
  11   1   2  130.10   15.00   1
 -11  -1  -2  130.60   11.00   1
  11   1   3   34.30    8.50   1
 -11  -1  -3   39.20   14.60   1
  11   1   4  202.90   20.90   1
 -11  -1  -4  191.00   19.80   1
  11   1   5  909.60   78.30   1
 -11  -1  -5  882.50   71.50   1
  11   1   6   63.70   15.10   1
 -11  -1  -6   49.00   13.20   1
  11   1   7   44.50   15.20   1
 -11  -1  -7   51.50   14.90   1
  11   1   8   21.10   17.00   1
 -11  -1  -8   19.40   18.00   1
  11   1   9   36.30   23.70   1
 -11  -1  -9   25.60   16.10   1
  11   1  10  101.50   28.90   1
 -11  -1 -10  123.00   45.80   1
  11   1  11   -1.90   15.10   1
 -11  -1 -11   -6.00   16.80   1
  11   1  12   -4.40   19.30   1
 -11  -1 -12   19.60   29.60   1
  11   2 -18  -15.50   24.40   1
 -11  -2  18  -18.60   17.80   1
  11   2 -17  351.10   87.00   1
 -11  -2  17  328.00   82.20   1
  11   2 -16   -6.30   13.60   1
 -11  -2  16   -6.40   17.20   1
  11   2 -15   -4.50   13.70   1
 -11  -2  15    8.20   13.60   1
  11   2 -14   47.60   14.10   1
 -11  -2  14   35.50   14.80   1
  11   2 -13  271.50   38.00   1
 -11  -2  13  271.30   36.90   1
  11   2 -12  177.80   24.40   1
 -11  -2  12  214.70   20.60   1
  11   2 -11  213.00   27.00   1
 -11  -2  11  199.70   19.30   1
  11   2 -10  512.40   50.60   1
 -11  -2  10  546.60   47.40   1
  11   2  -9 1186.80   66.50   1
 -11  -2   9 1178.70   57.00   1
  11   2  -8   17.40   10.90   1
 -11  -2   8   27.40    9.60   1
  11   2  -7   78.00   13.20   1
 -11  -2   7   76.20   10.70   1
  11   2  -6 1387.20   66.20   1
 -11  -2   6 1406.90   66.30   1
  11   2  -5  336.70   21.00   1
 -11  -2   5  329.50   19.80   1
  11   2  -4  242.80   18.20   1
 -11  -2   4  259.50   17.60   1
  11   2  -3  905.30   44.80   1
 -11  -2   3  841.60   41.10   1
  11   2  -2    6.10    9.80   1
 -11  -2   2   -1.00    9.20   1
  11   2  -1  182.80   17.40   1
 -11  -2   1  199.00   15.10   1
  11   2   0   15.10    9.40   1
 -11  -2   0   10.70   10.50   1
  11   2   1 1285.70   54.60   1
 -11  -2  -1 1299.20   69.80   1
  11   2   2  181.50   15.50   1
 -11  -2  -2  154.70   15.80   1
  11   2   3   26.10    9.00   1
 -11  -2  -3   23.80    8.70   1
  11   2   4   16.30   11.00   1
 -11  -2  -4   20.10   11.10   1
  11   2   5   -6.20   10.10   1
 -11  -2  -5  -11.10    8.80   1
  11   2   6   -9.60    8.20   1
 -11  -2  -6   11.50   11.40   1
  11   2   7   25.00   11.60   1
 -11  -2  -7   23.50   14.30   1
  11   2   8   10.40   12.70   1
 -11  -2  -8   33.70   20.00   1
  11   2   9   72.90   22.80   1
 -11  -2  -9  101.10   48.90   1
  11   2  10   95.60   42.00   1
 -11  -2 -10    0.40   17.00   1
  11   2  11   29.80   25.40   1
 -11  -2 -11   60.90   30.00   1
  11   3 -17   17.40   15.30   1
 -11  -3  17    9.90   15.10   1
  11   3 -16   32.30   17.80   1
 -11  -3  16   -9.30   21.90   1
  11   3 -15   10.80   16.00   1
 -11  -3  15   46.10   20.90   1
  11   3 -14 1037.50  162.30   1
 -11  -3  14 1010.20  158.10   1
  11   3 -13   25.20   12.50   1
 -11  -3  13   30.70   16.90   1
  11   3 -12   27.80   13.50   1
 -11  -3  12   33.00   15.00   1
  11   3 -11   36.80   12.60   1
 -11  -3  11   36.70   12.90   1
  11   3 -10  179.50   21.50   1
 -11  -3  10  181.10   19.90   1
  11   3  -9   19.60   13.60   1
 -11  -3   9   26.90   11.80   1
  11   3  -8  210.70   29.70   1
 -11  -3   8  162.50   18.70   1
  11   3  -7   16.50   12.30   1
 -11  -3   7  -20.20   15.10   1
  11   3  -6   -6.90   10.30   1
 -11  -3   6  -12.20    9.10   1
  11   3  -5  191.10   16.70   1
 -11  -3   5  192.10   18.10   1
  11   3  -4   85.90   12.40   1
 -11  -3   4   57.90   15.60   1
  11   3  -3  797.70   41.70   1
 -11  -3   3  811.00   47.90   1
  11   3  -2   27.30   12.40   1
 -11  -3   2    9.80    9.40   1
  11   3  -1   62.40   13.00   1
 -11  -3   1   69.20   13.30   1
  11   3   0  106.90   13.40   1
 -11  -3   0   85.30   21.20   1
  11   3   1   14.60    9.70   1
 -11  -3  -1   -6.00   12.10   1
  11   3   2  119.90   16.50   1
 -11  -3  -2  111.70   21.90   1
  11   3   3  261.00   24.20   1
 -11  -3  -3  222.70   31.40   1
  11   3   4   23.80   13.60   1
 -11  -3  -4   27.30   14.90   1
  11   3   5  174.70   42.20   1
 -11  -3  -5  157.80   29.50   1
  11   3   6  265.60   43.30   1
 -11  -3  -6  269.60   43.00   1
  11   3   7  120.80   33.80   1
 -11  -3  -7   66.00   19.00   1
  11   3   8  -16.60   17.70   1
 -11  -3  -8    4.70   13.50   1
  11   3   9    3.70   19.80   1
 -11  -3  -9   18.20   18.80   1
  11   3  10  143.00   58.50   1
 -11  -3 -10  138.80   47.20   1
  11   4 -15   28.50   29.40   1
 -11  -4  15    7.70   17.10   1
  11   4 -14   48.20   23.50   1
 -11  -4  14   45.20   20.60   1
  11   4 -13   27.60   18.00   1
 -11  -4  13  -18.30   21.00   1
  11   4 -12   15.50   18.90   1
 -11  -4  12   13.50   16.60   1
  11   4 -11   -1.50   23.30   1
 -11  -4  11   36.70   21.50   1
  11   4 -10    4.90   15.00   1
 -11  -4  10  -20.30   12.80   1
  11   4  -9   18.20   16.00   1
 -11  -4   9    0.20   12.50   1
  11   4  -8  174.10   31.70   1
 -11  -4   8  148.70   29.00   1
  11   4  -7  625.20   65.80   1
 -11  -4   7  580.10   57.50   1
  11   4  -6  691.20   59.20   1
 -11  -4   6  718.10   68.70   1
  11   4  -5   22.80   12.10   1
 -11  -4   5   -0.40   11.90   1
  11   4  -4  361.30   36.80   1
 -11  -4   4  386.80   40.90   1
  11   4  -3  556.80   56.30   1
 -11  -4   3  512.80   43.60   1
  11   4  -2  305.10   31.80   1
 -11  -4   2  302.80   29.30   1
  11   4  -1   78.80   18.90   1
 -11  -4   1   48.70   13.70   1
  11   4   0  317.20   31.90   1
 -11  -4   0  339.50   31.10   1
  11   4   1   60.40   14.80   1
 -11  -4  -1   68.60   15.30   1
  11   4   2  348.20   47.10   1
 -11  -4  -2  271.40   37.00   1
  11   4   3  259.20   42.20   1
 -11  -4  -3  228.10   37.00   1
  11   4   4   17.00   17.30   1
 -11  -4  -4   28.50   12.30   1
  11   4   5    0.50   16.70   1
 -11  -4  -5   25.40   12.60   1
  11   4   6   20.80   17.80   1
 -11  -4  -6   17.50   13.70   1
  11   4   7   27.50   26.30   1
 -11  -4  -7    7.00   14.10   1
  11   4   8   57.30   26.10   1
 -11  -4  -8   29.00   19.00   1
  11   4   9  -20.70   44.60   1
 -11  -4  -9   45.40   22.50   1
  11   5 -13    5.00   17.10   1
 -11  -5  13   -5.20   16.10   1
  11   5 -12   52.30   25.30   1
 -11  -5  12  146.40   58.90   1
  11   5 -11   26.70   18.80   1
 -11  -5  11   15.20   19.10   1
  11   5 -10    0.10   17.70   1
 -11  -5  10    7.40   15.60   1
  11   5  -9   23.30   18.20   1
 -11  -5   9   14.20   17.10   1
  11   5  -8  114.60   29.00   1
 -11  -5   8  128.50   29.30   1
  11   5  -7  664.10  121.50   1
 -11  -5   7  637.90  117.00   1
  11   5  -6   13.20   12.70   1
 -11  -5   6   42.30   14.70   1
  11   5  -5   80.90   18.20   1
 -11  -5   5   38.30   14.50   1
  11   5  -4   17.50   15.10   1
 -11  -5   4   38.30   13.90   1
  11   5  -3  401.20   52.60   1
 -11  -5   3  377.80   49.60   1
  11   5  -2    4.50   14.70   1
 -11  -5   2   -3.60   14.30   1
  11   5  -1   -8.70   16.40   1
 -11  -5   1    4.40   12.50   1
  11   5   0   29.40   14.80   1
 -11  -5   0   23.60   14.40   1
  11   5   1    5.10   19.90   1
 -11  -5  -1   25.00   21.20   1
  11   5   2   78.90   24.50   1
 -11  -5  -2   64.40   22.40   1
  11   5   3   84.10   19.70   1
 -11  -5  -3   85.70   25.90   1
  11   5   4  332.30   71.50   1
 -11  -5  -4  310.60   69.90   1
  11   5   5  101.40   33.40   1
 -11  -5  -5   76.00   20.90   1
  11   5   6  -13.80   23.30   1
 -11  -5  -6  -17.10   14.10   1
  11   5   7  -22.20   21.60   1
 -11  -5  -7   -7.80   16.50   1
  11   6 -10   24.90   19.90   1
 -11  -6  10    2.20   24.70   1
  11   6  -9   53.90   25.60   1
 -11  -6   9   69.50   36.90   1
  11   6  -8   80.40   33.80   1
 -11  -6   8   91.80   35.00   1
  11   6  -7   16.50   18.80   1
 -11  -6   7    0.20   17.80   1
  11   6  -6    0.50   19.30   1
 -11  -6   6    1.50   12.60   1
  11   6  -5   -6.10   16.10   1
 -11  -6   5    5.30   14.00   1
  11   6  -4    3.60   17.10   1
 -11  -6   4    6.20   13.90   1
  11   6  -3  144.80   38.00   1
 -11  -6   3  136.10   33.50   1
  11   6  -2   80.70   25.70   1
 -11  -6   2   90.70   25.10   1
  11   6  -1  130.60   32.20   1
 -11  -6   1  108.00   34.40   1
  11   6   0   64.80   22.60   1
 -11  -6   0   71.30   20.90   1
  11   6   1   -4.10   14.30   1
 -11  -6  -1   -9.60   16.60   1
  11   6   2  -16.60   16.10   1
 -11  -6  -2   -0.90   14.50   1
  11   6   3   11.70   15.20   1
 -11  -6  -3    6.20   15.90   1
  11   6   4   86.70   42.50   1
 -11  -6  -4   41.70   25.70   1
  12   0 -17   14.20   19.30   1
  12   0 -16  266.80   84.50   1
  12   0 -15   12.90   14.60   1
  12   0 -14  214.10   45.00   1
  12   0 -13    0.60   13.20   1
  12   0 -12   -1.60   11.50   1
  12   0 -11   -1.90    9.10   1
  12   0 -10  100.10   13.80   1
  12   0  -9    8.00    9.30   1
  12   0  -8 1471.00  103.70   1
  12   0  -7   17.90   11.00   1
  12   0  -6    4.40    7.70   1
  12   0  -5  -11.00    9.70   1
  12   0  -4  767.80   32.50   1
  12   0  -3   11.90    7.20   1
  12   0  -2  790.70   33.40   1
  12   0  -1   -6.30    6.90   1
  12   0   0  140.80   15.40   1
  12   0   1  -10.60    7.10   1
  12   0   2  105.30   16.70   1
  12   0   3   -2.60   11.50   1
  12   0   4   -1.90   10.70   1
  12   0   5  -16.30   11.20   1
  12   0   6  266.00   67.60   1
  12   0   7   -0.30   14.70   1
  12   0   8   -3.30   21.00   1
  12   0   9  -11.40   17.80   1
  12   0  10    0.20   14.10   1
  12   1 -17   48.50   23.50   1
 -12  -1  17   16.90   22.70   1
  12   1 -16  549.60  133.50   1
 -12  -1  16  558.70  166.10   1
  12   1 -15  321.00   79.50   1
 -12  -1  15  285.70   96.20   1
  12   1 -14   -7.30   22.50   1
 -12  -1  14   17.30   22.80   1
  12   1 -13  821.60  183.80   1
 -12  -1  13  831.50  150.70   1
  12   1 -12  477.50   70.80   1
 -12  -1  12  452.60   58.40   1
  12   1 -11   60.10   20.20   1
 -12  -1  11   46.80   13.80   1
  12   1 -10    3.20   15.00   1
 -12  -1  10    8.80   10.10   1
  12   1  -9  719.80   69.00   1
 -12  -1   9  783.20   92.60   1
  12   1  -8  388.60   52.00   1
 -12  -1   8  410.20   47.00   1
  12   1  -7  293.30   28.40   1
 -12  -1   7  259.30   29.60   1
  12   1  -6  502.60   49.40   1
 -12  -1   6  492.30   42.20   1
  12   1  -5   85.10   13.80   1
 -12  -1   5   94.40   12.90   1
  12   1  -4  211.90   20.50   1
 -12  -1   4  198.60   17.00   1
  12   1  -3  244.00   15.90   1
 -12  -1   3  219.90   17.50   1
  12   1  -2   21.40    7.90   1
 -12  -1   2   26.20    9.30   1
  12   1  -1    4.60    9.90   1
 -12  -1   1    7.60    8.90   1
  12   1   0  124.40   15.30   1
 -12  -1   0  129.70   15.60   1
  12   1   1  809.30   59.60   1
 -12  -1  -1  774.00   62.90   1
  12   1   2   22.10   17.70   1
 -12  -1  -2   22.80   11.20   1
  12   1   3   53.10   13.20   1
 -12  -1  -3   25.40   10.70   1
  12   1   4    4.40   14.00   1
 -12  -1  -4    9.30   11.10   1
  12   1   5   52.10   18.50   1
 -12  -1  -5   76.80   19.70   1
  12   1   6   16.00   16.30   1
 -12  -1  -6   16.70   10.70   1
  12   1   7   32.80   17.00   1
 -12  -1  -7   25.70   12.80   1
  12   1   8   -6.50   12.10   1
 -12  -1  -8   15.20   19.10   1
  12   1   9  120.00   40.80   1
 -12  -1  -9   97.10   58.60   1
  12   1  10   59.60   27.00   1
 -12  -1 -10   86.20   39.50   1
  12   2 -16   11.40   21.90   1
 -12  -2  16    8.60   16.70   1
  12   2 -15  -13.90   19.40   1
 -12  -2  15   20.30   16.30   1
  12   2 -14   94.40   25.20   1
 -12  -2  14  126.10   30.70   1
  12   2 -13   33.60   16.90   1
 -12  -2  13   36.70   17.70   1
  12   2 -12  203.50   42.20   1
 -12  -2  12  236.80   36.80   1
  12   2 -11   -6.40   11.50   1
 -12  -2  11   -1.80   10.40   1
  12   2 -10   66.40   20.60   1
 -12  -2  10   40.10   12.80   1
  12   2  -9  123.00   25.20   1
 -12  -2   9  143.10   23.80   1
  12   2  -8  173.10   23.40   1
 -12  -2   8  166.40   20.30   1
  12   2  -7   21.80   13.70   1
 -12  -2   7   24.10    9.80   1
  12   2  -6    6.30   11.70   1
 -12  -2   6   -0.30   10.90   1
  12   2  -5  263.40   26.30   1
 -12  -2   5  231.90   34.00   1
  12   2  -4   12.00    8.30   1
 -12  -2   4    8.60   14.20   1
  12   2  -3  228.50   22.70   1
 -12  -2   3  211.50   25.40   1
  12   2  -2   15.10   11.00   1
 -12  -2   2   35.00   13.80   1
  12   2  -1   48.70   10.60   1
 -12  -2   1   54.20   11.00   1
  12   2   0 1011.20   81.10   1
 -12  -2   0  892.10   73.40   1
  12   2   1   46.00   11.40   1
 -12  -2  -1  101.70   19.80   1
  12   2   2  390.80   44.60   1
 -12  -2  -2  393.60   50.30   1
  12   2   3   49.20   13.60   1
 -12  -2  -3   60.60   18.00   1
  12   2   4   -4.90   13.40   1
 -12  -2  -4    0.80   10.60   1
  12   2   5   -2.10   19.60   1
 -12  -2  -5  -21.90   19.20   1
  12   2   6    8.00   14.80   1
 -12  -2  -6   21.50   23.00   1
  12   2   7  101.00   32.10   1
 -12  -2  -7   72.70   30.00   1
  12   2   8   -8.40   13.10   1
 -12  -2  -8   49.40   26.80   1
  12   2   9  298.10  112.60   1
 -12  -2  -9  268.90  101.30   1
  12   3 -15    4.00   13.90   1
 -12  -3  15    2.30   14.50   1
  12   3 -14  267.10   59.10   1
 -12  -3  14  270.20   59.00   1
  12   3 -13    4.60   15.10   1
 -12  -3  13  -16.60   12.80   1
  12   3 -12   72.10   18.70   1
 -12  -3  12   91.80   30.20   1
  12   3 -11   -7.80   12.70   1
 -12  -3  11   13.80   15.90   1
  12   3 -10  107.80   22.10   1
 -12  -3  10  135.60   24.80   1
  12   3  -9  411.20   62.60   1
 -12  -3   9  455.30   68.80   1
  12   3  -8  139.30   26.30   1
 -12  -3   8  143.50   26.90   1
  12   3  -7  544.00   80.50   1
 -12  -3   7  510.60   74.10   1
  12   3  -6  613.10   76.80   1
 -12  -3   6  591.60   86.10   1
  12   3  -5   58.50   16.70   1
 -12  -3   5   64.00   27.60   1
  12   3  -4    6.70   12.70   1
 -12  -3   4   34.60   20.10   1
  12   3  -3  199.60   23.10   1
 -12  -3   3  248.80   35.40   1
  12   3  -2  957.40  117.30   1
 -12  -3   2  892.50  155.80   1
  12   3  -1  145.00   23.20   1
 -12  -3   1  105.00   26.60   1
  12   3   0  411.70   49.10   1
 -12  -3   0  404.70   73.20   1
  12   3   1   15.50   10.90   1
 -12  -3  -1   14.00   13.20   1
  12   3   2    8.80    8.90   1
 -12  -3  -2   28.80   17.20   1
  12   3   3   11.50   12.10   1
 -12  -3  -3   22.00   18.40   1
  12   3   4   15.80   12.90   1
 -12  -3  -4   17.40   15.90   1
  12   3   5   -8.30   17.10   1
 -12  -3  -5    4.30   15.00   1
  12   3   6   10.60   28.30   1
 -12  -3  -6   23.70   23.20   1
  12   3   7   11.10   20.40   1
 -12  -3  -7    5.80   17.40   1
  12   3   8   35.40   25.10   1
 -12  -3  -8  -14.10   19.90   1
  12   4 -14   -1.20   20.40   1
 -12  -4  14    4.30   22.10   1
  12   4 -13    4.10   22.60   1
 -12  -4  13    3.00   19.10   1
  12   4 -12   31.80   22.70   1
 -12  -4  12   37.10   21.60   1
  12   4 -11   10.90   19.00   1
 -12  -4  11   13.90   19.40   1
  12   4 -10  393.50   74.40   1
 -12  -4  10  346.70   80.10   1
  12   4  -9    0.50   14.00   1
 -12  -4   9    0.10   12.90   1
  12   4  -8  563.60  104.70   1
 -12  -4   8  600.80  111.30   1
  12   4  -7   20.40   19.90   1
 -12  -4   7   39.20   15.40   1
  12   4  -6   22.40   15.10   1
 -12  -4   6   48.70   16.70   1
  12   4  -5   -1.00   14.10   1
 -12  -4   5   -2.60   15.30   1
  12   4  -4   -0.80   11.20   1
 -12  -4   4  -18.20   13.20   1
  12   4  -3    5.60   14.90   1
 -12  -4   3   -5.70   17.90   1
  12   4  -2  -10.30   12.70   1
 -12  -4   2    7.80   11.20   1
  12   4  -1  182.80   34.40   1
 -12  -4   1  149.80   42.20   1
  12   4   0   80.30   19.60   1
 -12  -4   0   95.30   25.40   1
  12   4   1   58.40   18.70   1
 -12  -4  -1   32.50   17.80   1
  12   4   2   17.90   13.50   1
 -12  -4  -2   -0.10   12.50   1
  12   4   3  110.90   34.10   1
 -12  -4  -3   96.80   28.40   1
  12   4   4   19.70   22.70   1
 -12  -4  -4   36.80   20.40   1
  12   4   5   79.30   28.00   1
 -12  -4  -5   71.60   26.40   1
  12   4   6  655.50  195.70   1
 -12  -4  -6  648.10  167.90   1
  12   5 -11  253.40   78.90   1
 -12  -5  11  293.20   89.80   1
  12   5 -10  236.00   91.60   1
 -12  -5  10  242.60   76.70   1
  12   5  -9   54.20   27.40   1
 -12  -5   9   55.70   28.40   1
  12   5  -8   16.10   16.60   1
 -12  -5   8    0.50   16.70   1
  12   5  -7  146.30   52.70   1
 -12  -5   7  177.30   50.50   1
  12   5  -6   90.60   27.50   1
 -12  -5   6   46.40   19.50   1
  12   5  -5   58.10   20.80   1
 -12  -5   5   40.90   18.40   1
  12   5  -4   45.90   18.40   1
 -12  -5   4   20.50   16.10   1
  12   5  -3    0.10   14.90   1
 -12  -5   3    1.10   13.70   1
  12   5  -2    6.40   18.10   1
 -12  -5   2    8.60   13.80   1
  12   5  -1  -16.10   18.90   1
 -12  -5   1  -18.20   16.30   1
  12   5   0    0.20   17.00   1
 -12  -5   0   23.80   19.10   1
  12   5   1   88.00   26.80   1
 -12  -5  -1   78.20   27.30   1
  12   5   2   78.30   27.60   1
 -12  -5  -2   58.10   30.40   1
  12   5   3  130.90   50.30   1
 -12  -5  -3  140.20   51.50   1
  12   5   4   76.00   33.60   1
 -12  -5  -4   58.80   25.30   1
  12   6  -5   21.30   19.90   1
 -12  -6   5  -42.60   21.60   1
  12   6  -4  191.20   59.00   1
 -12  -6   4  142.60   40.70   1
  12   6  -3   40.30   23.80   1
 -12  -6   3   -1.00   17.00   1
  12   6  -2   48.40   26.50   1
 -12  -6   2  -29.70   19.50   1
  13   0 -15   -4.90   23.90   1
  13   0 -14  -12.30   21.70   1
  13   0 -13   -9.80   13.90   1
  13   0 -12  280.20   48.20   1
  13   0 -11   -7.10    9.70   1
  13   0 -10  518.00   83.40   1
  13   0  -9   -3.40   13.30   1
  13   0  -8   22.20   10.30   1
  13   0  -7   -4.00   11.60   1
  13   0  -6  409.60   47.50   1
  13   0  -5   10.20   10.40   1
  13   0  -4  577.60   64.40   1
  13   0  -3  -10.00   12.00   1
  13   0  -2   43.30   15.00   1
  13   0  -1   -2.60   10.00   1
  13   0   0  213.60   26.90   1
  13   0   1    2.30   10.20   1
  13   0   2   46.80   16.30   1
  13   0   3   23.40   14.30   1
  13   0   4   -9.70   14.40   1
  13   0   5    4.60   15.70   1
  13   0   6  269.10   67.20   1
  13   0   7   12.90   16.50   1
  13   1 -15   22.00   18.70   1
 -13  -1  15   40.70   28.40   1
  13   1 -14   -4.80   20.00   1
 -13  -1  14   11.20   22.40   1
  13   1 -13  119.00   41.50   1
 -13  -1  13  178.10   48.10   1
  13   1 -12  198.10   55.40   1
 -13  -1  12  204.30   44.30   1
  13   1 -11   -2.70   13.10   1
 -13  -1  11   11.10   13.00   1
  13   1 -10   19.70   14.50   1
 -13  -1  10  -13.90   14.70   1
  13   1  -9  716.90  105.60   1
 -13  -1   9  775.20  112.00   1
  13   1  -8   32.20   15.70   1
 -13  -1   8  -11.20   19.10   1
  13   1  -7  234.20   32.60   1
 -13  -1   7  215.20   35.70   1
  13   1  -6    3.70   10.00   1
 -13  -1   6   27.90   15.20   1
  13   1  -5   39.40   17.20   1
 -13  -1   5    1.90    8.40   1
  13   1  -4   -7.50    9.40   1
 -13  -1   4    7.60   11.50   1
  13   1  -3   73.60   13.80   1
 -13  -1   3   54.60   15.20   1
  13   1  -2  -12.30   10.10   1
 -13  -1   2   -1.20    7.90   1
  13   1  -1  114.80   22.50   1
 -13  -1   1  126.70   19.00   1
  13   1   0  -11.60    8.50   1
 -13  -1   0   -4.50   10.60   1
  13   1   1  310.90   42.70   1
 -13  -1  -1  309.20   42.50   1
  13   1   2   18.60   13.60   1
 -13  -1  -2   -7.20   10.90   1
  13   1   3   66.70   23.40   1
 -13  -1  -3  103.10   22.10   1
  13   1   4   47.40   20.30   1
 -13  -1  -4   43.80   13.60   1
  13   1   5  -13.50   25.50   1
 -13  -1  -5    8.30   13.80   1
  13   1   6   -8.10   23.20   1
 -13  -1  -6  -14.40   16.20   1
  13   1   7   25.20   20.00   1
 -13  -1  -7   13.90   19.20   1
  13   2 -14  235.40   77.80   1
 -13  -2  14  131.40   38.20   1
  13   2 -13  134.70   36.20   1
 -13  -2  13   39.50   20.00   1
  13   2 -12   51.30   20.60   1
 -13  -2  12   77.90   24.30   1
  13   2 -11   -3.10   14.00   1
 -13  -2  11   12.00   12.60   1
  13   2 -10   64.10   21.60   1
 -13  -2  10   88.50   25.50   1
  13   2  -9  234.90   46.60   1
 -13  -2   9  247.70   49.20   1
  13   2  -8   -7.90   15.10   1
 -13  -2   8    8.50   14.60   1
  13   2  -7  -15.20   12.70   1
 -13  -2   7    7.20   13.10   1
  13   2  -6   -3.70   12.90   1
 -13  -2   6   41.80   22.30   1
  13   2  -5    3.60   12.20   1
 -13  -2   5   -8.30   15.30   1
  13   2  -4   -2.00   11.30   1
 -13  -2   4  -17.80   16.10   1
  13   2  -3  286.70   34.90   1
 -13  -2   3  272.60   52.80   1
  13   2  -2   20.30   14.90   1
 -13  -2   2    4.20   15.50   1
  13   2  -1   -7.40   14.40   1
 -13  -2   1   -7.00   12.00   1
  13   2   0  864.90  121.70   1
 -13  -2   0  891.20  197.60   1
  13   2   1   23.10   11.50   1
 -13  -2  -1   22.60   17.20   1
  13   2   2    2.50    9.70   1
 -13  -2  -2   19.80   15.00   1
  13   2   3    6.70   10.80   1
 -13  -2  -3   23.80   16.20   1
  13   2   4   65.40   39.50   1
 -13  -2  -4   45.00   23.60   1
  13   2   5   38.30   18.20   1
 -13  -2  -5   38.30   18.00   1
  13   2   6   91.20   35.90   1
 -13  -2  -6  117.00   40.50   1
  13   3 -13   13.60   20.60   1
 -13  -3  13    5.00   19.80   1
  13   3 -12  151.20   51.00   1
 -13  -3  12  104.40   37.10   1
  13   3 -11   15.10   18.30   1
 -13  -3  11    6.10   24.60   1
  13   3 -10  -11.40   17.00   1
 -13  -3  10    1.80   23.50   1
  13   3  -9   49.80   21.80   1
 -13  -3   9    0.50   16.90   1
  13   3  -8    0.20   20.30   1
 -13  -3   8   -6.00   29.10   1
  13   3  -7   -5.40   15.40   1
 -13  -3   7   12.60   18.30   1
  13   3  -6  127.00   25.90   1
 -13  -3   6  130.20   37.60   1
  13   3  -5    1.70   13.30   1
 -13  -3   5   -7.60   15.00   1
  13   3  -4  268.60   46.10   1
 -13  -3   4  194.80   52.30   1
  13   3  -3    4.10   18.70   1
 -13  -3   3   14.30   16.10   1
  13   3  -2  489.70   82.10   1
 -13  -3   2  484.90  110.40   1
  13   3  -1   15.90   12.30   1
 -13  -3   1   -3.50   23.70   1
  13   3   0  158.50   59.20   1
 -13  -3   0  118.10   53.50   1
  13   3   1  -18.80   15.60   1
 -13  -3  -1  -13.00   13.90   1
  13   3   2   68.40   21.20   1
 -13  -3  -2   46.30   21.00   1
  13   3   3  126.20   37.80   1
 -13  -3  -3  225.70   70.10   1
  13   3   4   -1.20   18.20   1
 -13  -3  -4   28.30   21.60   1
  13   3   5  246.20   95.20   1
 -13  -3  -5  206.20   65.20   1
  13   4 -11  215.10   70.40   1
 -13  -4  11  317.10  119.50   1
  13   4 -10  145.50   48.30   1
 -13  -4  10   34.90   46.00   1
  13   4  -9   -5.50   16.30   1
 -13  -4   9   32.50   22.80   1
  13   4  -8  215.60   55.90   1
 -13  -4   8  204.60   71.80   1
  13   4  -7   50.00   23.60   1
 -13  -4   7   54.60   27.70   1
  13   4  -6   62.90   22.40   1
 -13  -4   6   62.90   29.50   1
  13   4  -5   23.30   16.40   1
 -13  -4   5   24.20   19.10   1
  13   4  -4   66.80   21.00   1
 -13  -4   4   34.30   27.10   1
  13   4  -3   10.40   17.30   1
 -13  -4   3    2.40   27.80   1
  13   4  -2   -8.20   15.70   1
 -13  -4   2   17.50   22.00   1
  13   4  -1   -7.60   19.30   1
 -13  -4   1    4.40   18.10   1
  13   4   0  -13.90   14.50   1
 -13  -4   0   28.70   21.80   1
  13   4   1   38.10   18.50   1
 -13  -4  -1   11.10   19.80   1
  13   4   2   34.10   23.60   1
 -13  -4  -2   24.60   25.20   1
  13   4   3   -4.70   23.30   1
 -13  -4  -3   10.10   22.90   1
  13   5  -7   75.30   41.60   1
 -13  -5   7  -45.60   36.80   1
  13   5  -6   21.20   16.40   1
 -13  -5   6   55.10   31.70   1
  13   5  -5   51.60   34.30   1
 -13  -5   5  -12.20   31.60   1
  13   5  -4    5.00   15.70   1
 -13  -5   4    1.30   21.30   1
  13   5  -3  171.70   52.30   1
 -13  -5   3   38.80   30.20   1
  13   5  -2   29.80   19.20   1
 -13  -5   2   51.90   43.10   1
  13   5  -1   24.90   28.60   1
 -13  -5   1  -24.80   30.50   1
  14   0 -13    3.50   18.20   1
  14   0 -12  426.80  111.60   1
  14   0 -11  -17.30   15.00   1
  14   0 -10  164.00   38.40   1
  14   0  -9    7.10   14.00   1
  14   0  -8  261.30   59.10   1
  14   0  -7   10.00   19.90   1
  14   0  -6  325.70   58.90   1
  14   0  -5    2.50    9.90   1
  14   0  -4   68.40   18.00   1
  14   0  -3   -6.50   11.20   1
  14   0  -2  156.60   27.00   1
  14   0  -1  -23.30   18.90   1
  14   0   0   -4.40   11.50   1
  14   0   1    5.70   15.70   1
  14   0   2  -15.60   22.40   1
  14   0   3   -4.30   15.60   1
  14   0   4   79.20   30.90   1
  14   1 -13   82.00   38.70   1
 -14  -1  13   48.10   23.60   1
  14   1 -12   17.50   43.80   1
 -14  -1  12   48.90   26.60   1
  14   1 -11   -3.10   18.20   1
 -14  -1  11    1.20   17.80   1
  14   1 -10   -3.20   21.30   1
 -14  -1  10   11.10   16.20   1
  14   1  -9   19.20   19.60   1
 -14  -1   9   41.30   20.90   1
  14   1  -8   -4.90   12.00   1
 -14  -1   8  -11.10   15.10   1
  14   1  -7    0.10   12.00   1
 -14  -1   7  -13.00   14.30   1
  14   1  -6  193.90   41.70   1
 -14  -1   6  212.40   44.10   1
  14   1  -5  108.90   22.00   1
 -14  -1   5  105.50   28.10   1
  14   1  -4   -0.90   12.70   1
 -14  -1   4   29.40   22.40   1
  14   1  -3   41.20   23.20   1
 -14  -1   3   39.10   17.50   1
  14   1  -2  311.60   48.30   1
 -14  -1   2  277.20   54.80   1
  14   1  -1   19.60   15.50   1
 -14  -1   1   -2.10   13.90   1
  14   1   0  107.10   31.70   1
 -14  -1   0   94.00   24.10   1
  14   1   1   21.90   15.40   1
 -14  -1  -1   26.10   14.20   1
  14   1   2   18.00   16.80   1
 -14  -1  -2  -25.90   16.70   1
  14   1   3  -25.90   26.20   1
 -14  -1  -3   -3.60   17.80   1
  14   1   4  -29.60   21.70   1
 -14  -1  -4   61.90   38.90   1
  14   2 -12  181.30   72.30   1
 -14  -2  12  132.70   47.00   1
  14   2 -11   11.30   18.50   1
 -14  -2  11   27.70   33.10   1
  14   2 -10  178.10   58.40   1
 -14  -2  10  141.10   56.00   1
  14   2  -9    2.60   16.30   1
 -14  -2   9   -9.10   15.10   1
  14   2  -8   89.30   31.10   1
 -14  -2   8  122.90   35.50   1
  14   2  -7   15.00   18.60   1
 -14  -2   7   15.40   15.60   1
  14   2  -6   22.20   15.20   1
 -14  -2   6   49.00   20.60   1
  14   2  -5   18.80   20.90   1
 -14  -2   5    7.00   25.10   1
  14   2  -4  278.40   63.50   1
 -14  -2   4  260.50   79.90   1
  14   2  -3  438.70   82.70   1
 -14  -2   3  453.40  109.20   1
  14   2  -2  101.20   24.40   1
 -14  -2   2  100.50   37.00   1
  14   2  -1   52.10   15.80   1
 -14  -2   1   49.50   25.20   1
  14   2   0  231.80   61.90   1
 -14  -2   0  164.70   53.60   1
  14   2   1   48.10   25.20   1
 -14  -2  -1   27.40   16.40   1
  14   2   2   81.70   44.30   1
 -14  -2  -2  166.00   52.50   1
  14   2   3   59.80   26.10   1
 -14  -2  -3   54.40   23.60   1
  14   3 -10   73.50   37.50   1
 -14  -3  10  103.20   38.30   1
  14   3  -9   -8.10   20.90   1
 -14  -3   9  -14.10   20.50   1
  14   3  -8   -0.80   25.40   1
 -14  -3   8   -5.30   18.80   1
  14   3  -7   79.50   30.50   1
 -14  -3   7  122.30   43.50   1
  14   3  -6   30.70   20.60   1
 -14  -3   6   37.20   25.30   1
  14   3  -5   10.90   15.30   1
 -14  -3   5    8.10   18.20   1
  14   3  -4   53.10   22.30   1
 -14  -3   4   80.20   27.90   1
  14   3  -3  353.70   94.70   1
 -14  -3   3  367.30  112.00   1
  14   3  -2   -0.20   15.20   1
 -14  -3   2   22.80   17.20   1
  14   3  -1   32.00   19.40   1
 -14  -3   1   32.20   18.80   1
  14   3   0   12.00   18.60   1
 -14  -3   0    9.10   37.90   1
  14   3   1  118.70   40.00   1
 -14  -3  -1  208.90   82.00   1
  15   0  -9   18.20   23.30   1
  15   0  -8    6.50   21.40   1
  15   0  -7   17.00   20.50   1
  15   0  -6  203.80   79.60   1
  15   0  -5  -14.00   15.70   1
  15   0  -4   24.70   19.30   1
  15   0  -3    5.90   20.60   1
  15   0  -2  222.70   86.00   1
  15   0  -1  -10.40   17.70   1
  15   1  -8   57.20   29.80   1
 -15  -1   8   79.60   27.20   1
  15   1  -7  147.50   42.70   1
 -15  -1   7  178.80   56.90   1
  15   1  -6   -1.10   19.40   1
 -15  -1   6   13.70   19.60   1
  15   1  -5  -22.70   14.60   1
 -15  -1   5    2.10   17.20   1
  15   1  -4   26.60   16.80   1
 -15  -1   4   23.60   17.70   1
  15   1  -3  115.90   34.10   1
 -15  -1   3  119.60   52.80   1
  15   1  -2   -6.00   17.90   1
 -15  -1   2   19.90   22.30   1
  15   1  -1  -10.40   14.80   1
 -15  -1   1   40.30   30.40   1
   0   0   0
;
_shelx_hkl_checksum   13462
