# Supplementary material for: Sydnone C-4 heteroarylation with an indolizine ring via Chichibabin indolizine synthesis
Source: Beilstein J Org Chem. 2016 Nov 23;12:2503–10. doi: 10.3762/bjoc.12.245 (PMC5238577; doi:10.3762/bjoc.12.245)
Supplement: File 3 — Crystallographic information file (CIF) for compound 12c. [file Beilstein_J_Org_Chem-12-2503-s003.cif]

 
data_C:\COMPAQ1\DUMI2016\FA119\FA119
 
_audit_creation_method            'SHELXL-2014/7'
_shelx_SHELXL_version_number      '2014/7'
_chemical_name_systematic         
'Ethyl 8-ethyl-5-methyl-3-[(3-phenylsydnon-4-yl)-oxomethyl]-indolizine-1-carboxylate'
_chemical_name_common             none
_chemical_melting_point           '480-482 K'
_chemical_formula_moiety          'C23 H21 N3 O5' 
_chemical_formula_sum
 'C23 H21 N3 O5' 
_chemical_formula_weight          419.43

loop_
 _atom_type_symbol
 _atom_type_description
 _atom_type_scat_dispersion_real
 _atom_type_scat_dispersion_imag
 _atom_type_scat_source
 'C'  'C'   0.0033   0.0016
 'International Tables Vol C Tables 4.2.6.8 and 6.1.1.4'
 'H'  'H'   0.0000   0.0000
 'International Tables Vol C Tables 4.2.6.8 and 6.1.1.4'
 'N'  'N'   0.0061   0.0033
 'International Tables Vol C Tables 4.2.6.8 and 6.1.1.4'
 'O'  'O'   0.0106   0.0060
 'International Tables Vol C Tables 4.2.6.8 and 6.1.1.4'
 
_space_group_crystal_system       triclinic
_space_group_IT_number            2
_space_group_name_H-M_alt         'P -1'
_space_group_name_Hall            '-P 1'
 
_shelx_space_group_comment
;
The symmetry employed for this shelxl refinement is uniquely defined
by the following loop, which should always be used as a source of
symmetry information in preference to the above space-group names.
They are only intended as comments.
;
 
loop_
 _space_group_symop_operation_xyz
 'x, y, z'
 '-x, -y, -z'
 
_cell_length_a                    8.9685(5)
_cell_length_b                    10.6487(7)
_cell_length_c                    11.0785(7)
_cell_angle_alpha                 93.4800(10)
_cell_angle_beta                  95.8860(10)
_cell_angle_gamma                 109.3060(10)
_cell_volume                      988.21(11)
_cell_formula_units_Z             2
_cell_measurement_temperature     173(2)
_cell_measurement_reflns_used     5162
_cell_measurement_theta_min       2.59
_cell_measurement_theta_max       27.08
 
_exptl_crystal_description        block
_exptl_crystal_colour             orange
_exptl_crystal_density_meas       'not measured'
_exptl_crystal_density_method     ?
_exptl_crystal_density_diffrn     1.410          
_exptl_crystal_F_000              440
_exptl_transmission_factor_min    ?
_exptl_transmission_factor_max    ?
_exptl_crystal_size_max           0.300
_exptl_crystal_size_mid           0.230
_exptl_crystal_size_min           0.200
_exptl_absorpt_coefficient_mu     0.101
_shelx_estimated_absorpt_T_min    0.970
_shelx_estimated_absorpt_T_max    0.980
_exptl_absorpt_correction_type    'multi-scan'
_exptl_absorpt_correction_T_min   0.90
_exptl_absorpt_correction_T_max   0.98
_exptl_absorpt_process_details    'SADABS (Sheldrick, 1996)'
_exptl_absorpt_special_details    ?
_diffrn_ambient_temperature       173(2)
_diffrn_radiation_wavelength      0.71073
_diffrn_radiation_type            MoK\a
_diffrn_source                    'sealed tube'
_diffrn_measurement_device_type   'Bruker Apex II diffractometer'
_diffrn_measurement_method        'phi- and omega-scans of 0.5 deg.'
_diffrn_detector_area_resol_mean  ?
_diffrn_reflns_number             16785
_diffrn_reflns_av_unetI/netI      0.0358
_diffrn_reflns_av_R_equivalents   0.0407
_diffrn_reflns_limit_h_min        -11
_diffrn_reflns_limit_h_max        11
_diffrn_reflns_limit_k_min        -13
_diffrn_reflns_limit_k_max        13
_diffrn_reflns_limit_l_min        -14
_diffrn_reflns_limit_l_max        14
_diffrn_reflns_theta_min          1.857
_diffrn_reflns_theta_max          27.150
_diffrn_reflns_theta_full         25.242
_diffrn_measured_fraction_theta_max   0.997
_diffrn_measured_fraction_theta_full  0.999
_diffrn_reflns_Laue_measured_fraction_max    0.997
_diffrn_reflns_Laue_measured_fraction_full   0.999
_diffrn_reflns_point_group_measured_fraction_max   0.997
_diffrn_reflns_point_group_measured_fraction_full  0.999
_reflns_number_total              4376
_reflns_number_gt                 3586
_reflns_threshold_expression      'I > 2\s(I)'
_reflns_Friedel_coverage          0.000
_reflns_Friedel_fraction_max      .
_reflns_Friedel_fraction_full     .
 
_reflns_special_details
;
 Reflections were merged by SHELXL according to the crystal
 class for the calculation of statistics and refinement.
 
 _reflns_Friedel_fraction is defined as the number of unique
 Friedel pairs measured divided by the number that would be
 possible theoretically, ignoring centric projections and
 systematic absences.
;
 
_computing_data_collection        'SAINT, V.7.60a, Bruker AXS Inc, 2006'
_computing_cell_refinement        'SAINT, V.7.60a, Bruker AXS Inc, 2006'
_computing_data_reduction         'SAINT, V.7.60a, Bruker AXS Inc, 2006'
_computing_structure_solution     'SHELXS (Sheldrick, 1997)'
_computing_structure_refinement 'SHELXL-2014/7 (Sheldrick, 2014)'
_computing_molecular_graphics     'POV-Ray for Windows, 2003'
_computing_publication_material   'PLATON (A.L. Spek, 2009)'
_refine_special_details           ?
_refine_ls_structure_factor_coef  Fsqd
_refine_ls_matrix_type            full
_refine_ls_weighting_scheme       calc
_refine_ls_weighting_details
'w=1/[\s^2^(Fo^2^)+(0.0452P)^2^+0.2322P] where P=(Fo^2^+2Fc^2^)/3'
_atom_sites_solution_primary      direct
_atom_sites_solution_secondary    difmap
_atom_sites_solution_hydrogens    geom
_refine_ls_hydrogen_treatment     constr
_refine_ls_extinction_method      none
_refine_ls_extinction_coef        .
_refine_ls_number_reflns          4376
_refine_ls_number_parameters      283
_refine_ls_number_restraints      0
_refine_ls_R_factor_all           0.0499
_refine_ls_R_factor_gt            0.0390
_refine_ls_wR_factor_ref          0.1014
_refine_ls_wR_factor_gt           0.0948
_refine_ls_goodness_of_fit_ref    1.045
_refine_ls_restrained_S_all       1.045
_refine_ls_shift/su_max           0.000
_refine_ls_shift/su_mean          0.000
 
loop_
 _atom_site_label
 _atom_site_type_symbol
 _atom_site_fract_x
 _atom_site_fract_y
 _atom_site_fract_z
 _atom_site_U_iso_or_equiv
 _atom_site_adp_type
 _atom_site_occupancy
 _atom_site_site_symmetry_order  
 _atom_site_calc_flag
 _atom_site_refinement_flags_posn
 _atom_site_refinement_flags_adp
 _atom_site_refinement_flags_occupancy
 _atom_site_disorder_assembly
 _atom_site_disorder_group
O1 O 0.42171(12) -0.09983(9) 0.30995(9) 0.0330(2) Uani 1 1 d . . . . .
N2 N 0.32326(15) -0.09304(12) 0.20937(11) 0.0311(3) Uani 1 1 d . . . . .
N3 N 0.38141(13) 0.02995(10) 0.18205(10) 0.0223(2) Uani 1 1 d . . . . .
C4 C 0.51103(15) 0.10975(13) 0.25874(11) 0.0210(3) Uani 1 1 d . . . . .
C5 C 0.54400(16) 0.02589(13) 0.34584(13) 0.0245(3) Uani 1 1 d . . . . .
O6 O 0.64483(12) 0.03760(10) 0.43016(9) 0.0317(2) Uani 1 1 d . . . . .
C7 C 0.29761(15) 0.06203(13) 0.07554(12) 0.0226(3) Uani 1 1 d . . . . .
C8 C 0.27610(16) -0.01781(14) -0.03265(13) 0.0277(3) Uani 1 1 d . . . . .
H8 H 0.3175 -0.0891 -0.0372 0.033 Uiso 1 1 calc R U . . .
C9 C 0.19233(18) 0.00936(16) -0.13425(14) 0.0343(3) Uani 1 1 d . . . . .
H9 H 0.1764 -0.0434 -0.2098 0.041 Uiso 1 1 calc R U . . .
C10 C 0.13197(18) 0.11272(16) -0.12611(15) 0.0363(4) Uani 1 1 d . . . . .
H10 H 0.0744 0.1306 -0.1960 0.044 Uiso 1 1 calc R U . . .
C11 C 0.15499(18) 0.19064(16) -0.01627(15) 0.0364(4) Uani 1 1 d . . . . .
H11 H 0.1128 0.2615 -0.0114 0.044 Uiso 1 1 calc R U . . .
C12 C 0.23886(17) 0.16612(14) 0.08641(13) 0.0299(3) Uani 1 1 d . . . . .
H12 H 0.2554 0.2192 0.1619 0.036 Uiso 1 1 calc R U . . .
C13 C 0.60749(14) 0.24511(12) 0.23361(11) 0.0197(3) Uani 1 1 d . . . . .
O14 O 0.60173(11) 0.27636(9) 0.12835(8) 0.0264(2) Uani 1 1 d . . . . .
C15 C 0.69711(14) 0.33435(12) 0.33979(11) 0.0196(3) Uani 1 1 d . . . . .
N16 N 0.81732(12) 0.45907(10) 0.33806(9) 0.0188(2) Uani 1 1 d . . . . .
C17 C 0.92554(15) 0.49685(13) 0.25481(12) 0.0221(3) Uani 1 1 d . . . . .
C18 C 1.03300(16) 0.62401(14) 0.27356(13) 0.0274(3) Uani 1 1 d . . . . .
H18 H 1.1059 0.6541 0.2164 0.033 Uiso 1 1 calc R U . . .
C19 C 1.03800(16) 0.71089(13) 0.37510(13) 0.0266(3) Uani 1 1 d . . . . .
H19 H 1.1125 0.7993 0.3837 0.032 Uiso 1 1 calc R U . . .
C20 C 0.93882(15) 0.67250(13) 0.46255(12) 0.0220(3) Uani 1 1 d . . . . .
C21 C 0.82586(15) 0.54098(12) 0.44594(11) 0.0193(3) Uani 1 1 d . . . . .
C22 C 0.70946(15) 0.46217(12) 0.51512(11) 0.0205(3) Uani 1 1 d . . . . .
C23 C 0.63676(15) 0.33715(13) 0.44976(12) 0.0210(3) Uani 1 1 d . . . . .
H23 H 0.5574 0.2644 0.4766 0.025 Uiso 1 1 calc R U . . .
C24 C 0.93165(17) 0.39920(14) 0.15428(13) 0.0286(3) Uani 1 1 d . . . . .
H24A H 0.8460 0.3890 0.0880 0.043 Uiso 1 1 calc R U . . .
H24B H 0.9182 0.3125 0.1854 0.043 Uiso 1 1 calc R U . . .
H24C H 1.0348 0.4321 0.1235 0.043 Uiso 1 1 calc R U . . .
C25 C 0.95374(16) 0.77360(13) 0.56890(13) 0.0264(3) Uani 1 1 d . . . . .
H25A H 1.0636 0.8389 0.5823 0.032 Uiso 1 1 calc R U . . .
H25B H 0.9344 0.7272 0.6435 0.032 Uiso 1 1 calc R U . . .
C26 C 0.8360(2) 0.84785(16) 0.54699(17) 0.0409(4) Uani 1 1 d . . . . .
H26A H 0.8558 0.8950 0.4739 0.061 Uiso 1 1 calc R U . . .
H26B H 0.8494 0.9126 0.6175 0.061 Uiso 1 1 calc R U . . .
H26C H 0.7270 0.7837 0.5355 0.061 Uiso 1 1 calc R U . . .
C27 C 0.65712(16) 0.49591(13) 0.63082(12) 0.0238(3) Uani 1 1 d . . . . .
O28 O 0.70898(15) 0.59963(11) 0.69559(11) 0.0509(3) Uani 1 1 d . . . . .
O29 O 0.53576(12) 0.39214(10) 0.65686(9) 0.0314(2) Uani 1 1 d . . . . .
C30 C 0.46739(18) 0.41012(16) 0.76730(13) 0.0315(3) Uani 1 1 d . . . . .
H30A H 0.3558 0.3484 0.7588 0.038 Uiso 1 1 calc R U . . .
H30B H 0.4660 0.5027 0.7777 0.038 Uiso 1 1 calc R U . . .
C31 C 0.5582(2) 0.38450(19) 0.87764(15) 0.0445(4) Uani 1 1 d . . . . .
H31A H 0.5680 0.2958 0.8648 0.067 Uiso 1 1 calc R U . . .
H31B H 0.5018 0.3881 0.9483 0.067 Uiso 1 1 calc R U . . .
H31C H 0.6646 0.4527 0.8925 0.067 Uiso 1 1 calc R U . . .
 
loop_
 _atom_site_aniso_label
 _atom_site_aniso_U_11
 _atom_site_aniso_U_22
 _atom_site_aniso_U_33
 _atom_site_aniso_U_23
 _atom_site_aniso_U_13
 _atom_site_aniso_U_12
O1 0.0410(6) 0.0200(5) 0.0309(6) 0.0045(4) 0.0002(5) 0.0018(4)
N2 0.0348(7) 0.0216(6) 0.0288(7) 0.0014(5) 0.0004(5) 0.0002(5)
N3 0.0234(5) 0.0165(5) 0.0229(6) -0.0028(4) 0.0040(4) 0.0018(4)
C4 0.0223(6) 0.0198(6) 0.0187(6) -0.0022(5) 0.0021(5) 0.0052(5)
C5 0.0263(7) 0.0194(7) 0.0255(7) 0.0007(5) 0.0054(6) 0.0045(5)
O6 0.0332(5) 0.0303(6) 0.0297(6) 0.0065(4) -0.0018(4) 0.0094(4)
C7 0.0183(6) 0.0231(7) 0.0221(7) -0.0020(5) 0.0015(5) 0.0024(5)
C8 0.0272(7) 0.0256(7) 0.0266(7) -0.0066(6) 0.0018(6) 0.0063(6)
C9 0.0339(8) 0.0381(8) 0.0246(8) -0.0069(6) -0.0024(6) 0.0076(7)
C10 0.0313(8) 0.0415(9) 0.0320(8) 0.0032(7) -0.0042(6) 0.0095(7)
C11 0.0362(8) 0.0350(8) 0.0409(9) 0.0012(7) 0.0020(7) 0.0171(7)
C12 0.0310(7) 0.0288(7) 0.0286(8) -0.0059(6) 0.0045(6) 0.0098(6)
C13 0.0196(6) 0.0188(6) 0.0203(6) -0.0001(5) 0.0021(5) 0.0062(5)
O14 0.0293(5) 0.0264(5) 0.0188(5) 0.0029(4) 0.0004(4) 0.0036(4)
C15 0.0199(6) 0.0158(6) 0.0209(6) 0.0012(5) 0.0002(5) 0.0041(5)
N16 0.0193(5) 0.0173(5) 0.0177(5) 0.0008(4) -0.0001(4) 0.0043(4)
C17 0.0216(6) 0.0237(7) 0.0206(7) 0.0026(5) 0.0024(5) 0.0069(5)
C18 0.0252(7) 0.0259(7) 0.0290(7) 0.0054(6) 0.0073(6) 0.0041(6)
C19 0.0230(7) 0.0186(6) 0.0337(8) 0.0022(6) 0.0017(6) 0.0017(5)
C20 0.0206(6) 0.0185(6) 0.0251(7) -0.0001(5) -0.0033(5) 0.0064(5)
C21 0.0209(6) 0.0185(6) 0.0184(6) -0.0006(5) -0.0015(5) 0.0081(5)
C22 0.0226(6) 0.0189(6) 0.0194(6) 0.0010(5) -0.0002(5) 0.0073(5)
C23 0.0216(6) 0.0190(6) 0.0211(7) 0.0029(5) 0.0015(5) 0.0054(5)
C24 0.0274(7) 0.0294(7) 0.0263(7) -0.0020(6) 0.0081(6) 0.0055(6)
C25 0.0249(7) 0.0195(7) 0.0294(7) -0.0042(5) -0.0012(6) 0.0030(5)
C26 0.0434(9) 0.0291(8) 0.0525(10) -0.0030(7) 0.0062(8) 0.0169(7)
C27 0.0286(7) 0.0214(7) 0.0214(7) 0.0006(5) 0.0018(5) 0.0091(5)
O28 0.0669(8) 0.0304(6) 0.0421(7) -0.0140(5) 0.0277(6) -0.0044(6)
O29 0.0380(6) 0.0291(5) 0.0224(5) 0.0001(4) 0.0106(4) 0.0036(4)
C30 0.0340(8) 0.0376(8) 0.0251(7) 0.0042(6) 0.0111(6) 0.0126(7)
C31 0.0601(11) 0.0575(11) 0.0294(9) 0.0124(8) 0.0137(8) 0.0341(9)
 
_geom_special_details
;
 All esds (except the esd in the dihedral angle between two l.s. planes)
 are estimated using the full covariance matrix.  The cell esds are taken
 into account individually in the estimation of esds in distances, angles
 and torsion angles; correlations between esds in cell parameters are only
 used when they are defined by crystal symmetry.  An approximate (isotropic)
 treatment of cell esds is used for estimating esds involving l.s. planes.
;
 
loop_
 _geom_bond_atom_site_label_1
 _geom_bond_atom_site_label_2
 _geom_bond_distance
 _geom_bond_site_symmetry_2
 _geom_bond_publ_flag
O1 N2 1.3699(15) . ?
O1 C5 1.4242(16) . ?
N2 N3 1.3068(16) . ?
N3 C4 1.3608(16) . ?
N3 C7 1.4528(17) . ?
C4 C5 1.4271(19) . ?
C4 C13 1.4755(17) . ?
C5 O6 1.2017(16) . ?
C7 C12 1.3797(19) . ?
C7 C8 1.3847(18) . ?
C8 C9 1.387(2) . ?
C9 C10 1.380(2) . ?
C10 C11 1.387(2) . ?
C11 C12 1.385(2) . ?
C13 O14 1.2326(15) . ?
C13 C15 1.4486(17) . ?
C15 C23 1.3854(18) . ?
C15 N16 1.4097(15) . ?
N16 C17 1.3874(16) . ?
N16 C21 1.4162(16) . ?
C17 C18 1.3666(19) . ?
C17 C24 1.4948(18) . ?
C18 C19 1.400(2) . ?
C19 C20 1.3716(19) . ?
C20 C21 1.4192(17) . ?
C20 C25 1.5111(18) . ?
C21 C22 1.4298(17) . ?
C22 C23 1.3907(18) . ?
C22 C27 1.4735(18) . ?
C25 C26 1.524(2) . ?
C27 O28 1.2028(17) . ?
C27 O29 1.3405(16) . ?
O29 C30 1.4534(16) . ?
C30 C31 1.488(2) . ?
 
loop_
 _geom_angle_atom_site_label_1
 _geom_angle_atom_site_label_2
 _geom_angle_atom_site_label_3
 _geom_angle
 _geom_angle_site_symmetry_1
 _geom_angle_site_symmetry_3
 _geom_angle_publ_flag
N2 O1 C5 111.02(10) . . ?
N3 N2 O1 105.00(10) . . ?
N2 N3 C4 114.97(11) . . ?
N2 N3 C7 115.56(10) . . ?
C4 N3 C7 129.47(11) . . ?
N3 C4 C5 105.54(11) . . ?
N3 C4 C13 123.04(12) . . ?
C5 C4 C13 130.31(12) . . ?
O6 C5 O1 120.31(12) . . ?
O6 C5 C4 136.20(13) . . ?
O1 C5 C4 103.43(11) . . ?
C12 C7 C8 122.91(13) . . ?
C12 C7 N3 119.60(12) . . ?
C8 C7 N3 117.46(12) . . ?
C7 C8 C9 118.06(13) . . ?
C10 C9 C8 120.33(14) . . ?
C9 C10 C11 120.25(15) . . ?
C12 C11 C10 120.61(14) . . ?
C7 C12 C11 117.84(13) . . ?
O14 C13 C15 124.97(11) . . ?
O14 C13 C4 119.61(11) . . ?
C15 C13 C4 115.33(11) . . ?
C23 C15 N16 107.10(11) . . ?
C23 C15 C13 122.59(11) . . ?
N16 C15 C13 125.72(11) . . ?
C17 N16 C15 128.13(11) . . ?
C17 N16 C21 122.62(10) . . ?
C15 N16 C21 108.89(10) . . ?
C18 C17 N16 117.22(12) . . ?
C18 C17 C24 121.47(12) . . ?
N16 C17 C24 121.17(11) . . ?
C17 C18 C19 121.47(12) . . ?
C20 C19 C18 122.15(12) . . ?
C19 C20 C21 117.82(12) . . ?
C19 C20 C25 118.13(12) . . ?
C21 C20 C25 124.04(12) . . ?
N16 C21 C20 118.35(11) . . ?
N16 C21 C22 106.31(10) . . ?
C20 C21 C22 135.34(12) . . ?
C23 C22 C21 107.60(11) . . ?
C23 C22 C27 121.13(12) . . ?
C21 C22 C27 131.18(11) . . ?
C15 C23 C22 110.02(11) . . ?
C20 C25 C26 111.80(12) . . ?
O28 C27 O29 122.11(12) . . ?
O28 C27 C22 127.80(13) . . ?
O29 C27 C22 110.08(11) . . ?
C27 O29 C30 117.09(11) . . ?
O29 C30 C31 112.22(12) . . ?
 
_refine_diff_density_max    0.229
_refine_diff_density_min   -0.209
_refine_diff_density_rms    0.041

_shelx_res_file
;

    C:\COMPAQ1\DUMI2016\FA119\FA119.res created by SHELXL-2014/7

REM  C:\FA119 in P-1
REM R1 =  0.0776 for   3590 Fo > 4sig(Fo)  and  0.0893 for all   4380 data
REM    280 parameters refined using      0 restraints
REM Highest difference peak  0.887,  deepest hole -0.257,  1-sigma level  0.107
REM  C:\FA119 in P-1
REM R1 =  0.0729 for   3590 Fo > 4sig(Fo)  and  0.0839 for all   4380 data
REM    280 parameters refined using      0 restraints
REM Highest difference peak  0.874,  deepest hole -0.231,  1-sigma level  0.101
REM  C:\FA119 in P-1
REM R1 =  0.0390 for   3586 Fo > 4sig(Fo)  and  0.0499 for all   4376 data
REM    283 parameters refined using      0 restraints
REM Highest difference peak  0.229,  deepest hole -0.209,  1-sigma level  0.041
REM
REM
REM Intended final run with shelxl 06 april 2016
REM  C:\FA119 in P-1
REM R1 =  0.0390 for    3586 Fo > 4sig(Fo)  and  0.0499 for all    4376 data
REM    283 parameters refined using      0 restraints
REM Highest difference peak  0.229,  deepest hole -0.210,  1-sigma level  0.041
REM
REM Intended final run with atom renumbering 8 april 2016
TITL C:\FA119 in P-1
CELL 0.71073 8.9685 10.6487 11.0785 93.480 95.886 109.306
ZERR 2.0000 0.0005 0.0007 0.0007 0.001 0.001 0.001
LATT 1
SFAC C H N O
UNIT 46 42 6 10
MERG 2
FMAP 2
GRID
PLAN 20
TEMP -100
SIZE 0.2 0.23 0.3
OMIT   -1 -3 1
OMIT   1 1 1
OMIT   -1 0 1
OMIT   2 0 0
L.S. 20
ACTA
WGHT    0.045200    0.232200
FVAR       0.76854
O1    4    0.421713   -0.099834    0.309948    11.00000    0.04104    0.02002 =
         0.03086    0.00450    0.00024    0.00180
N2    3    0.323261   -0.093043    0.209375    11.00000    0.03475    0.02162 =
         0.02880    0.00141    0.00044    0.00019
N3    3    0.381412    0.029948    0.182048    11.00000    0.02341    0.01652 =
         0.02288   -0.00284    0.00404    0.00181
C4    1    0.511032    0.109747    0.258738    11.00000    0.02234    0.01984 =
         0.01866   -0.00225    0.00207    0.00517
C5    1    0.543999    0.025887    0.345836    11.00000    0.02634    0.01941 =
         0.02554    0.00066    0.00536    0.00450
O6    4    0.644833    0.037597    0.430162    11.00000    0.03321    0.03027 =
         0.02974    0.00650   -0.00179    0.00938
C7    1    0.297607    0.062031    0.075542    11.00000    0.01831    0.02307 =
         0.02208   -0.00202    0.00153    0.00242
C8    1    0.276100   -0.017813   -0.032654    11.00000    0.02723    0.02559 =
         0.02657   -0.00660    0.00180    0.00625
AFIX  43
H8    2    0.317496   -0.089118   -0.037188    11.00000   -1.20000
AFIX   0
C9    1    0.192327    0.009362   -0.134254    11.00000    0.03386    0.03814 =
         0.02464   -0.00689   -0.00237    0.00757
AFIX  43
H9    2    0.176437   -0.043445   -0.209806    11.00000   -1.20000
AFIX   0
C10   1    0.131966    0.112723   -0.126106    11.00000    0.03132    0.04146 =
         0.03200    0.00324   -0.00418    0.00951
AFIX  43
H10   2    0.074427    0.130580   -0.195980    11.00000   -1.20000
AFIX   0
C11   1    0.154993    0.190639   -0.016274    11.00000    0.03616    0.03499 =
         0.04086    0.00116    0.00197    0.01710
AFIX  43
H11   2    0.112848    0.261475   -0.011437    11.00000   -1.20000
AFIX   0
C12   1    0.238864    0.166119    0.086408    11.00000    0.03099    0.02881 =
         0.02858   -0.00589    0.00451    0.00976
AFIX  43
H12   2    0.255402    0.219244    0.161864    11.00000   -1.20000
AFIX   0
C13   1    0.607492    0.245107    0.233606    11.00000    0.01960    0.01876 =
         0.02026   -0.00006    0.00211    0.00621
O14   4    0.601732    0.276361    0.128349    11.00000    0.02928    0.02636 =
         0.01875    0.00293    0.00038    0.00362
C15   1    0.697113    0.334347    0.339795    11.00000    0.01986    0.01580 =
         0.02092    0.00120    0.00017    0.00411
N16   3    0.817319    0.459071    0.338059    11.00000    0.01925    0.01729 =
         0.01769    0.00078   -0.00013    0.00431
C17   1    0.925541    0.496853    0.254808    11.00000    0.02157    0.02368 =
         0.02055    0.00255    0.00236    0.00691
C18   1    1.033003    0.624014    0.273558    11.00000    0.02517    0.02585 =
         0.02902    0.00541    0.00728    0.00411
AFIX  43
H18   2    1.105938    0.654120    0.216403    11.00000   -1.20000
AFIX   0
C19   1    1.038005    0.710891    0.375099    11.00000    0.02299    0.01855 =
         0.03368    0.00220    0.00170    0.00171
AFIX  43
H19   2    1.112526    0.799329    0.383729    11.00000   -1.20000
AFIX   0
C20   1    0.938823    0.672504    0.462548    11.00000    0.02061    0.01845 =
         0.02513   -0.00014   -0.00332    0.00643
C21   1    0.825856    0.540979    0.445939    11.00000    0.02094    0.01850 =
         0.01841   -0.00059   -0.00151    0.00807
C22   1    0.709457    0.462171    0.515122    11.00000    0.02264    0.01885 =
         0.01939    0.00097   -0.00016    0.00734
C23   1    0.636756    0.337148    0.449756    11.00000    0.02163    0.01903 =
         0.02111    0.00289    0.00146    0.00541
AFIX  43
H23   2    0.557363    0.264353    0.476569    11.00000   -1.20000
AFIX   0
C24   1    0.931649    0.399198    0.154281    11.00000    0.02739    0.02939 =
         0.02627   -0.00203    0.00814    0.00550
AFIX 137
H24A  2    0.845964    0.389022    0.088044    11.00000   -1.50000
H24B  2    0.918177    0.312457    0.185440    11.00000   -1.50000
H24C  2    1.034812    0.432088    0.123453    11.00000   -1.50000
AFIX   0
C25   1    0.953741    0.773597    0.568901    11.00000    0.02494    0.01953 =
         0.02944   -0.00420   -0.00118    0.00298
AFIX  23
H25A  2    1.063560    0.838879    0.582311    11.00000   -1.20000
H25B  2    0.934444    0.727195    0.643532    11.00000   -1.20000
AFIX   0
C26   1    0.835979    0.847852    0.546993    11.00000    0.04345    0.02913 =
         0.05254   -0.00303    0.00624    0.01686
AFIX 137
H26A  2    0.855815    0.895025    0.473855    11.00000   -1.50000
H26B  2    0.849385    0.912573    0.617515    11.00000   -1.50000
H26C  2    0.727010    0.783708    0.535522    11.00000   -1.50000
AFIX   0
C27   1    0.657117    0.495913    0.630816    11.00000    0.02859    0.02140 =
         0.02138    0.00063    0.00184    0.00911
O28   4    0.708978    0.599627    0.695595    11.00000    0.06687    0.03041 =
         0.04206   -0.01404    0.02771   -0.00442
O29   4    0.535757    0.392143    0.656865    11.00000    0.03796    0.02906 =
         0.02237    0.00005    0.01056    0.00362
C30   1    0.467394    0.410119    0.767295    11.00000    0.03402    0.03758 =
         0.02509    0.00424    0.01107    0.01260
AFIX  23
H30A  2    0.355825    0.348439    0.758800    11.00000   -1.20000
H30B  2    0.466047    0.502717    0.777720    11.00000   -1.20000
AFIX   0
C31   1    0.558201    0.384497    0.877637    11.00000    0.06012    0.05752 =
         0.02938    0.01239    0.01372    0.03405
AFIX 137
H31A  2    0.567973    0.295826    0.864824    11.00000   -1.50000
H31B  2    0.501784    0.388119    0.948277    11.00000   -1.50000
H31C  2    0.664638    0.452675    0.892464    11.00000   -1.50000
AFIX   0
HKLF 4

REM  C:\FA119 in P-1
REM R1 =  0.0390 for    3586 Fo > 4sig(Fo)  and  0.0499 for all    4376 data
REM    283 parameters refined using      0 restraints

END

WGHT      0.0452      0.2322

REM Highest difference peak  0.229,  deepest hole -0.209,  1-sigma level  0.041
Q1    1   0.7491  0.5192  0.4748  11.00000  0.05    0.23
Q2    1   0.7839  0.5004  0.5008  11.00000  0.05    0.23
Q3    1   0.8753  0.6151  0.4564  11.00000  0.05    0.21
Q4    1   0.7144  0.4751  0.5738  11.00000  0.05    0.21
Q5    1   0.5084  0.0861  0.3269  11.00000  0.05    0.21
Q6    1   0.6320  0.3370  0.3764  11.00000  0.05    0.19
Q7    1   0.9426  0.7170  0.5164  11.00000  0.05    0.19
Q8    1   0.9122  0.4615  0.1925  11.00000  0.05    0.19
Q9    1   0.2240  0.0769  0.0834  11.00000  0.05    0.18
Q10   1   0.8784  0.4751  0.2926  11.00000  0.05    0.18
Q11   1   0.9534  0.6976  0.4018  11.00000  0.05    0.18
Q12   1   0.3066  0.1393  0.0759  11.00000  0.05    0.17
Q13   1   0.9457  0.5689  0.2471  11.00000  0.05    0.17
Q14   1   0.6346  0.4054  0.6843  11.00000  0.05    0.17
Q15   1   1.0147  0.5397  0.2843  11.00000  0.05    0.17
Q16   1   0.2769  0.0271  0.0232  11.00000  0.05    0.17
Q17   1   0.6364  0.2995  0.2886  11.00000  0.05    0.17
Q18   1   0.6500  0.3423  0.8764  11.00000  0.05    0.16
Q19   1   0.3644  0.2910  0.7405  11.00000  0.05    0.16
Q20   1   0.5410  0.1724  0.2554  11.00000  0.05    0.16
;
_shelx_res_checksum   58700

_shelx_hkl_file
;
  -1   0   0 980.030 41.0801   3
  -1   0   0 943.073 41.0720   3
  -1   0   0 964.611 42.4267   1
  -1   0   0 1002.26 41.7470   2
  -1   0   0 916.930 42.2510   1
   1   0   0 996.786 41.7789   2
   1   0   0 1010.96 42.2905   1
   1   0   0 1005.02 41.7612   2
   1   0   0 1110.78 45.4572   5
   1   0   0 945.519 41.0576   3
  -2   0   0 35.9630 2.05745   2
  -2   0   0 40.1650 2.17468   3
  -2   0   0 37.2087 2.13702   3
  -2   0   0 37.2996 2.06885   1
  -2   0   0 35.3129 2.08052   1
   2   0   0 41.1594 2.20650   2
   2   0   0 37.8413 2.09823   3
   2   0   0 38.0575 2.19653   1
   2   0   0 38.2173 2.12769   2
   2   0   0 37.0466 2.52334   5
  -3   0   0 222.843 9.29222   1
  -3   0   0 192.772 9.17834   3
  -3   0   0 195.226 9.18908   3
  -3   0   0 202.463 9.22860   1
   3   0   0 192.338 9.30792   2
   3   0   0 186.628 10.3491   5
   3   0   0 221.817 9.52517   1
   3   0   0 207.139 9.29551   2
  -4   0   0 107.634 5.55531   1
  -4   0   0 116.642 5.83487   3
  -4   0   0 109.163 5.77017   3
  -4   0   0 120.040 5.60123   1
   4   0   0 116.097 5.82532   2
   4   0   0 111.136 5.85865   2
   4   0   0 107.052 6.66975   5
   4   0   0 123.467 6.03872   1
  -5   0   0 12.5851 1.38653   1
  -5   0   0 13.2751 1.82914   3
  -5   0   0 15.5114 1.50813   1
  -5   0   0 12.8623 1.80040   3
   5   0   0 13.6169 1.86213   2
   5   0   0 13.4057 2.36921   5
   5   0   0 13.5767 1.95968   1
   5   0   0 12.4387 1.69562   2
  -6   0   0 41.7180 2.54994   1
  -6   0   0 43.5772 3.35162   3
  -6   0   0 40.6661 2.49064   1
  -6   0   0 33.4574 3.36516   3
   6   0   0 43.1714 4.51308   5
   6   0   0 42.2713 3.85739   1
   6   0   0 45.5382 3.27871   2
   6   0   0 41.5079 3.32753   2
  -7   0   0 1.28817 0.47462   1
  -7   0   0 2.26445 1.22327   3
  -7   0   0 1.69091 1.28075   4
  -7   0   0 0.57572 0.49105   1
   7   0   0 2.07493 1.73897   5
   7   0   0 2.28729 1.38516   2
  -8   0   0 112.030 6.74708   3
  -8   0   0 99.1398 6.86911   4
   8   0   0 90.8789 7.39929   5
   8   0   0 97.0884 6.52900   2
  -9   0   0 177.627 10.8760   4
  -9   0   0 169.181 10.1811   3
   9   0   0 182.484 10.3874   2
   9   0   0 178.718 11.7307   5
 -10   0   0 6.33298 2.32592   3
  10   0   0 2.63129 2.03689   2
  10   0   0 2.82824 2.74137   5
  11  -1   0 56.0170 6.21408   2
 -11   1   0 72.0351 6.67001   3
  10  -1   0 1.03526 1.63234   2
 -10   1   0 0.71629 1.97825   4
 -10   1   0 0.20666 1.60631   3
   9  -1   0 22.2933 3.31825   2
   9  -1   0 27.5275 4.29694   5
  -9   1   0 27.0947 3.61438   3
  -9   1   0 21.0069 3.54074   4
   8  -1   0 103.526 7.17952   5
   8  -1   0 91.8926 6.11495   2
  -8   1   0 99.2646 6.22816   3
  -8   1   0 89.6021 6.70292   4
   7  -1   0 15.3797 2.75356   5
   7  -1   0 23.9819 2.62980   2
  -7   1   0 17.1151 2.26616   3
  -7   1   0 11.2045 2.35282   4
   6  -1   0 17.0812 2.60699   5
   6  -1   0 19.2674 2.32520   1
   6  -1   0 17.8461 2.08861   2
   6  -1   0 19.0590 2.18072   2
  -6   1   0 19.1604 2.20530   3
  -6   1   0 14.3293 1.96753   3
  -6   1   0 15.5344 2.53940   4
   5  -1   0 4.90141 1.00016   2
   5  -1   0 4.41076 1.32740   5
   5  -1   0 5.19680 1.09774   2
   5  -1   0 5.58262 1.17606   1
  -5   1   0 3.36002 0.99637   3
  -5   1   0 5.02250 1.39786   4
  -5   1   0 5.11875 1.07046   3
   4  -1   0 64.2794 4.20271   5
   4  -1   0 65.5917 3.64019   2
   4  -1   0 70.9590 3.63504   2
   4  -1   0 68.3787 3.71882   1
  -4   1   0 64.6959 3.58544   3
  -4   1   0 66.6748 3.63935   3
   3  -1   0 1102.11 48.6559   1
   3  -1   0 1163.57 52.4214   5
   3  -1   0 1113.37 48.0866   2
   3  -1   0 1157.37 48.0743   2
  -3   1   0 1139.39 47.3300   3
  -3   1   0 1106.63 47.3087   3
   2  -1   0 1158.02 52.4667   5
   2  -1   0 1209.47 48.2548   2
   2  -1   0 1139.92 48.8083   1
   2  -1   0 1158.02 48.2331   2
  -2   1   0 1110.66 47.4593   3
  -2   1   0 1093.17 51.3914   4
  -2   1   0 1112.70 47.4505   3
   1  -1   0 838.899 35.4947   2
   1  -1   0 898.367 35.5820   2
   1  -1   0 861.404 34.9194   3
  -1   1   0 822.633 34.8678   3
  -1   1   0 787.140 35.1200   3
  -1   1   0 828.714 37.7505   4
   0  -1   0 48.7496 2.71746   4
   0  -1   0 53.7261 2.60924   3
   0  -1   0 51.6007 2.86334   5
   0  -1   0 53.7175 2.63845   2
   0  -1   0 54.5007 2.68878   1
   0   1   0 54.2435 2.69259   1
   0   1   0 50.4861 2.72701   4
   0   1   0 54.3707 2.66350   2
   0   1   0 52.0109 2.60676   3
   0   1   0 54.8447 2.89428   5
  -1  -1   0 250.522 12.7045   1
  -1  -1   0 290.270 12.4141   3
  -1  -1   0 265.362 12.3888   3
  -1  -1   0 313.661 12.6073   2
  -1  -1   0 284.911 12.7423   1
   1   1   0 285.923 12.4062   3
   1   1   0 280.618 12.7578   1
   1   1   0 291.180 12.5862   2
   1   1   0 287.162 12.6207   2
   1   1   0 284.108 13.7901   5
  -2  -1   0 5005.06 202.415   3
  -2  -1   0 4897.36 203.053   3
  -2  -1   0 5232.72 206.063   2
  -2  -1   0 4605.83 207.744   1
  -2  -1   0 4568.95 209.157   1
   2   1   0 4694.50 209.889   1
   2   1   0 4640.05 205.272   2
   2   1   0 4576.78 223.766   5
   2   1   0 5099.53 202.872   3
   2   1   0 5320.74 207.201   2
  -3  -1   0 602.365 27.3218   1
  -3  -1   0 649.122 27.0389   2
  -3  -1   0 589.449 26.7177   3
  -3  -1   0 600.048 27.2804   1
  -3  -1   0 631.846 26.7466   3
   3   1   0 665.413 27.1536   2
   3   1   0 674.309 29.9442   5
   3   1   0 561.277 27.4130   1
   3   1   0 596.353 27.1400   2
   3   1   0 632.964 26.6542   3
  -4  -1   0 180.932 8.85445   1
  -4  -1   0 182.565 8.81535   1
  -4  -1   0 176.368 8.90582   3
  -4  -1   0 171.253 8.81912   3
   4   1   0 198.729 9.25935   1
   4   1   0 166.993 8.91035   2
   4   1   0 189.486 10.2613   5
   4   1   0 188.965 8.95873   2
  -5  -1   0 86.2948 5.05591   3
  -5  -1   0 82.4472 4.71351   1
  -5  -1   0 82.2754 5.07743   3
  -5  -1   0 87.5492 4.78118   1
   5   1   0 69.0225 4.92738   2
   5   1   0 85.1541 5.23950   1
   5   1   0 85.3056 5.05678   2
   5   1   0 94.5200 6.11279   5
  -6  -1   0 12.5373 2.18102   3
  -6  -1   0 16.2364 1.96973   1
  -6  -1   0 17.3464 2.00276   1
   6   1   0 18.8012 2.64494   1
   6   1   0 18.3487 2.56572   2
   6   1   0 15.4613 2.84657   5
  -7  -1   0 12.4133 2.30310   3
  -7  -1   0 14.0869 1.80951   1
   7   1   0 18.3705 3.49242   5
   7   1   0 11.8967 2.36931   2
  -8  -1   0 79.6069 4.34244   1
  -8  -1   0 73.4451 5.81105   3
  -8  -1   0 77.1546 5.92267   4
   8   1   0 88.3966 6.15259   2
   8   1   0 86.9852 7.04389   5
  -9  -1   0 0.28854 1.53787   3
  -9  -1   0 2.13578 1.94917   4
   9   1   0 2.12741 2.49172   5
   9   1   0 1.20147 1.61529   2
 -10  -1   0 2.99039 2.20800   3
  10   1   0 -0.3669 1.87035   2
  10   1   0 2.63761 2.63377   5
  11  -2   0 152.494 9.65984   2
 -11   2   0 147.867 9.61103   3
 -11   2   0 170.612 11.1286   4
  10  -2   0 6.66519 1.99415   2
 -10   2   0 3.43795 1.71872   3
 -10   2   0 0.72837 1.96399   4
   9  -2   0 27.5506 4.15650   5
   9  -2   0 29.6650 3.52499   2
  -9   2   0 29.7540 4.46858   4
  -9   2   0 28.4716 3.51115   3
   8  -2   0 2.22790 1.24684   2
   8  -2   0 1.63287 1.50498   5
  -8   2   0 -0.0978 0.98232   3
  -8   2   0 1.91112 1.59818   4
   7  -2   0 -0.0317 1.02461   5
   7  -2   0 -0.9577 0.59099   2
   7  -2   0 -0.3264 0.72224   2
  -7   2   0 0.51115 0.90393   3
  -7   2   0 0.50957 1.31622   4
  -7   2   0 0.48088 0.75580   3
   6  -2   0 233.569 10.8223   1
   6  -2   0 206.759 10.5388   2
   6  -2   0 221.939 11.7917   5
   6  -2   0 231.959 10.5934   2
  -6   2   0 215.650 11.9578   4
  -6   2   0 225.590 10.5371   3
  -6   2   0 219.578 10.4574   3
   5  -2   0 151.472 6.99625   2
   5  -2   0 147.561 7.31204   1
   5  -2   0 162.206 7.98716   5
   5  -2   0 144.918 7.03535   2
  -5   2   0 132.959 6.92740   3
  -5   2   0 134.383 8.07052   4
  -5   2   0 141.286 6.94507   3
   4  -2   0 3.28215 0.63297   2
   4  -2   0 1.72465 0.59834   2
   4  -2   0 2.64026 0.86699   5
  -4   2   0 2.62720 0.67632   3
  -4   2   0 3.07041 0.66410   3
  -4   2   0 2.53623 1.20998   4
   3  -2   0 16.3880 1.28561   5
   3  -2   0 17.2885 1.16280   2
   3  -2   0 17.7590 1.13011   2
  -3   2   0 20.0390 2.16448   4
  -3   2   0 15.9539 1.16741   3
  -3   2   0 14.9182 1.17265   3
   2  -2   0 4.93972 0.54081   2
   2  -2   0 3.28010 0.50139   1
   2  -2   0 3.97018 0.51039   2
  -2   2   0 4.37511 0.56049   3
  -2   2   0 2.77223 0.91715   4
   1  -2   0 0.86307 0.44318   2
   1  -2   0 1.76352 0.41492   5
   1  -2   0 2.20199 0.50671   1
   1  -2   0 1.46284 0.42262   3
   1  -2   0 1.65607 0.47404   2
  -1   2   0 1.88722 0.47373   1
  -1   2   0 1.12798 0.43607   5
  -1   2   0 1.20113 0.45038   3
  -1   2   0 0.71396 0.39543   1
  -1   2   0 0.90080 0.67812   4
  -1   2   0 1.18010 0.43714   2
   0  -2   0 1936.58 82.3204   2
   0  -2   0 1993.29 83.3892   1
   0  -2   0 1943.45 82.3812   2
   0   2   0 1797.81 86.8406   4
   0   2   0 1958.54 80.9863   3
   0   2   0 1996.13 83.3913   1
   0   2   0 1963.14 82.3700   2
   0   2   0 1964.39 89.3366   5
  -1  -2   0 2487.69 108.053   3
  -1  -2   0 2640.22 109.875   2
  -1  -2   0 2666.71 111.262   1
   1   2   0 2500.62 108.071   3
   1   2   0 2574.28 109.927   2
   1   2   0 2686.29 119.391   5
  -2  -2   0 2193.20 88.6768   3
  -2  -2   0 2115.75 91.1614   1
  -2  -2   0 1999.68 89.9582   2
   2   2   0 2168.58 88.6463   3
   2   2   0 2072.46 90.1408   2
   2   2   0 2090.74 91.2564   1
   2   2   0 2177.99 98.0791   5
  -3  -2   0 139.486 6.94236   2
  -3  -2   0 133.824 6.98110   3
  -3  -2   0 128.033 7.00343   3
  -3  -2   0 142.367 7.08022   1
   3   2   0 134.809 6.91934   3
   3   2   0 139.142 7.22990   1
   3   2   0 136.383 7.11598   2
   3   2   0 135.354 8.06889   5
  -4  -2   0 17.8338 2.07505   2
  -4  -2   0 15.2008 2.08737   3
  -4  -2   0 16.1847 2.01927   1
  -4  -2   0 12.0715 1.98736   3
   4   2   0 11.4905 1.85943   2
   4   2   0 15.0857 2.64100   5
   4   2   0 19.7273 2.46061   1
   4   2   0 14.0224 1.92550   3
  -5  -2   0 69.7937 4.74736   3
  -5  -2   0 72.5751 4.49275   1
  -5  -2   0 65.7146 4.58498   3
  -5  -2   0 65.8987 4.36499   1
   5   2   0 71.5123 5.55795   5
   5   2   0 71.2133 4.79294   2
   5   2   0 67.5794 4.83166   1
  -6  -2   0 39.9605 4.14099   3
  -6  -2   0 47.1777 3.49549   1
   6   2   0 42.4963 4.25486   2
   6   2   0 45.4669 4.57570   1
   6   2   0 45.7353 5.23945   5
  -7  -2   0 4.51868 1.42649   1
  -7  -2   0 4.05402 1.81195   3
   7   2   0 6.22494 2.05574   2
   7   2   0 4.71537 2.28065   5
  -8  -2   0 136.396 8.16698   3
  -8  -2   0 106.683 7.40147   4
  -8  -2   0 114.372 6.50724   1
   8   2   0 118.243 9.20784   5
   8   2   0 116.151 7.89786   2
  -9  -2   0 4.82645 2.22368   3
  -9  -2   0 0.99676 0.87273   1
   9   2   0 -0.2950 1.75803   5
   9   2   0 3.41801 2.12991   2
 -10  -2   0 3.38334 2.40473   3
  10   2   0 0.63373 2.26720   5
  10   2   0 4.51676 2.43841   2
  11  -3   0 48.7461 5.16875   2
 -11   3   0 48.5331 5.06489   3
 -11   3   0 33.1372 5.45532   4
  10  -3   0 0.99183 1.31553   2
 -10   3   0 1.20568 1.48883   3
 -10   3   0 1.04227 1.90253   4
   9  -3   0 1.74095 1.26422   2
  -9   3   0 0.55602 1.89944   4
  -9   3   0 1.11204 1.18424   3
   8  -3   0 45.4436 3.73595   2
   8  -3   0 64.5088 4.64393   5
  -8   3   0 51.6634 3.87075   3
  -8   3   0 56.4850 5.74782   4
   7  -3   0 239.556 11.3586   2
   7  -3   0 250.393 12.5893   5
   7  -3   0 223.110 11.3429   2
  -7   3   0 232.346 11.2531   3
  -7   3   0 233.194 11.2438   3
  -7   3   0 250.595 13.2608   4
   6  -3   0 13.3841 1.85471   5
   6  -3   0 10.9252 1.49366   2
   6  -3   0 14.7760 1.67561   2
  -6   3   0 12.2908 1.57184   3
  -6   3   0 13.1705 2.48465   4
  -6   3   0 12.7357 1.60987   3
   5  -3   0 126.745 6.03511   2
   5  -3   0 117.927 6.49664   5
   5  -3   0 129.834 6.02362   2
  -5   3   0 122.740 5.94088   3
  -5   3   0 128.290 6.01987   3
  -5   3   0 114.331 7.23930   4
   4  -3   0 6.82282 0.88618   2
   4  -3   0 8.32199 0.94381   5
   4  -3   0 9.94210 1.00674   2
  -4   3   0 7.51492 0.93486   3
  -4   3   0 7.88994 1.01162   3
  -4   3   0 6.31037 1.51890   4
   3  -3   0 534.240 23.0663   2
   3  -3   0 543.487 23.0687   2
  -3   3   0 530.203 25.2253   4
  -3   3   0 539.292 22.7144   3
   2  -3   0 426.974 18.7639   1
   2  -3   0 430.961 18.5409   2
   2  -3   0 434.820 19.7312   5
   2  -3   0 435.636 18.5731   2
  -2   3   0 426.344 18.4937   1
  -2   3   0 431.139 20.1725   4
  -2   3   0 423.665 18.4875   1
  -2   3   0 423.796 19.7564   5
  -2   3   0 423.495 18.2689   3
   1  -3   0 1063.88 46.3671   1
   1  -3   0 1132.46 45.8651   2
   1  -3   0 1038.70 45.7364   2
   1  -3   0 1099.32 45.0229   3
  -1   3   0 1064.46 48.5570   4
  -1   3   0 1050.68 45.0755   3
  -1   3   0 989.807 46.2612   1
  -1   3   0 1101.57 45.7729   2
  -1   3   0 1069.05 46.3025   1
  -1   3   0 1103.33 49.5721   5
   0  -3   0 406.257 17.5520   3
   0  -3   0 415.992 18.0692   1
   0  -3   0 388.560 17.7485   2
   0   3   0 387.259 17.8093   2
   0   3   0 431.186 18.1102   1
   0   3   0 403.969 19.4070   5
   0   3   0 393.281 17.7147   3
   0   3   0 392.560 18.6281   4
  -1  -3   0 424.777 19.3142   2
  -1  -3   0 464.639 19.2006   3
  -1  -3   0 428.700 19.6252   1
   1   3   0 439.509 19.4650   2
   1   3   0 471.914 19.2228   3
   1   3   0 402.232 21.1638   5
   1   3   0 411.008 19.6312   1
  -2  -3   0 212.583 10.0812   1
  -2  -3   0 202.974 9.87662   2
  -2  -3   0 197.694 9.78073   3
   2   3   0 209.456 10.0594   2
   2   3   0 207.756 11.1513   5
   2   3   0 195.061 9.81265   3
   2   3   0 205.272 10.1682   1
  -3  -3   0 987.680 43.8156   1
  -3  -3   0 991.742 42.7518   3
  -3  -3   0 969.478 43.2255   2
   3   3   0 963.562 43.9933   1
   3   3   0 991.541 43.4829   2
   3   3   0 938.868 42.6300   3
   3   3   0 1115.74 47.8743   5
  -4  -3   0 17.2025 2.42365   3
  -4  -3   0 13.6529 2.05609   2
  -4  -3   0 16.2668 2.23824   1
   4   3   0 9.18212 2.05519   1
   4   3   0 17.1122 2.94457   5
   4   3   0 15.9163 2.27358   2
   4   3   0 13.6541 2.01671   3
  -5  -3   0 102.255 6.28028   3
  -5  -3   0 92.0132 5.94847   1
   5   3   0 89.7976 7.10029   5
   5   3   0 116.662 6.77928   1
   5   3   0 99.4539 6.38221   2
  -6  -3   0 16.3594 2.75172   3
  -6  -3   0 18.9212 2.65370   1
   6   3   0 25.1903 3.60969   1
   6   3   0 25.3341 4.23623   5
   6   3   0 31.3724 3.74669   2
  -7  -3   0 58.6016 4.48114   1
  -7  -3   0 56.5918 5.76641   3
   7   3   0 70.7828 6.41710   2
   7   3   0 62.2982 7.04562   5
  -8  -3   0 38.4801 4.66903   3
  -8  -3   0 35.5176 3.64510   1
   8   3   0 22.6152 4.78254   5
   8   3   0 33.5492 4.60355   2
  -9  -3   0 -0.1225 1.06539   1
  -9  -3   0 -0.7636 1.86790   3
   9   3   0 0.98134 2.60090   5
   9   3   0 -1.1060 1.62294   2
  11  -4   0 50.3938 5.03172   2
 -11   4   0 37.3082 6.06075   4
 -11   4   0 50.1159 5.00473   3
  10  -4   0 -0.3994 1.11836   2
 -10   4   0 0.48715 1.38235   3
 -10   4   0 -0.7554 1.83417   4
   9  -4   0 188.009 10.1454   2
  -9   4   0 197.935 10.1618   3
  -9   4   0 204.268 12.2684   4
   8  -4   0 1.54571 0.99222   2
  -8   4   0 2.03972 1.00961   3
  -8   4   0 0.79946 0.92404   3
  -8   4   0 0.70639 1.62035   4
   7  -4   0 94.7965 5.35279   2
   7  -4   0 96.5890 5.64528   5
   7  -4   0 98.0210 5.36960   2
  -7   4   0 108.014 7.21442   4
  -7   4   0 105.276 5.40431   3
  -7   4   0 90.1333 5.31988   3
   6  -4   0 17.3838 1.77095   2
   6  -4   0 15.0734 1.62285   2
  -6   4   0 19.9578 3.09119   4
  -6   4   0 16.0607 1.68538   3
  -6   4   0 13.6286 1.64195   3
   5  -4   0 433.205 18.7321   2
   5  -4   0 425.974 18.7352   2
  -5   4   0 424.450 18.4947   3
  -5   4   0 420.047 21.0794   4
   4  -4   0 87.1908 4.42931   2
   4  -4   0 89.6493 4.46551   2
  -4   4   0 91.9420 5.77023   4
  -4   4   0 91.2417 4.44871   3
   3  -4   0 188.278 8.61137   2
   3  -4   0 186.809 8.62261   2
   3  -4   0 187.579 8.71345   1
  -3   4   0 183.627 9.90035   4
  -3   4   0 191.038 8.51097   3
   2  -4   0 0.80835 0.62620   1
   2  -4   0 0.71171 0.56214   2
   2  -4   0 0.74445 0.53493   2
  -2   4   0 0.38684 0.58045   3
  -2   4   0 0.08576 0.49212   5
  -2   4   0 0.82793 0.83217   4
  -2   4   0 -0.0757 0.43427   1
  -2   4   0 0.23322 0.47764   1
   1  -4   0 319.296 14.3945   2
   1  -4   0 312.069 14.1377   3
   1  -4   0 329.767 14.6379   1
   1  -4   0 335.103 14.5236   2
  -1   4   0 317.411 14.5385   1
  -1   4   0 337.989 14.4520   2
  -1   4   0 299.377 14.4799   1
  -1   4   0 304.863 14.2315   3
  -1   4   0 319.255 15.5725   5
  -1   4   0 318.399 15.3369   4
   0  -4   0 20.8697 2.09560   2
   0  -4   0 15.4189 1.78351   3
   0  -4   0 16.0837 1.84210   1
   0   4   0 15.8467 1.80515   4
   0   4   0 13.6667 1.76300   2
   0   4   0 14.8902 2.05771   5
  -1  -4   0 681.588 28.9222   3
  -1  -4   0 661.838 29.2657   2
  -1  -4   0 652.679 29.6720   1
   1   4   0 686.392 28.9848   3
   1   4   0 681.285 29.7901   1
   1   4   0 674.009 29.4242   2
   1   4   0 600.953 31.9152   5
  -2  -4   0 638.010 28.5678   1
  -2  -4   0 658.896 27.9306   3
  -2  -4   0 598.155 28.1314   2
   2   4   0 662.100 28.8120   1
   2   4   0 621.955 31.0500   5
   2   4   0 630.482 27.9210   3
   2   4   0 619.249 28.3620   2
  -3  -4   0 144.985 8.10230   1
  -3  -4   0 147.028 8.06531   3
  -3  -4   0 152.706 7.98411   2
   3   4   0 149.220 8.35652   1
   3   4   0 154.307 8.06877   3
   3   4   0 148.004 9.29496   5
   3   4   0 143.380 8.14790   2
  -4  -4   0 161.725 8.78742   2
  -4  -4   0 185.429 9.21360   3
  -4  -4   0 160.370 8.89381   1
   4   4   0 156.800 10.1857   5
   4   4   0 164.743 9.30459   1
   4   4   0 165.985 8.86398   3
   4   4   0 146.719 8.91104   2
  -5  -4   0 113.412 6.81871   1
  -5  -4   0 111.944 6.97971   3
   5   4   0 106.542 7.05400   2
   5   4   0 93.7815 7.75442   5
   5   4   0 115.399 7.33925   1
  -6  -4   0 10.5613 2.64282   3
  -6  -4   0 11.1583 2.24412   1
   6   4   0 8.69843 3.10292   5
   6   4   0 11.4563 2.75305   1
   6   4   0 8.07661 2.34803   2
  -7  -4   0 0.40746 1.26260   1
  -7  -4   0 3.18892 2.04915   3
   7   4   0 -0.4572 1.74874   5
   7   4   0 1.36981 1.86852   2
  -8  -4   0 -0.2255 1.58843   3
  -8  -4   0 0.68394 1.41529   1
   8   4   0 4.48385 2.73878   5
   8   4   0 -1.6405 1.52622   2
  -9  -4   0 1.03734 1.37971   1
  -9  -4   0 0.19920 1.96707   3
   9   4   0 -0.8640 2.26456   5
   9   4   0 1.29882 2.14885   2
  11  -5   0 67.9525 5.30689   2
 -11   5   0 71.6683 8.09901   4
  10  -5   0 16.3485 2.56845   2
 -10   5   0 17.3023 4.02177   4
 -10   5   0 17.1669 2.65237   3
   9  -5   0 1.76133 1.06706   2
  -9   5   0 0.16603 1.01906   3
  -9   5   0 0.66881 1.79033   4
   8  -5   0 0.69844 0.78168   2
  -8   5   0 -0.8768 0.67280   3
  -8   5   0 1.69163 1.92597   4
   7  -5   0 56.3758 3.37992   2
   7  -5   0 50.0115 3.28298   2
  -7   5   0 36.0982 4.61040   4
  -7   5   0 47.8808 3.21837   3
   6  -5   0 14.6728 1.64189   2
   6  -5   0 19.7806 1.88964   2
  -6   5   0 14.0674 2.76298   4
  -6   5   0 18.2073 1.82293   3
   5  -5   0 34.2283 2.37117   2
   5  -5   0 37.0189 2.39523   2
  -5   5   0 37.7646 4.07479   4
  -5   5   0 34.6864 2.39319   3
   4  -5   0 640.480 27.4606   1
   4  -5   0 628.704 26.7969   2
   4  -5   0 613.887 26.7825   2
  -4   5   0 604.145 26.3621   3
  -4   5   0 583.562 29.3251   4
   3  -5   0 183.071 8.61123   2
   3  -5   0 181.661 8.69965   1
   3  -5   0 176.937 8.51543   2
  -3   5   0 175.517 8.46143   3
  -3   5   0 182.987 8.00760   1
  -3   5   0 178.801 7.99054   1
  -3   5   0 177.625 9.77429   4
  -3   5   0 183.945 8.69100   5
   2  -5   0 0.36824 0.69156   1
   2  -5   0 0.96897 0.63071   2
   2  -5   0 -0.2509 0.55826   2
  -2   5   0 -0.1965 0.56896   3
  -2   5   0 0.59180 0.55512   1
  -2   5   0 0.40643 0.60622   1
  -2   5   0 -0.3738 0.78862   4
  -2   5   0 -0.2182 0.62366   5
   1  -5   0 218.611 10.1607   3
   1  -5   0 226.509 10.5626   1
   1  -5   0 212.008 10.3041   2
   1  -5   0 212.887 10.4412   2
  -1   5   0 214.952 10.4114   1
  -1   5   0 209.410 11.1566   5
  -1   5   0 205.103 10.2210   3
  -1   5   0 214.480 10.9679   4
  -1   5   0 224.104 10.3707   2
   0  -5   0 1.03491 0.91109   2
   0  -5   0 0.16351 0.81715   1
   0  -5   0 0.06211 0.66961   3
   0   5   0 0.87472 0.98409   1
   0   5   0 2.19931 0.97921   2
   0   5   0 0.68257 0.97992   5
  -1  -5   0 104.454 5.82594   2
  -1  -5   0 103.285 5.79665   3
  -1  -5   0 99.0856 5.89744   1
   1   5   0 99.4697 5.96495   1
   1   5   0 84.9772 6.29849   5
   1   5   0 106.169 5.96486   2
   1   5   0 97.4468 5.81105   3
  -2  -5   0 0.52515 0.92535   2
  -2  -5   0 0.56479 0.93666   3
  -2  -5   0 0.46288 1.07839   1
   2   5   0 1.61537 1.13852   2
   2   5   0 1.20977 1.23051   1
   2   5   0 2.01939 1.28613   3
   2   5   0 0.25953 1.24050   5
  -3  -5   0 64.0143 4.68179   2
  -3  -5   0 71.0340 4.90559   1
  -3  -5   0 66.3894 4.87416   3
   3   5   0 62.8184 4.98473   1
   3   5   0 68.3849 5.65522   5
   3   5   0 67.7438 4.95131   2
   3   5   0 70.7806 4.94522   3
  -4  -5   0 22.0962 3.10758   3
  -4  -5   0 18.4459 2.87728   1
  -4  -5   0 18.2720 2.69249   2
   4   5   0 29.5231 3.62670   1
   4   5   0 18.4044 3.54740   5
   4   5   0 17.3408 2.90553   2
  -5  -5   0 0.05989 1.39689   3
  -5  -5   0 -0.3004 1.18307   1
   5   5   0 0.33235 1.64611   1
   5   5   0 -0.9557 1.56709   5
   5   5   0 -1.4314 1.27549   2
  -6  -5   0 0.61874 1.46273   1
  -6  -5   0 3.80267 1.88602   3
   6   5   0 1.49821 1.96061   5
   6   5   0 2.25529 1.94215   1
   6   5   0 1.05120 1.65803   2
  -7  -5   0 4.08930 1.86136   1
  -7  -5   0 6.11385 2.45267   3
   7   5   0 5.23476 2.47233   2
   7   5   0 4.51854 2.66624   5
  -8  -5   0 5.31307 2.04560   1
  -8  -5   0 6.73664 2.83082   3
   8   5   0 0.23810 2.11315   2
   8   5   0 6.07290 3.10460   5
  11  -6   0 89.4628 6.22231   2
 -11   6   0 98.7954 9.83161   4
  10  -6   0 23.0539 2.89194   2
 -10   6   0 23.1538 4.68581   4
   9  -6   0 44.3017 3.48700   2
  -9   6   0 43.7935 5.69875   4
   8  -6   0 53.5525 3.72777   2
  -8   6   0 53.7068 3.71634   3
  -8   6   0 64.4011 6.59694   4
   7  -6   0 87.8574 4.98370   2
   7  -6   0 84.9449 4.94820   2
  -7   6   0 90.9815 6.89440   4
  -7   6   0 93.2619 5.06845   3
   6  -6   0 60.0728 3.57644   2
   6  -6   0 55.4737 3.50916   2
  -6   6   0 58.9411 3.56511   3
  -6   6   0 50.8364 5.39837   4
   5  -6   0 4.65233 1.01979   2
   5  -6   0 3.39487 0.94854   2
  -5   6   0 3.24161 0.94397   3
  -5   6   0 4.27160 1.82309   4
   4  -6   0 0.84059 0.70629   2
   4  -6   0 0.14790 0.57700   2
   4  -6   0 1.11745 0.75832   1
  -4   6   0 2.32779 1.32564   4
  -4   6   0 -0.1165 0.51443   3
   3  -6   0 29.1978 2.76165   1
   3  -6   0 36.5254 2.57206   2
   3  -6   0 26.6288 2.26089   2
  -3   6   0 29.7394 2.16029   5
  -3   6   0 27.1513 3.32780   4
  -3   6   0 27.7207 1.92242   1
  -3   6   0 30.2599 2.00485   1
  -3   6   0 29.9950 2.41989   3
   2  -6   0 770.764 33.7375   2
   2  -6   0 741.234 33.5700   2
   2  -6   0 777.142 34.1278   1
  -2   6   0 772.579 33.1874   3
  -2   6   0 773.808 35.9286   4
  -2   6   0 746.965 33.7714   1
  -2   6   0 763.523 33.7823   1
  -2   6   0 779.522 36.2344   5
   1  -6   0 701.432 28.7415   3
   1  -6   0 641.283 29.1600   2
   1  -6   0 619.897 29.5402   1
  -1   6   0 649.652 29.1340   2
  -1   6   0 663.447 31.6583   5
  -1   6   0 662.568 30.8730   4
  -1   6   0 652.775 29.4897   1
   0  -6   0 1.00976 0.90738   2
   0  -6   0 4.59142 1.30845   3
   0  -6   0 2.86645 1.34706   1
   0   6   0 3.05700 1.33065   5
   0   6   0 2.30510 1.11847   2
   0   6   0 4.25206 1.38506   1
  -1  -6   0 34.2002 3.50901   2
  -1  -6   0 47.3025 4.13708   3
  -1  -6   0 38.4185 3.93599   1
   1   6   0 43.1774 4.01311   2
   1   6   0 30.5415 3.54408   1
   1   6   0 45.0968 4.03392   3
   1   6   0 41.6451 4.63245   5
  -2  -6   0 36.6679 3.78634   1
  -2  -6   0 29.1066 3.29526   2
  -2  -6   0 28.8416 3.45243   3
   2   6   0 32.1191 3.48586   3
   2   6   0 26.1493 3.40073   1
   2   6   0 26.1186 3.88615   5
   2   6   0 28.6557 3.46322   2
  -3  -6   0 10.8350 2.25339   1
  -3  -6   0 17.9611 2.83028   2
  -3  -6   0 15.5488 2.77952   3
   3   6   0 11.1072 2.89748   5
   3   6   0 17.8923 2.78258   3
   3   6   0 14.8267 2.91709   1
   3   6   0 19.0159 2.99700   2
  -4  -6   0 25.4440 3.53835   3
  -4  -6   0 34.3164 4.13612   1
   4   6   0 25.9767 3.91292   1
   4   6   0 30.7931 3.93962   2
   4   6   0 26.9820 4.65782   5
  -5  -6   0 1.76498 1.64860   1
  -5  -6   0 1.42797 1.73753   3
   5   6   0 3.27165 2.07005   1
   5   6   0 1.61102 1.94178   5
   5   6   0 -0.9820 1.54771   2
  -6  -6   0 -0.6977 1.44959   3
  -6  -6   0 0.43757 1.58105   1
   6   6   0 2.26995 2.05614   1
   6   6   0 1.87719 2.11416   2
   6   6   0 3.56731 2.58472   5
  -7  -6   0 14.2121 3.13750   1
  -7  -6   0 16.0858 3.59793   3
   7   6   0 16.0877 3.81667   2
   7   6   0 18.2312 4.76640   5
  11  -7   0 -0.9804 1.12315   2
 -11   7   0 4.11881 2.74944   4
  10  -7   0 1.89326 1.24973   2
 -10   7   0 0.41865 1.99872   4
   9  -7   0 22.3281 2.63112   2
  -9   7   0 15.9968 3.78971   4
   8  -7   0 36.9407 3.03959   2
  -8   7   0 45.0386 5.55293   4
   7  -7   0 1.05205 0.80304   2
  -7   7   0 1.49309 0.89882   3
  -7   7   0 1.33922 1.85548   4
   6  -7   0 33.1831 2.74121   2
   6  -7   0 33.5778 2.70911   2
  -6   7   0 35.3407 4.70229   4
  -6   7   0 38.0628 2.82755   3
   5  -7   0 265.783 12.3347   2
   5  -7   0 257.778 12.2248   2
  -5   7   0 252.754 14.2673   4
  -5   7   0 254.439 12.1023   3
   4  -7   0 102.614 5.49093   2
   4  -7   0 94.2410 5.63922   1
   4  -7   0 102.878 5.61581   2
  -4   7   0 96.1860 6.71291   4
  -4   7   0 91.5334 5.41056   3
   3  -7   0 3.22528 1.14241   2
   3  -7   0 5.00236 1.37046   1
   3  -7   0 4.79897 1.24336   2
  -3   7   0 6.12849 1.23838   5
  -3   7   0 6.74035 1.19932   1
  -3   7   0 4.03323 1.22263   3
  -3   7   0 3.28496 0.86130   1
  -3   7   0 3.38883 1.49143   4
   2  -7   0 2.01351 1.11536   1
   2  -7   0 4.38327 1.27161   2
   2  -7   0 2.94628 1.15870   2
  -2   7   0 0.57719 0.81218   3
  -2   7   0 3.69115 1.45529   4
  -2   7   0 2.68522 1.18746   5
  -2   7   0 3.84075 1.14858   1
  -2   7   0 1.62251 0.85742   1
   1  -7   0 1.25661 1.08644   1
   1  -7   0 -0.3880 0.85070   2
   1  -7   0 -0.8701 0.75847   3
  -1   7   0 -1.9227 0.72487   4
  -1   7   0 1.01913 1.22673   5
  -1   7   0 -0.6171 0.87244   1
  -1   7   0 0.89628 0.99425   2
   0  -7   0 0.15395 0.98332   1
   0  -7   0 -0.5951 0.81869   2
   0  -7   0 -0.2881 0.96638   3
   0   7   0 0.98506 1.39295   5
   0   7   0 0.37855 0.97201   2
   0   7   0 0.97581 1.16695   1
  -1  -7   0 0.71358 1.14782   3
  -1  -7   0 -1.3176 0.89275   1
  -1  -7   0 -0.7485 0.91515   2
   1   7   0 -0.3368 1.51554   5
   1   7   0 1.44835 1.17975   2
   1   7   0 -1.1862 0.92195   3
   1   7   0 -0.4808 1.10704   1
  -2  -7   0 0.23049 1.18119   2
  -2  -7   0 0.76240 1.28829   1
  -2  -7   0 0.10688 1.29755   3
   2   7   0 -0.4470 1.16175   1
   2   7   0 0.88068 1.69801   5
   2   7   0 0.08020 1.19013   2
   2   7   0 -0.4060 1.12577   3
  -3  -7   0 487.483 22.2235   3
  -3  -7   0 473.981 22.6214   1
  -3  -7   0 458.156 22.1930   2
   3   7   0 463.495 22.5488   2
   3   7   0 436.389 22.6271   1
   3   7   0 437.078 24.6517   5
  -4  -7   0 128.737 8.47682   3
  -4  -7   0 123.086 8.40893   1
   4   7   0 126.989 9.72193   5
   4   7   0 136.623 8.78720   2
   4   7   0 135.028 8.94258   1
  -5  -7   0 1.55697 1.85959   1
   5   7   0 3.89919 2.23850   2
   5   7   0 5.44211 2.73312   5
   5   7   0 5.34017 2.59590   1
  -6  -7   0 58.6586 6.19589   1
   6   7   0 67.4549 7.30183   1
   6   7   0 71.9787 7.50659   2
   6   7   0 49.4517 7.36421   5
  -7  -7   0 16.6930 3.38372   1
   7   7   0 7.65131 3.75279   5
  10  -8   0 0.21584 1.14841   2
 -10   8   0 1.04554 2.56386   4
   9  -8   0 9.27249 1.76257   2
  -9   8   0 5.27978 2.88322   4
   8  -8   0 1.15214 1.03345   2
  -8   8   0 2.87567 2.16637   4
   7  -8   0 13.0106 1.93031   2
  -7   8   0 13.4764 3.26929   4
   6  -8   0 74.6066 4.68169   2
  -6   8   0 72.2663 4.73656   3
  -6   8   0 79.9948 6.53744   4
   5  -8   0 68.1702 4.49146   2
  -5   8   0 73.4692 4.63605   3
  -5   8   0 73.7919 5.96676   4
   4  -8   0 1.23358 0.98891   2
  -4   8   0 2.03813 0.87716   5
  -4   8   0 3.34743 1.78728   4
  -4   8   0 1.21861 0.96980   3
   3  -8   0 197.553 10.4554   2
   3  -8   0 209.502 10.7493   1
  -3   8   0 202.149 10.0439   1
  -3   8   0 207.744 10.0433   1
  -3   8   0 203.902 10.8775   5
  -3   8   0 209.340 11.7011   4
  -3   8   0 209.826 11.1360   3
   2  -8   0 4.64719 1.58919   1
   2  -8   0 4.06311 1.39481   2
  -2   8   0 6.43152 1.58659   1
  -2   8   0 5.39361 1.85369   4
  -2   8   0 6.46494 1.74771   5
   1  -8   0 19.9773 3.01239   1
   1  -8   0 19.6978 2.82183   2
  -1   8   0 20.9694 3.26425   5
  -1   8   0 23.9538 3.24759   4
  -1   8   0 20.4177 2.84766   1
   0  -8   0 96.7027 6.27276   2
   0  -8   0 90.3691 6.37899   1
   0   8   0 95.4039 6.99970   5
   0   8   0 93.9731 6.34090   1
  -1  -8   0 203.654 11.3159   2
  -1  -8   0 202.807 11.5137   1
   1   8   0 208.698 11.4632   3
   1   8   0 200.355 11.4877   1
   1   8   0 220.113 12.8784   5
  -2  -8   0 334.002 16.7197   1
  -2  -8   0 349.980 16.6414   2
   2   8   0 305.473 16.3652   3
   2   8   0 307.463 18.2399   5
   2   8   0 304.694 16.6672   1
  -3  -8   0 44.9673 5.28731   1
   3   8   0 53.1594 5.74572   1
   3   8   0 46.0772 6.09850   5
  -4  -8   0 -0.6771 1.51226   1
   4   8   0 -0.5166 1.95357   1
   4   8   0 -0.3791 2.02084   5
  -5  -8   0 56.7581 6.10713   1
   5   8   0 60.2427 6.84767   1
   5   8   0 47.2372 7.16121   5
  -6  -8   0 -0.7136 1.82264   1
   6   8   0 3.69398 2.87904   1
   6   8   0 0.33506 2.52379   5
  10  -9   0 48.7717 4.10338   2
 -10   9   0 67.7408 8.33502   4
   9  -9   0 46.6325 3.83289   2
  -9   9   0 50.1044 6.98209   4
   8  -9   0 0.09954 0.95176   2
  -8   9   0 2.30922 2.34196   4
   7  -9   0 0.13627 0.92895   2
  -7   9   0 1.95214 2.02979   4
   6  -9   0 85.8723 5.48527   2
  -6   9   0 95.5907 7.41217   4
   5  -9   0 9.82305 1.84797   2
  -5   9   0 8.47231 2.51112   4
   4  -9   0 4.72219 1.56822   2
  -4   9   0 6.63817 2.36034   4
  -4   9   0 6.66193 1.06326   1
  -4   9   0 7.00996 1.03736   1
   3  -9   0 2.51737 1.32409   2
  -3   9   0 1.86071 1.23555   5
  -3   9   0 4.03210 1.30715   1
  -3   9   0 2.01343 1.69706   4
   2  -9   0 -0.1783 1.17123   1
   2  -9   0 -0.6732 1.07305   2
  -2   9   0 -0.9592 1.16754   5
  -2   9   0 0.79758 1.32747   4
  -2   9   0 -1.4376 0.90709   1
   1  -9   0 14.9781 2.81252   1
   1  -9   0 11.6110 2.41466   2
  -1   9   0 11.7661 2.41655   1
  -1   9   0 17.7798 3.20362   5
   0  -9   0 3.42518 1.72446   1
   0  -9   0 4.68915 1.77948   2
   0   9   0 2.08162 1.57414   1
   0   9   0 1.48326 2.03630   5
   0   9   0 2.20639 1.73480   3
  -1  -9   0 37.2054 4.61499   1
  -1  -9   0 36.5248 4.63591   2
   1   9   0 37.3872 5.41053   5
   1   9   0 36.3160 4.50364   1
   1   9   0 39.1824 4.78730   3
  -2  -9   0 38.6084 4.87491   2
  -2  -9   0 30.6760 4.37570   1
   2   9   0 39.0589 5.01718   1
   2   9   0 49.0886 6.46061   5
  -3  -9   0 29.4357 4.42297   1
   3   9   0 22.6724 4.87664   5
   3   9   0 29.7662 4.42942   1
  -4  -9   0 -1.9768 1.54485   1
   4   9   0 1.74270 2.65776   5
   4   9   0 1.76723 2.26813   1
  -5  -9   0 5.98210 2.69886   1
   5   9   0 5.97996 3.24862   5
   5   9   0 7.14572 2.97494   1
  10 -10   0 6.27254 1.82245   2
 -10  10   0 2.05290 3.11554   4
   9 -10   0 14.8017 2.51451   2
  -9  10   0 15.5851 4.30507   4
   8 -10   0 2.32050 1.31612   2
  -8  10   0 2.34723 2.58758   4
   7 -10   0 1.50528 1.13036   2
  -7  10   0 2.30111 2.44986   4
   6 -10   0 20.5009 2.77706   2
  -6  10   0 15.6184 3.86052   4
   5 -10   0 0.83546 1.17721   2
  -5  10   0 4.53886 2.22141   4
   4 -10   0 42.0414 4.21450   2
  -4  10   0 47.1838 5.67118   4
  -4  10   0 47.5007 3.04684   1
   3 -10   0 65.4665 5.17936   2
  -3  10   0 66.4053 4.62530   1
  -3  10   0 67.8660 5.23500   5
  -3  10   0 65.3371 6.64253   4
   2 -10   0 175.038 10.3430   2
  -2  10   0 182.543 11.1356   4
  -2  10   0 195.815 11.3016   5
  -2  10   0 184.880 10.1940   1
   1 -10   0 3.48940 1.94663   2
  -1  10   0 2.74594 1.79653   1
  -1  10   0 3.12198 2.01605   5
   0 -10   0 35.0787 4.59575   1
   0 -10   0 31.4757 4.18317   2
   0  10   0 34.0778 4.51948   1
   0  10   0 46.8020 5.36108   3
   0  10   0 45.9399 5.71427   5
  -1 -10   0 2.16132 1.73471   2
  -1 -10   0 1.89661 1.95089   1
   1  10   0 0.54481 1.80107   1
   1  10   0 4.63595 2.68319   5
  -2 -10   0 24.0959 4.09708   1
   2  10   0 26.7555 4.34042   1
   2  10   0 22.2162 4.77270   5
  -3 -10   0 72.8551 7.33312   1
   3  10   0 85.1201 9.61136   5
  -4 -10   0 1.74996 2.35009   1
   4  10   0 2.78573 2.73623   5
   4  10   0 -2.2414 1.79918   1
   9 -11   0 2.74275 1.56687   2
  -9  11   0 7.96146 3.70448   4
   8 -11   0 0.28746 1.21586   2
  -8  11   0 2.24260 2.49022   4
   7 -11   0 1.58701 1.31225   2
  -7  11   0 0.86663 2.12850   4
   6 -11   0 39.7303 4.23251   2
  -6  11   0 41.0221 5.86914   4
   5 -11   0 27.0718 3.62484   2
  -5  11   0 27.9177 4.57206   4
   4 -11   0 2.40875 1.63194   2
  -4  11   0 3.46538 2.17315   4
  -4  11   0 1.51181 0.93341   1
   3 -11   0 92.4844 6.66698   2
  -3  11   0 93.6244 7.28069   4
  -3  11   0 91.6220 5.91478   1
   2 -11   0 48.6853 5.26566   2
  -2  11   0 46.6484 4.93004   1
  -2  11   0 48.2648 5.66538   5
   1 -11   0 6.04138 2.40352   2
  -1  11   0 5.60939 2.17511   1
  -1  11   0 8.05578 2.81141   5
  -1  11   0 12.3883 3.18454   3
   0 -11   0 1.99842 1.92553   2
   0 -11   0 1.58731 1.93627   1
   0  11   0 1.27674 2.08585   5
   0  11   0 -1.4836 1.45066   1
   0  11   0 -0.4487 1.84323   3
  -1 -11   0 6.68599 2.66618   1
   1  11   0 7.45905 3.05603   5
   1  11   0 5.84310 2.47173   1
  -2 -11   0 9.49013 3.03490   1
   2  11   0 9.96894 3.12298   1
   2  11   0 6.20035 3.47980   5
  -3 -11   0 15.1794 3.93314   1
   3  11   0 20.7293 5.18358   5
   3  11   0 9.15939 3.36089   1
   8 -12   0 4.42604 1.86181   2
  -8  12   0 10.1454 3.97069   4
   7 -12   0 56.1022 5.51556   2
  -7  12   0 68.4097 8.22339   4
   6 -12   0 1.69501 1.59639   2
  -6  12   0 8.33835 3.21178   4
   5 -12   0 59.6981 5.79499   2
  -5  12   0 61.3381 7.32431   4
   4 -12   0 12.8915 2.78370   2
  -4  12   0 15.8382 3.73486   4
  -4  12   0 15.9064 2.00817   1
   3 -12   0 23.6087 3.67707   2
  -3  12   0 22.4801 3.05525   1
   2 -12   0 8.57199 2.72689   2
  -2  12   0 5.87861 2.04858   1
   1 -12   0 51.5318 5.83045   2
  -1  12   0 46.9251 5.83663   3
  -1  12   0 45.7012 6.08098   5
  -1  12   0 36.8256 4.83991   1
   0 -12   0 1.37568 1.97115   2
   0  12   0 1.15347 2.50331   5
   0  12   0 1.04417 1.86546   1
  -1 -12   0 1.73230 2.36106   1
   1  12   0 -1.7329 1.78515   1
   1  12   0 5.02556 3.26631   5
   6 -13   0 30.0913 4.36654   2
  -6  13   0 44.2366 6.69792   4
   5 -13   0 18.9204 3.42236   2
  -5  13   0 19.8980 4.56598   4
   4 -13   0 20.5880 3.75807   2
  -4  13   0 25.5956 2.59782   1
  -4  13   0 32.0740 5.24394   4
   3 -13   0 21.8930 3.88576   2
  -3  13   0 22.2104 3.21407   1
   2 -13   0 9.45702 2.91973   2
  -2  13   0 8.76205 3.18907   3
  -2  13   0 6.11310 2.21144   1
   1 -13   0 4.01648 2.49382   2
  -1  13   0 8.93105 2.67724   1
  -1  13  -1 3.24171 2.20848   1
   1 -13   1 5.70904 2.52091   2
  -2  13  -1 1.30191 1.63790   1
   2 -13   1 3.48504 2.39097   2
  -3  13  -1 35.4818 4.18729   1
   3 -13   1 39.4599 5.18383   2
  -4  13  -1 45.7231 6.19075   4
  -4  13  -1 45.9434 3.81546   1
   4 -13   1 49.2143 5.70637   2
  -5  13  -1 77.8352 8.56792   4
   5 -13   1 77.1902 7.25843   2
  -6  13  -1 -3.4319 2.03543   4
   6 -13   1 1.55874 1.80178   2
   1  12  -1 16.6558 4.77910   5
   1  12  -1 17.4539 3.90870   1
  -1 -12   1 14.1448 3.70280   1
   0  12  -1 0.50487 2.37051   5
   0  12  -1 2.73298 2.11357   1
   0 -12   1 2.89441 2.42033   1
  -1  12  -1 12.2276 3.61484   5
  -1  12  -1 8.49164 2.61424   1
   1 -12   1 12.7569 3.04973   2
  -2  12  -1 34.0994 4.45369   1
   2 -12   1 42.1847 5.03438   2
  -3  12  -1 23.4886 3.37959   1
  -3  12  -1 29.6511 4.61541   4
   3 -12   1 22.5297 3.64188   2
  -4  12  -1 70.7361 7.60925   4
  -4  12  -1 73.5120 4.72163   1
   4 -12   1 56.4243 5.80420   2
  -5  12  -1 39.1439 5.48095   4
   5 -12   1 34.0612 4.29881   2
  -6  12  -1 51.1408 6.87294   4
   6 -12   1 55.9380 5.55533   2
  -7  12  -1 -0.9012 2.09833   4
   7 -12   1 -0.3034 1.32017   2
  -8  12  -1 20.4212 4.84365   4
   8 -12   1 22.4101 3.48534   2
   3  11  -1 0.75803 2.68094   5
   3  11  -1 -1.3661 1.91220   1
  -3 -11   1 -2.0317 1.97074   1
   2  11  -1 0.76513 2.16163   5
   2  11  -1 1.97567 2.30853   1
  -2 -11   1 -0.9877 1.95826   1
   1  11  -1 2.67188 2.54080   5
   1  11  -1 4.78809 2.53118   1
  -1 -11   1 3.46001 2.44489   1
   0  11  -1 1.38357 1.73703   1
   0  11  -1 2.44898 2.16095   3
   0  11  -1 -0.2705 1.96632   5
   0 -11   1 1.30280 1.93560   1
   0 -11   1 1.40095 1.84058   2
  -1  11  -1 4.02796 2.44537   5
  -1  11  -1 -1.6759 1.21799   1
   1 -11   1 1.78734 1.81178   2
   1 -11   1 3.33949 2.14705   1
  -2  11  -1 36.7429 4.31703   1
  -2  11  -1 48.6601 5.48285   4
  -2  11  -1 35.3816 4.79190   5
   2 -11   1 41.8193 4.81629   2
  -3  11  -1 4.09852 2.13602   4
  -3  11  -1 1.12644 1.41172   1
   3 -11   1 4.11716 1.97850   2
  -4  11  -1 101.265 5.86567   1
  -4  11  -1 95.2705 7.49245   4
   4 -11   1 94.1898 6.75092   2
  -5  11  -1 72.6752 7.65784   4
   5 -11   1 86.1299 6.03093   2
  -6  11  -1 11.3028 3.27449   4
   6 -11   1 8.14750 2.17278   2
  -7  11  -1 15.5999 4.01408   4
   7 -11   1 22.5049 3.23310   2
  -8  11  -1 32.6645 5.76670   4
   8 -11   1 37.2381 4.05134   2
  -9  11  -1 3.67776 3.06134   4
   9 -11   1 1.42400 1.56431   2
   4  10  -1 8.79925 3.67893   5
   4  10  -1 3.50346 2.58874   1
  -4 -10   1 10.3873 3.21756   1
   3  10  -1 1.23855 2.71223   5
   3  10  -1 -0.7952 1.79999   1
  -3 -10   1 0.37308 1.91933   1
   2  10  -1 8.21448 3.15819   5
   2  10  -1 14.4489 3.42899   1
  -2 -10   1 14.7187 3.26036   1
   1  10  -1 34.3369 4.66580   1
   1  10  -1 34.8945 5.38283   5
  -1 -10   1 31.5373 4.29239   2
  -1 -10   1 34.7588 4.63704   1
   0  10  -1 164.431 10.2249   1
   0  10  -1 175.025 11.3899   5
   0 -10   1 162.895 10.1088   2
   0 -10   1 173.154 10.5589   1
  -1  10  -1 45.5028 4.87257   1
  -1  10  -1 50.6393 5.75145   5
   1 -10   1 56.5958 5.73006   1
   1 -10   1 44.6217 4.77525   2
  -2  10  -1 7.39527 2.07978   1
  -2  10  -1 7.80137 2.38354   5
  -2  10  -1 10.3053 2.47750   4
   2 -10   1 13.7203 2.74090   2
   2 -10   1 5.99326 2.18093   1
  -3  10  -1 25.0462 3.44220   5
  -3  10  -1 27.2442 3.96869   4
  -3  10  -1 27.7965 3.16270   1
   3 -10   1 26.8300 3.59216   2
  -4  10  -1 82.2472 6.62867   4
  -4  10  -1 78.2872 4.78464   1
   4 -10   1 76.6960 5.58720   2
  -5  10  -1 19.4945 3.72354   4
   5 -10   1 19.1201 2.86851   2
  -6  10  -1 53.6292 6.26541   4
   6 -10   1 42.7242 4.32009   2
  -7  10  -1 18.5918 4.02047   4
   7 -10   1 14.4462 2.50170   2
  -8  10  -1 89.4947 9.32738   4
   8 -10   1 81.2689 5.63073   2
  -9  10  -1 20.4944 5.00791   4
   9 -10   1 12.2446 2.41295   2
 -10  10  -1 32.6785 6.02455   4
  10 -10   1 25.9630 3.39043   2
   5   9  -1 11.9153 3.51094   1
   5   9  -1 13.6889 4.27498   5
  -5  -9   1 10.7506 3.04544   1
   4   9  -1 39.3896 6.40557   5
   4   9  -1 50.9663 6.43816   1
  -4  -9   1 39.2815 5.42132   1
   3   9  -1 3.44327 2.56282   5
   3   9  -1 4.31025 2.38691   1
  -3  -9   1 3.18677 2.02061   1
   2   9  -1 53.4695 5.66555   1
   2   9  -1 48.0064 6.30178   5
  -2  -9   1 44.5252 5.24677   1
   1   9  -1 239.514 13.6860   1
   1   9  -1 264.364 13.7428   3
   1   9  -1 242.894 14.8991   5
  -1  -9   1 240.786 13.6940   1
  -1  -9   1 256.980 13.4941   2
   0   9  -1 6.53611 2.14572   1
   0   9  -1 12.4758 3.01185   5
   0  -9   1 5.39982 1.91651   2
   0  -9   1 10.1788 2.64541   1
  -1   9  -1 0.59087 1.50480   5
  -1   9  -1 0.23565 1.22140   4
  -1   9  -1 -0.2034 1.20070   1
   1  -9   1 0.87336 1.33246   1
   1  -9   1 -0.4469 1.14191   2
  -2   9  -1 7.90597 1.94299   1
  -2   9  -1 7.35897 2.05721   5
  -2   9  -1 8.47128 2.31579   4
   2  -9   1 11.6499 2.30943   2
   2  -9   1 7.15631 2.00555   1
  -3   9  -1 54.9283 3.91090   1
  -3   9  -1 52.2462 5.35152   4
  -3   9  -1 49.2373 4.03482   5
   3  -9   1 43.5348 4.35879   2
  -4   9  -1 0.93158 1.68225   4
  -4   9  -1 1.46426 0.92221   1
   4  -9   1 0.97435 1.15028   2
  -5   9  -1 4.73931 2.11785   4
   5  -9   1 0.53248 1.02544   2
  -6   9  -1 17.1773 3.75596   4
   6  -9   1 17.7721 2.59102   2
  -7   9  -1 37.7281 5.56894   4
   7  -9   1 30.6758 3.37370   2
  -8   9  -1 -0.4146 2.04954   4
   8  -9   1 -0.2050 1.02457   2
  -9   9  -1 39.5454 6.17077   4
   9  -9   1 33.9421 3.77848   2
 -10   9  -1 -0.1025 2.13206   4
  10  -9   1 1.29414 1.37625   2
   6   8  -1 98.9503 11.2339   5
   6   8  -1 102.605 9.86094   1
  -6  -8   1 95.4068 7.62691   1
   5   8  -1 0.90687 1.99150   1
   5   8  -1 0.68505 2.47441   5
  -5  -8   1 -0.6639 1.70840   1
   4   8  -1 46.5517 5.80986   1
   4   8  -1 61.8518 6.56140   2
   4   8  -1 58.0420 7.45997   5
  -4  -8   1 76.6130 6.87847   1
   3   8  -1 8.81071 3.01260   5
   3   8  -1 8.53561 2.55644   2
   3   8  -1 11.5406 2.93965   1
  -3  -8   1 5.69057 2.11414   1
   2   8  -1 102.016 7.23773   3
   2   8  -1 96.1070 7.10105   1
   2   8  -1 101.787 7.07275   2
   2   8  -1 97.5527 7.82533   5
  -2  -8   1 97.7369 6.95507   1
  -2  -8   1 102.034 6.91687   2
   1   8  -1 3.50215 1.69393   2
   1   8  -1 2.69874 1.70811   3
   1   8  -1 0.36809 1.70209   5
   1   8  -1 0.68636 1.50296   1
  -1  -8   1 2.26227 1.59823   2
  -1  -8   1 2.82573 1.63066   1
   0   8  -1 114.023 8.16645   5
   0   8  -1 125.393 7.67195   1
   0   8  -1 118.637 7.48567   2
   0  -8   1 137.730 7.87637   1
   0  -8   1 116.683 7.35517   2
  -1   8  -1 35.2135 4.13441   5
  -1   8  -1 35.1443 3.67700   1
  -1   8  -1 42.3727 4.09256   4
   1  -8   1 29.5775 3.38967   2
   1  -8   1 29.2080 3.62475   1
  -2   8  -1 1.58675 1.10012   1
  -2   8  -1 2.09141 1.23437   5
  -2   8  -1 1.44391 1.24948   4
   2  -8   1 0.17202 1.11795   1
   2  -8   1 2.21782 1.24718   2
  -3   8  -1 194.775 9.99175   1
  -3   8  -1 202.305 10.6607   5
  -3   8  -1 199.432 11.2900   4
   3  -8   1 198.669 10.2965   2
   3  -8   1 202.963 10.6528   1
  -4   8  -1 125.629 8.10601   4
  -4   8  -1 117.513 6.13308   1
  -4   8  -1 121.250 6.14254   1
  -4   8  -1 124.680 6.52314   5
   4  -8   1 114.512 6.77283   2
  -5   8  -1 95.4661 6.85942   4
   5  -8   1 79.9409 5.24744   2
  -6   8  -1 2.80849 1.94820   4
   6  -8   1 0.73089 0.98024   2
  -7   8  -1 5.01955 2.46201   4
   7  -8   1 1.89965 1.22111   2
  -8   8  -1 25.6138 4.49779   4
   8  -8   1 21.7760 2.76198   2
  -9   8  -1 7.43642 3.02264   4
   9  -8   1 2.30140 1.41737   2
 -10   8  -1 0.34991 2.49220   4
  10  -8   1 -0.8032 1.13756   2
   7   7  -1 10.0084 3.86229   5
   7   7  -1 14.0877 3.80651   2
  -7  -7   1 13.5249 3.12013   1
   6   7  -1 2.50126 2.30591   2
   6   7  -1 0.61856 2.07046   1
   6   7  -1 3.32304 2.66979   5
  -6  -7   1 2.12611 1.93111   1
  -6  -7   1 1.76456 2.29277   3
   5   7  -1 40.1376 6.01348   5
   5   7  -1 34.1505 4.96903   1
   5   7  -1 54.4798 6.12118   2
  -5  -7   1 47.8904 5.53919   3
  -5  -7   1 52.1538 5.52169   1
   4   7  -1 13.5655 3.13652   1
   4   7  -1 18.5921 3.43430   2
   4   7  -1 13.7808 3.58406   5
  -4  -7   1 21.4503 3.64940   3
  -4  -7   1 16.8238 3.07007   1
   3   7  -1 6.79373 2.80146   5
   3   7  -1 5.60147 2.00058   2
   3   7  -1 5.12321 2.34498   1
  -3  -7   1 7.88543 2.19588   1
  -3  -7   1 7.20685 2.28667   3
  -3  -7   1 2.19306 1.58876   2
   2   7  -1 226.193 12.5671   1
   2   7  -1 232.447 12.5159   2
   2   7  -1 231.045 12.3447   3
   2   7  -1 213.799 13.6315   5
  -2  -7   1 257.074 12.6993   1
  -2  -7   1 220.129 12.1678   2
  -2  -7   1 247.412 12.3841   3
   1   7  -1 756.715 34.4843   2
   1   7  -1 776.397 34.9399   1
   1   7  -1 762.205 37.5952   5
  -1  -7   1 729.945 34.7361   1
  -1  -7   1 761.693 33.8778   3
  -1  -7   1 767.155 34.3188   2
   0   7  -1 546.080 23.1903   2
   0   7  -1 466.850 24.9212   5
   0   7  -1 482.044 23.1951   1
   0  -7   1 497.908 23.3047   1
   0  -7   1 460.151 22.7297   2
   0  -7   1 511.189 22.6534   3
  -1   7  -1 29.1199 3.16398   1
  -1   7  -1 29.1812 3.43198   5
  -1   7  -1 30.7043 3.26453   2
  -1   7  -1 29.7540 3.29471   4
   1  -7   1 30.0021 3.06916   3
   1  -7   1 29.7412 3.16987   2
   1  -7   1 27.9427 3.28924   1
  -2   7  -1 222.463 11.4385   1
  -2   7  -1 230.340 12.2169   4
  -2   7  -1 216.528 11.2655   2
  -2   7  -1 232.477 11.4436   1
  -2   7  -1 242.154 12.2324   5
  -2   7  -1 224.294 11.3935   3
   2  -7   1 245.330 11.8079   1
   2  -7   1 236.855 11.2293   3
   2  -7   1 224.955 11.4151   2
  -3   7  -1 50.8743 3.42929   1
  -3   7  -1 53.8609 3.75159   3
  -3   7  -1 51.0418 3.39981   1
  -3   7  -1 56.0253 3.59160   5
  -3   7  -1 56.0475 4.49836   4
   3  -7   1 50.1598 3.71335   2
   3  -7   1 49.5614 3.78161   1
   3  -7   1 51.3212 3.71273   2
  -4   7  -1 16.1170 2.68942   4
  -4   7  -1 13.8252 1.38059   5
  -4   7  -1 8.47310 1.62290   3
  -4   7  -1 11.9248 1.29828   1
  -4   7  -1 12.1496 1.31635   1
   4  -7   1 13.9511 2.15938   1
   4  -7   1 12.8065 1.97084   2
   4  -7   1 11.8367 1.84209   2
  -5   7  -1 0.23352 0.82094   3
  -5   7  -1 0.31835 1.39358   4
   5  -7   1 0.42673 0.77382   2
   5  -7   1 0.42853 0.79287   2
  -6   7  -1 1.74881 1.76407   4
  -6   7  -1 3.29586 1.14903   3
   6  -7   1 1.47372 0.93888   2
  -7   7  -1 8.15311 2.59431   4
   7  -7   1 9.53101 1.72185   2
  -8   7  -1 2.54628 2.28295   4
   8  -7   1 2.61137 1.20766   2
  -9   7  -1 59.6411 6.87022   4
   9  -7   1 55.8708 4.33628   2
 -10   7  -1 4.11924 2.78031   4
  10  -7   1 3.25886 1.58659   2
 -11   7  -1 30.7673 5.86612   4
  11  -7   1 26.7321 3.60673   2
   8   6  -1 6.35902 3.16343   2
   8   6  -1 18.7236 5.33440   5
  -8  -6   1 13.9534 3.81141   3
  -8  -6   1 13.1443 2.80342   1
   7   6  -1 7.69032 3.53077   5
   7   6  -1 3.56714 2.43311   2
  -7  -6   1 6.07220 2.10102   1
  -7  -6   1 6.50643 2.86755   3
   6   6  -1 0.24422 1.97858   1
   6   6  -1 3.57810 2.03737   2
   6   6  -1 4.31026 2.79929   5
  -6  -6   1 3.42295 1.89058   1
  -6  -6   1 3.28792 1.93959   3
   5   6  -1 16.0297 3.17484   2
   5   6  -1 25.1649 3.99293   1
   5   6  -1 17.2634 4.01044   5
  -5  -6   1 28.8984 3.88824   1
  -5  -6   1 20.5496 3.49084   3
   4   6  -1 7.31671 2.64423   5
   4   6  -1 4.93772 1.96588   2
   4   6  -1 6.75782 2.23125   1
  -4  -6   1 8.87141 2.24852   1
  -4  -6   1 6.70478 2.15301   3
   3   6  -1 7.01722 2.08930   1
   3   6  -1 6.62416 2.03607   3
   3   6  -1 7.13596 2.06663   2
   3   6  -1 6.57793 2.28013   5
  -3  -6   1 2.56143 1.41998   2
  -3  -6   1 3.39804 1.55692   1
  -3  -6   1 4.07363 1.60335   3
   2   6  -1 0.32424 1.23568   1
   2   6  -1 0.25662 1.33007   5
   2   6  -1 0.03409 0.99042   2
   2   6  -1 -0.1127 1.03727   3
  -2  -6   1 0.09262 1.04850   2
  -2  -6   1 -0.1157 0.94413   3
  -2  -6   1 0.49282 1.15260   1
   1   6  -1 120.078 7.37658   2
   1   6  -1 139.625 7.68416   1
   1   6  -1 113.742 7.98618   5
  -1  -6   1 135.224 7.59408   1
  -1  -6   1 137.595 7.42513   2
  -1  -6   1 133.524 7.39698   3
   0   6  -1 4.35289 1.43915   5
   0   6  -1 7.26148 1.38658   4
   0   6  -1 4.81597 1.41920   1
   0   6  -1 2.59618 1.17378   2
   0  -6   1 5.99686 1.47095   3
   0  -6   1 3.32013 1.21072   2
   0  -6   1 5.54305 1.50301   1
  -1   6  -1 292.001 14.5022   4
  -1   6  -1 297.237 13.8885   2
  -1   6  -1 285.393 13.9853   1
  -1   6  -1 298.482 14.9563   5
   1  -6   1 292.236 13.8792   2
   1  -6   1 294.359 13.6495   3
   1  -6   1 278.425 14.0434   1
  -2   6  -1 386.893 17.4456   2
  -2   6  -1 403.617 18.7347   5
  -2   6  -1 396.972 18.8529   4
  -2   6  -1 365.648 17.5317   1
  -2   6  -1 369.353 17.3123   3
  -2   6  -1 364.441 17.5368   1
   2  -6   1 401.771 17.2380   3
   2  -6   1 350.539 17.4038   2
   2  -6   1 384.190 17.8625   1
   2  -6   1 393.421 17.6821   2
  -3   6  -1 54.8158 3.45388   1
  -3   6  -1 58.0214 3.73942   3
  -3   6  -1 60.0121 3.52724   5
  -3   6  -1 58.9072 4.38154   4
  -3   6  -1 54.0380 3.40541   1
   3  -6   1 66.0582 3.85011   2
   3  -6   1 60.7353 3.92752   1
   3  -6   1 56.6494 3.78256   2
  -4   6  -1 3.05048 1.51737   4
  -4   6  -1 2.87171 0.96753   3
  -4   6  -1 3.63859 0.63533   1
  -4   6  -1 2.73341 0.56094   1
   4  -6   1 2.54805 0.98224   1
   4  -6   1 3.37654 0.99775   2
   4  -6   1 2.49664 0.88969   2
  -5   6  -1 19.2069 2.13601   3
  -5   6  -1 17.9533 2.94551   4
   5  -6   1 19.6088 2.13325   2
   5  -6   1 19.3963 2.12777   2
   5  -6   1 18.1360 2.11205   2
   5  -6   1 16.8198 2.09165   1
  -6   6  -1 104.630 5.77629   3
  -6   6  -1 100.316 7.11359   4
   6  -6   1 101.965 5.72177   2
   6  -6   1 105.315 5.79489   2
  -7   6  -1 179.651 9.08919   3
  -7   6  -1 191.568 11.1857   4
   7  -6   1 171.759 9.08082   2
  -8   6  -1 1.77348 1.93129   4
   8  -6   1 1.44522 1.09433   2
  -9   6  -1 9.69495 3.12530   4
   9  -6   1 12.6143 2.14225   2
 -10   6  -1 15.3519 3.69455   4
  10  -6   1 15.2723 2.59738   2
 -11   6  -1 10.5717 3.87421   4
  11  -6   1 13.5503 2.66961   2
   8   5  -1 2.25212 2.28568   2
   8   5  -1 4.41764 3.09467   5
  -8  -5   1 1.49420 1.53703   1
  -8  -5   1 2.06238 2.37557   3
   7   5  -1 54.5338 5.93960   2
   7   5  -1 43.6494 6.53761   5
  -7  -5   1 57.2571 6.04272   3
  -7  -5   1 40.4913 4.55932   1
   6   5  -1 4.24237 2.23962   1
   6   5  -1 1.30252 1.69008   2
   6   5  -1 0.13426 1.77632   5
  -6  -5   1 1.62047 1.43677   1
  -6  -5   1 1.46599 1.58725   3
   5   5  -1 141.130 8.90739   1
   5   5  -1 135.458 9.88348   5
   5   5  -1 152.537 8.89128   2
  -5  -5   1 143.634 8.67310   3
  -5  -5   1 132.827 8.27384   1
   4   5  -1 46.7245 5.47668   5
   4   5  -1 49.9036 4.84807   1
   4   5  -1 29.7742 3.73251   2
  -4  -5   1 38.8784 4.20516   3
  -4  -5   1 32.6944 3.74428   1
   3   5  -1 6.32834 1.84518   1
   3   5  -1 2.92736 1.26385   3
   3   5  -1 11.4109 2.66398   5
   3   5  -1 1.85037 1.18399   2
  -3  -5   1 3.98162 1.38991   1
  -3  -5   1 2.54688 1.34365   3
  -3  -5   1 6.39556 1.67654   2
   2   5  -1 68.9705 4.78115   2
   2   5  -1 64.3297 5.22894   5
   2   5  -1 70.1325 4.85394   1
   2   5  -1 76.6243 4.82467   3
  -2  -5   1 69.4752 4.77808   1
  -2  -5   1 65.3721 4.53783   2
  -2  -5   1 68.8898 4.72495   3
   1   5  -1 12.1185 2.00268   1
   1   5  -1 12.6162 2.21470   5
   1   5  -1 10.3973 1.92866   2
  -1  -5   1 10.2302 1.78603   2
  -1  -5   1 13.2860 1.99996   1
  -1  -5   1 10.3834 1.87435   3
   0   5  -1 1042.39 52.4447   5
   0   5  -1 1132.13 49.0803   1
   0   5  -1 1111.73 48.4486   2
   0   5  -1 1117.46 50.6534   4
   0  -5   1 1159.66 49.1259   1
   0  -5   1 1107.97 48.3898   2
   0  -5   1 1126.37 47.6549   3
  -1   5  -1 9.26165 1.56561   5
  -1   5  -1 9.39487 1.60481   4
  -1   5  -1 9.97518 1.59955   1
  -1   5  -1 10.2784 1.58430   2
   1  -5   1 8.97486 1.46964   3
   1  -5   1 8.48711 1.57961   1
   1  -5   1 5.78708 1.28069   2
  -2   5  -1 19.5842 1.99461   1
  -2   5  -1 17.5278 1.94579   3
  -2   5  -1 26.8125 2.00900   1
  -2   5  -1 22.8785 2.09986   2
  -2   5  -1 22.2054 2.13507   5
  -2   5  -1 20.4666 2.53694   4
   2  -5   1 22.3078 2.04934   3
   2  -5   1 22.1065 2.30369   1
   2  -5   1 23.2158 2.21046   2
   2  -5   1 19.2639 2.11414   2
  -3   5  -1 0.07932 0.52964   1
  -3   5  -1 0.27641 0.53237   1
  -3   5  -1 0.68306 0.52057   5
  -3   5  -1 1.66683 1.11578   4
  -3   5  -1 0.87490 0.65286   3
   3  -5   1 0.69883 0.67797   2
   3  -5   1 1.57422 0.70430   2
   3  -5   1 1.43027 0.78453   1
  -4   5  -1 52.4586 4.22043   4
  -4   5  -1 51.8834 3.28361   3
   4  -5   1 57.4227 3.44532   1
   4  -5   1 49.4274 3.24236   2
   4  -5   1 53.8659 3.32631   2
   4  -5   1 53.3102 3.35463   2
  -5   5  -1 70.8141 5.26087   4
  -5   5  -1 63.9049 3.98623   3
   5  -5   1 73.7126 4.09610   2
   5  -5   1 73.7027 4.10777   2
   5  -5   1 64.9361 4.09698   1
  -6   5  -1 36.0320 2.80325   3
  -6   5  -1 40.3929 4.64568   4
   6  -5   1 42.2259 2.89370   2
   6  -5   1 36.0131 2.78575   2
  -7   5  -1 71.4079 5.89887   4
  -7   5  -1 64.3164 4.16756   3
   7  -5   1 64.3877 4.23375   2
  -8   5  -1 27.6815 4.36668   4
   8  -5   1 33.4121 3.27903   2
  -9   5  -1 130.905 9.53045   4
   9  -5   1 128.264 7.49857   2
 -10   5  -1 1.79477 2.06501   4
  10  -5   1 -1.1091 1.09885   2
 -11   5  -1 4.00502 2.65981   4
  11  -5   1 0.70413 1.43981   2
   9   4  -1 -1.1437 2.23766   5
   9   4  -1 2.48799 2.23128   2
  -9  -4   1 -0.2070 1.11974   1
  -9  -4   1 0.47169 2.16410   3
   8   4  -1 7.33436 2.74648   2
   8   4  -1 8.86798 3.31597   5
  -8  -4   1 10.9787 2.21812   1
  -8  -4   1 14.8368 3.39237   3
   7   4  -1 2.92107 2.66490   5
   7   4  -1 6.44179 2.37383   2
  -7  -4   1 6.43190 1.86354   1
  -7  -4   1 4.83863 2.16009   3
   6   4  -1 6.88006 2.78578   5
   6   4  -1 5.84367 2.21956   1
   6   4  -1 6.35285 2.17587   2
  -6  -4   1 4.99464 1.65956   1
  -6  -4   1 4.71769 1.99716   3
   5   4  -1 -0.6604 1.38050   5
   5   4  -1 -0.3530 1.12953   1
   5   4  -1 0.17915 1.16387   2
  -5  -4   1 -0.3211 1.16841   3
  -5  -4   1 0.31675 1.05204   1
   4   4  -1 16.5415 2.35556   3
   4   4  -1 17.1922 3.12125   5
   4   4  -1 17.7339 2.60178   2
   4   4  -1 16.6187 2.62771   1
  -4  -4   1 16.2150 2.57375   3
  -4  -4   1 17.9671 2.41157   2
  -4  -4   1 14.3388 2.27720   1
   3   4  -1 178.258 9.83162   1
   3   4  -1 181.456 9.75490   2
   3   4  -1 179.423 10.8336   5
   3   4  -1 196.393 9.67141   3
  -3  -4   1 193.616 9.68707   3
  -3  -4   1 181.755 9.49795   2
  -3  -4   1 193.827 9.77684   1
   2   4  -1 547.699 23.2167   2
   2   4  -1 554.190 23.5426   1
   2   4  -1 472.504 25.1445   5
  -2  -4   1 474.137 23.1634   1
  -2  -4   1 496.568 22.9151   2
  -2  -4   1 508.763 22.7109   3
   1   4  -1 2806.93 117.014   2
   1   4  -1 2771.68 126.982   5
   1   4  -1 2602.60 118.377   1
  -1  -4   1 2767.00 116.844   2
  -1  -4   1 2895.33 115.069   3
  -1  -4   1 2632.75 118.301   1
   0   4  -1 0.66855 0.86855   5
   0   4  -1 1.37266 0.71293   4
   0   4  -1 1.46771 0.89843   2
   0   4  -1 2.28823 0.98586   1
   0  -4   1 1.00980 0.80010   1
   0  -4   1 0.46004 0.70985   2
   0  -4   1 1.54351 0.83466   3
  -1   4  -1 72.3191 4.00356   1
  -1   4  -1 69.9581 3.92573   2
  -1   4  -1 69.3503 4.09608   4
  -1   4  -1 68.6904 3.91965   3
  -1   4  -1 66.6156 4.05957   5
   1  -4   1 66.7352 3.91630   2
   1  -4   1 65.9998 3.85851   2
   1  -4   1 68.6359 3.85938   3
   1  -4   1 65.8355 3.98642   1
  -2   4  -1 459.048 21.2489   5
  -2   4  -1 429.195 20.0192   1
  -2   4  -1 442.783 20.0649   1
  -2   4  -1 445.100 19.6491   3
  -2   4  -1 442.699 21.3232   4
  -2   4  -1 460.085 19.8808   2
   2  -4   1 450.513 20.2306   1
   2  -4   1 458.521 20.0074   2
   2  -4   1 477.265 19.6816   3
   2  -4   1 450.194 19.9331   2
  -3   4  -1 89.0955 4.49285   3
  -3   4  -1 86.8270 4.24985   5
  -3   4  -1 80.5353 5.21868   4
  -3   4  -1 83.7423 4.19390   1
  -3   4  -1 86.7421 4.21651   1
   3  -4   1 83.7690 4.48029   2
   3  -4   1 80.6928 4.44111   2
   3  -4   1 86.4655 4.58725   1
  -4   4  -1 248.601 11.9616   5
  -4   4  -1 257.018 13.1639   4
  -4   4  -1 269.465 11.5901   3
   4  -4   1 256.019 11.7035   2
   4  -4   1 255.178 11.8738   1
   4  -4   1 246.504 11.6470   2
  -5   4  -1 4.63750 1.59674   4
  -5   4  -1 3.97525 0.95327   3
   5  -4   1 3.37532 0.92271   2
   5  -4   1 2.74082 0.95775   1
   5  -4   1 1.97986 0.73871   2
  -6   4  -1 12.3886 1.68506   3
  -6   4  -1 11.7122 2.42879   4
   6  -4   1 12.4673 1.71876   2
   6  -4   1 11.0604 1.56790   2
  -7   4  -1 89.4076 5.17355   3
  -7   4  -1 85.4470 5.04985   3
  -7   4  -1 82.8293 6.39863   4
   7  -4   1 80.5285 5.01232   2
  -8   4  -1 73.3036 6.11224   4
  -8   4  -1 72.4425 4.92681   3
   8  -4   1 75.3350 4.93297   2
  -9   4  -1 72.6992 7.30299   4
  -9   4  -1 56.3516 4.70525   3
   9  -4   1 65.5696 4.77247   2
 -10   4  -1 26.5122 4.58177   4
 -10   4  -1 27.5667 3.68287   3
  10  -4   1 21.7284 3.16435   2
 -11   4  -1 17.4131 4.07694   4
 -11   4  -1 16.8545 3.19220   3
  11  -4   1 18.6790 3.19320   2
   9   3  -1 31.4179 4.83176   2
   9   3  -1 22.0433 5.22729   5
  -9  -3   1 28.9700 2.59734   1
  -9  -3   1 32.0363 4.46602   3
   8   3  -1 1.76548 1.82295   2
   8   3  -1 -0.2879 2.11813   5
  -8  -3   1 1.63553 1.82391   3
  -8  -3   1 1.47012 1.16763   1
   7   3  -1 3.79166 1.85810   2
   7   3  -1 2.45116 2.02439   5
  -7  -3   1 0.28344 1.38591   3
  -7  -3   1 3.35719 1.40770   1
   6   3  -1 32.8399 4.79968   5
   6   3  -1 38.5846 4.26858   2
   6   3  -1 32.5425 4.01664   1
  -6  -3   1 34.3831 3.90259   3
  -6  -3   1 31.6144 3.37899   1
   5   3  -1 8.18767 2.02530   2
   5   3  -1 12.1034 2.38390   1
   5   3  -1 10.6509 2.73823   5
  -5  -3   1 12.2830 2.32531   3
  -5  -3   1 10.1912 1.85242   1
   4   3  -1 41.9810 3.37434   1
   4   3  -1 38.0542 3.71345   2
   4   3  -1 34.4946 3.34214   3
   4   3  -1 35.5140 4.26361   5
  -4  -3   1 31.1598 3.22975   3
  -4  -3   1 33.6429 2.82296   2
  -4  -3   1 37.2827 3.00402   1
   3   3  -1 31.2094 2.95963   3
   3   3  -1 33.8434 3.76753   5
   3   3  -1 29.3862 2.94763   2
   3   3  -1 37.9213 3.01451   1
  -3  -3   1 37.2633 2.81958   2
  -3  -3   1 31.8412 3.01014   3
  -3  -3   1 36.0094 2.86379   1
   2   3  -1 10.5460 1.93418   5
   2   3  -1 10.7439 1.57484   3
   2   3  -1 10.0833 1.71591   1
   2   3  -1 10.0219 1.56843   2
  -2  -3   1 13.6281 1.70106   2
  -2  -3   1 13.5298 1.77089   1
  -2  -3   1 8.78999 1.45315   3
   1   3  -1 2.57537 1.14218   5
   1   3  -1 2.60541 1.08225   1
   1   3  -1 1.17386 0.83623   2
  -1  -3   1 3.21409 0.92326   2
  -1  -3   1 2.55239 0.93450   1
  -1  -3   1 1.86184 0.93897   3
   0   3  -1 181.687 8.58393   2
   0   3  -1 177.855 8.65625   1
   0   3  -1 175.563 8.63518   4
   0   3  -1 173.870 9.20726   5
   0  -3   1 178.626 8.65458   1
   0  -3   1 192.978 8.48280   3
   0  -3   1 181.905 8.52226   2
  -1   3  -1 1728.18 77.6404   5
  -1   3  -1 1595.67 72.5959   1
  -1   3  -1 1622.47 75.7653   4
  -1   3  -1 1712.00 71.7668   2
  -1   3  -1 1708.24 72.6208   1
  -1   3  -1 1602.12 70.5534   3
   1  -3   1 1640.06 71.7190   2
   1  -3   1 1776.65 72.7380   1
   1  -3   1 1755.01 71.8204   2
   1  -3   1 1735.61 70.5621   3
  -2   3  -1 4931.38 214.482   3
  -2   3  -1 4993.09 222.136   1
  -2   3  -1 5014.56 221.755   1
  -2   3  -1 5044.08 219.077   2
  -2   3  -1 5194.43 236.965   5
  -2   3  -1 5187.08 233.408   4
   2  -3   1 5396.88 216.979   3
   2  -3   1 5278.95 220.070   2
   2  -3   1 5330.69 220.179   2
   2  -3   1 5355.96 222.741   1
  -3   3  -1 92.0598 4.28818   1
  -3   3  -1 92.7923 4.28362   1
  -3   3  -1 93.5528 4.52227   3
  -3   3  -1 80.4113 5.21876   4
   3  -3   1 87.5538 4.52105   2
   3  -3   1 88.2531 4.63424   1
   3  -3   1 87.4238 4.50150   2
  -4   3  -1 132.915 7.71928   4
  -4   3  -1 139.901 6.60010   3
   4  -3   1 146.133 6.82209   1
   4  -3   1 129.327 6.61509   2
   4  -3   1 134.703 6.61706   2
  -5   3  -1 58.7075 3.74000   3
  -5   3  -1 61.1991 3.68859   3
  -5   3  -1 61.0286 4.67772   4
   5  -3   1 63.1665 3.75390   2
   5  -3   1 78.0442 4.06058   1
   5  -3   1 63.7571 3.71619   2
  -6   3  -1 40.4050 4.34116   4
  -6   3  -1 40.7070 2.91283   3
  -6   3  -1 41.5552 3.00481   3
   6  -3   1 38.2372 3.07181   5
   6  -3   1 41.3012 2.90876   2
   6  -3   1 39.0295 3.01503   1
   6  -3   1 34.1136 2.83901   2
  -7   3  -1 2.70582 1.16340   3
  -7   3  -1 -0.3663 1.44215   4
  -7   3  -1 0.29189 0.83542   3
   7  -3   1 0.55552 1.15121   5
   7  -3   1 1.86246 1.00933   2
  -8   3  -1 47.8573 4.43281   3
  -8   3  -1 55.9160 5.90288   4
   8  -3   1 54.4811 4.14087   2
   8  -3   1 53.9592 4.46216   5
  -9   3  -1 72.1824 5.28093   3
  -9   3  -1 76.0747 6.30910   4
   9  -3   1 67.0592 5.16955   2
 -10   3  -1 70.6189 7.52175   4
 -10   3  -1 74.5798 5.77614   3
  10  -3   1 79.2017 5.87906   2
 -11   3  -1 52.4051 5.78610   3
 -11   3  -1 62.6792 7.32260   4
  11  -3   1 61.5500 6.10618   2
  10   2  -1 1.91638 2.66332   5
  10   2  -1 4.14338 2.33332   2
 -10  -2   1 2.06497 1.99465   3
   9   2  -1 11.5303 3.53375   5
   9   2  -1 9.34840 2.81921   2
  -9  -2   1 7.41390 2.66103   3
   8   2  -1 44.8268 5.00888   2
   8   2  -1 37.9287 5.53572   5
  -8  -2   1 44.4311 3.02589   1
  -8  -2   1 49.4336 5.13407   3
   7   2  -1 123.868 8.85260   5
   7   2  -1 117.516 7.50014   2
  -7  -2   1 118.338 7.11339   4
  -7  -2   1 114.798 6.40775   1
  -7  -2   1 126.800 7.48167   3
   6   2  -1 -0.0089 1.11109   2
   6   2  -1 1.56560 1.73739   5
   6   2  -1 -0.2976 1.10360   1
  -6  -2   1 1.33245 1.28054   3
  -6  -2   1 -0.1349 0.85298   4
  -6  -2   1 0.84121 0.94482   1
   5   2  -1 272.681 14.7416   5
   5   2  -1 293.648 13.3275   1
   5   2  -1 257.663 12.9537   2
  -5  -2   1 246.390 12.5167   1
  -5  -2   1 265.425 12.5746   1
  -5  -2   1 269.202 12.7748   3
  -5  -2   1 245.460 12.7191   3
   4   2  -1 965.279 47.9239   5
   4   2  -1 982.782 43.8038   2
   4   2  -1 977.009 44.3236   1
   4   2  -1 1055.95 43.7936   2
  -4  -2   1 1009.98 43.1325   3
  -4  -2   1 1041.37 43.5314   2
  -4  -2   1 950.284 43.9547   1
  -4  -2   1 1039.09 44.0784   1
  -4  -2   1 1006.37 43.1827   3
   3   2  -1 77.0682 4.79972   1
   3   2  -1 75.7090 5.37988   5
   3   2  -1 81.9622 4.71391   2
   3   2  -1 98.0518 4.93654   2
   3   2  -1 85.3906 4.64179   3
  -3  -2   1 79.0395 4.66154   3
  -3  -2   1 83.8103 4.68034   1
  -3  -2   1 86.8186 4.62634   2
   2   2  -1 52.4306 3.38307   1
   2   2  -1 50.9302 3.33833   2
   2   2  -1 60.7295 3.37642   2
   2   2  -1 59.3233 3.37220   3
   2   2  -1 53.5944 3.86701   5
  -2  -2   1 56.8312 3.32902   3
  -2  -2   1 54.3900 3.25184   2
  -2  -2   1 55.2702 3.32598   1
   1   2  -1 1.29542 0.81170   1
   1   2  -1 0.95698 0.73551   2
   1   2  -1 -0.0927 0.82240   5
  -1  -2   1 -0.2053 0.68862   1
  -1  -2   1 0.67971 0.73101   3
  -1  -2   1 0.59582 0.34987   4
  -1  -2   1 -0.1759 0.56642   2
   0   2  -1 0.34182 0.71137   5
   0   2  -1 1.01630 0.65427   2
   0   2  -1 0.03432 0.61590   1
   0  -2   1 -0.0606 0.58294   1
   0  -2   1 0.38164 0.57963   3
   0  -2   1 3.64831 0.81097   2
  -1   2  -1 312.945 14.1116   1
  -1   2  -1 315.624 14.0984   1
  -1   2  -1 326.623 13.9469   2
  -1   2  -1 323.544 13.7397   3
  -1   2  -1 326.386 14.8215   4
   1  -2   1 301.441 13.9183   2
   1  -2   1 311.082 13.6898   3
   1  -2   1 315.767 14.1336   1
   1  -2   1 328.249 13.9738   2
  -2   2  -1 9294.16 394.908   3
  -2   2  -1 8941.59 406.396   1
  -2   2  -1 9548.06 406.365   1
  -2   2  -1 9004.32 401.073   2
   2  -2   1 9999.99 406.899   1
   2  -2   1 9816.60 402.600   2
   2  -2   1 9394.34 395.302   3
   2  -2   1 9876.80 402.007   2
  -3   2  -1 0.41653 0.41166   1
  -3   2  -1 0.55463 0.60768   3
  -3   2  -1 0.50828 0.48499   3
  -3   2  -1 0.39893 0.41105   1
   3  -2   1 0.61277 0.51001   2
   3  -2   1 2.68784 0.69808   2
   3  -2   1 0.20636 0.54933   1
  -4   2  -1 588.179 25.3836   3
  -4   2  -1 583.023 25.5851   1
  -4   2  -1 599.524 25.5896   1
  -4   2  -1 587.213 25.4360   3
   4  -2   1 602.241 28.0028   5
   4  -2   1 596.997 25.7786   2
   4  -2   1 595.315 25.8278   2
   4  -2   1 573.791 26.1147   1
  -5   2  -1 101.007 5.45481   3
  -5   2  -1 99.0416 4.67856   1
  -5   2  -1 104.278 5.50739   3
  -5   2  -1 105.920 4.69743   1
   5  -2   1 106.797 5.67898   1
   5  -2   1 106.795 6.11846   5
   5  -2   1 104.528 5.45653   2
   5  -2   1 96.7245 5.46290   2
  -6   2  -1 -0.2066 1.03109   4
  -6   2  -1 -0.4092 0.64273   3
  -6   2  -1 -0.5284 0.70980   3
   6  -2   1 -0.4533 0.71328   2
   6  -2   1 -0.2386 0.64679   2
   6  -2   1 0.07692 0.85827   1
   6  -2   1 -1.3745 0.80614   5
  -7   2  -1 0.51689 1.00069   3
  -7   2  -1 -0.4024 1.30216   4
  -7   2  -1 -0.1927 0.80846   3
   7  -2   1 -1.3930 0.89252   5
   7  -2   1 -0.1008 0.88227   2
  -8   2  -1 3.06170 1.62522   4
  -8   2  -1 1.75986 1.27265   3
   8  -2   1 2.06992 1.26695   2
   8  -2   1 3.77473 1.79141   5
  -9   2  -1 19.9686 3.06777   3
  -9   2  -1 15.4621 3.37748   4
   9  -2   1 13.7294 3.16078   5
   9  -2   1 15.1374 2.70384   2
 -10   2  -1 25.5243 4.31073   4
 -10   2  -1 20.8192 3.44976   3
  10  -2   1 24.3754 3.75586   2
 -11   2  -1 51.0313 6.54072   4
 -11   2  -1 60.6070 6.26084   3
  11  -2   1 50.5074 5.75390   2
  10   1  -1 10.8248 3.64177   5
  10   1  -1 9.63899 2.84671   2
 -10  -1   1 11.7695 3.00692   3
   9   1  -1 484.752 24.3516   2
   9   1  -1 521.507 27.3717   5
  -9  -1   1 507.361 24.0739   3
   8   1  -1 18.1537 3.78323   5
   8   1  -1 12.9680 2.65252   2
  -8  -1   1 17.4301 2.85744   3
  -8  -1   1 20.2255 2.93349   4
   7   1  -1 5.77183 1.74952   2
   7   1  -1 10.1836 2.67742   5
  -7  -1   1 6.32458 1.69601   4
  -7  -1   1 8.14511 1.09170   1
  -7  -1   1 8.83448 1.90573   3
  -7  -1   1 8.46203 1.06891   1
   6   1  -1 170.144 10.4313   5
   6   1  -1 161.134 8.99775   2
   6   1  -1 184.601 9.36960   1
  -6  -1   1 180.453 9.33307   4
  -6  -1   1 171.313 8.99858   3
  -6  -1   1 164.172 8.20373   1
  -6  -1   1 176.087 8.29164   1
  -6  -1   1 168.688 9.02224   3
   5   1  -1 13.4195 1.95664   1
   5   1  -1 11.3279 2.24472   5
   5   1  -1 9.04744 1.52159   2
   5   1  -1 10.8165 1.71986   2
  -5  -1   1 14.2385 1.58026   1
  -5  -1   1 8.97475 1.66013   3
  -5  -1   1 16.0006 2.07751   3
  -5  -1   1 10.1596 1.65520   4
  -5  -1   1 12.5560 1.48759   1
   4   1  -1 31.6729 2.45430   2
   4   1  -1 31.6053 2.39518   2
   4   1  -1 28.9632 2.44980   1
   4   1  -1 30.0198 3.22857   5
  -4  -1   1 33.2088 2.17271   1
  -4  -1   1 31.7042 2.18253   1
  -4  -1   1 24.0879 2.42108   3
  -4  -1   1 26.0081 2.48297   3
   3   1  -1 886.606 39.4082   2
   3   1  -1 924.241 43.2471   5
   3   1  -1 875.518 39.4717   2
  -3  -1   1 952.374 39.7870   1
  -3  -1   1 944.570 38.9306   3
  -3  -1   1 897.704 38.8252   3
  -3  -1   1 924.953 39.7597   1
   2   1  -1 2369.23 105.767   2
   2   1  -1 2756.26 115.119   5
   2   1  -1 2481.71 103.993   3
   2   1  -1 2497.18 107.103   1
   2   1  -1 2829.31 105.832   2
  -2  -1   1 2321.29 106.954   1
  -2  -1   1 2468.58 106.991   1
  -2  -1   1 2392.27 104.039   3
  -2  -1   1 2431.74 104.041   3
  -2  -1   1 2443.47 105.680   2
   1   1  -1 2.48206 0.72324   1
   1   1  -1 4.22313 0.96512   5
   1   1  -1 1.58748 0.61132   2
   1   1  -1 2.59918 0.65384   2
  -1  -1   1 3.51343 0.70632   2
  -1  -1   1 1.76031 0.64393   1
  -1  -1   1 2.39516 0.67786   3
  -1  -1   1 3.41157 0.74334   1
   0   1  -1 3239.19 134.863   1
   0   1  -1 3146.61 130.778   3
   0   1  -1 3076.27 133.088   2
   0   1  -1 2756.55 131.952   2
   0  -1   1 2976.74 132.028   2
   0  -1   1 3406.93 133.476   2
   0  -1   1 2825.19 133.916   1
   0  -1   1 3228.11 132.425   2
   0  -1   1 3417.88 135.752   1
   0  -1   1 3220.83 131.087   3
  -1   1  -1 -3.8544 0.48250   1
  -1   1  -1 -1.9938 0.56485   2
  -1   1  -1 -4.2429 0.47447   1
  -1   1  -1 -3.4711 0.47869   3
  -1   1  -1 -3.9080 0.46707   1
   1  -1   1 -4.4833 0.34834   3
   1  -1   1 -4.2954 0.40599   2
   1  -1   1 -3.4149 0.53003   1
   1  -1   1 -4.9871 0.38920   2
  -2   1  -1 4652.03 195.080   1
  -2   1  -1 4676.31 192.256   2
  -2   1  -1 4556.07 189.271   3
  -2   1  -1 4752.97 188.870   3
  -2   1  -1 3926.38 193.820   1
   2  -1   1 4594.96 192.453   2
   2  -1   1 4552.51 208.691   5
   2  -1   1 4337.02 192.357   2
   2  -1   1 4654.15 188.701   3
   2  -1   1 4609.75 194.949   1
  -3   1  -1 4.89777 0.86189   1
  -3   1  -1 5.96649 0.90192   1
  -3   1  -1 6.70872 1.10965   3
  -3   1  -1 4.29205 0.95341   3
   3  -1   1 5.13511 1.03110   1
   3  -1   1 3.38701 0.87735   2
   3  -1   1 6.70975 1.01363   2
   3  -1   1 5.17629 1.18756   5
  -4   1  -1 0.30921 0.47707   1
  -4   1  -1 0.22780 0.73004   3
  -4   1  -1 1.06797 0.55898   1
  -4   1  -1 1.69452 0.74599   3
   4  -1   1 0.83227 0.65133   2
   4  -1   1 0.42013 0.70833   1
   4  -1   1 1.28551 0.93524   5
   4  -1   1 1.01658 0.69241   2
  -5   1  -1 49.2710 3.25543   3
  -5   1  -1 44.1303 2.74130   1
  -5   1  -1 48.2761 2.80851   1
  -5   1  -1 49.0360 3.30908   3
   5  -1   1 44.1621 3.29087   1
   5  -1   1 48.0534 3.20506   2
   5  -1   1 44.9480 3.23061   2
   5  -1   1 47.2112 3.71903   5
  -6   1  -1 94.6322 5.67398   3
  -6   1  -1 96.1991 4.87678   1
  -6   1  -1 93.0005 4.84539   1
  -6   1  -1 94.6313 5.61907   3
   6  -1   1 107.478 6.61320   5
   6  -1   1 89.4817 5.63843   2
   6  -1   1 112.281 6.04799   1
   6  -1   1 96.4821 5.61044   2
  -7   1  -1 31.3217 1.84548   1
  -7   1  -1 31.0207 1.81245   1
  -7   1  -1 28.5399 3.32373   3
   7  -1   1 40.1381 3.84272   2
   7  -1   1 38.4961 4.37694   5
  -8   1  -1 27.6221 3.81039   4
  -8   1  -1 23.1298 3.21322   3
   8  -1   1 28.6703 4.24995   5
   8  -1   1 25.4716 3.29284   2
  -9   1  -1 -0.8960 1.42931   3
  -9   1  -1 0.55234 1.75444   4
   9  -1   1 2.74991 2.09204   5
   9  -1   1 0.25925 1.39614   2
 -10   1  -1 144.927 10.8102   4
 -10   1  -1 186.599 10.5491   3
  10  -1   1 181.274 10.5043   2
  10   0  -1 193.045 13.4277   5
  10   0  -1 212.934 12.0547   2
 -10   0   1 221.762 12.0673   3
   9   0  -1 39.8305 4.39124   2
   9   0  -1 43.5164 5.61240   5
  -9   0   1 37.6779 4.60988   4
  -9   0   1 35.5454 4.28515   3
   8   0  -1 131.526 8.86221   5
   8   0  -1 124.742 7.60742   2
  -8   0   1 120.086 7.50808   3
  -8   0   1 137.168 8.20792   4
   7   0  -1 82.8727 5.57874   2
   7   0  -1 98.6032 6.91030   5
  -7   0   1 89.5493 5.63368   3
  -7   0   1 99.4786 6.17806   4
   6   0  -1 196.750 9.84020   2
   6   0  -1 185.631 9.67336   2
   6   0  -1 207.290 10.0541   1
   6   0  -1 208.144 11.4064   5
  -6   0   1 186.192 10.4044   4
  -6   0   1 196.164 9.71774   3
  -6   0   1 200.196 9.80586   3
   5   0  -1 52.2707 4.30019   5
   5   0  -1 46.6200 3.48285   2
   5   0  -1 63.4741 3.77689   1
   5   0  -1 62.1369 3.62165   2
  -5   0   1 61.7402 2.76506   1
  -5   0   1 56.3933 3.59430   3
  -5   0   1 58.6231 3.63555   3
  -5   0   1 62.5046 4.03892   4
   4   0  -1 238.406 10.6613   2
   4   0  -1 249.966 12.1658   5
   4   0  -1 213.112 10.6255   2
   4   0  -1 237.422 10.8542   1
  -4   0   1 231.641 10.2067   1
  -4   0   1 218.754 10.5204   3
  -4   0   1 236.322 10.5843   3
  -4   0   1 223.961 10.1955   1
  -4   0   1 246.110 11.4871   4
   3   0  -1 591.239 24.4440   2
   3   0  -1 555.590 24.4531   2
   3   0  -1 602.708 27.0602   5
   3   0  -1 529.871 24.6859   1
  -3   0   1 522.097 24.0456   3
  -3   0   1 564.799 24.0668   3
  -3   0   1 575.658 24.3783   1
  -3   0   1 573.507 25.9854   4
  -3   0   1 582.006 24.3828   1
   2   0  -1 1660.75 78.7882   5
   2   0  -1 1753.61 72.3345   2
   2   0  -1 1844.89 73.7409   1
   2   0  -1 1667.92 72.6207   2
  -2   0   1 1778.54 71.1837   3
  -2   0   1 1707.53 73.2854   1
  -2   0   1 1672.47 71.1745   3
  -2   0   1 1723.80 73.2975   1
  -2   0   1 1595.65 76.5344   4
   1   0  -1 50.4951 2.98446   5
   1   0  -1 50.1648 2.48550   3
   1   0  -1 56.4492 2.55740   1
   1   0  -1 50.8139 2.53110   2
   1   0  -1 46.3642 2.76514   4
   1   0  -1 53.2211 2.54408   2
  -1   0   1 45.7046 2.46829   1
  -1   0   1 49.8199 2.51985   3
  -1   0   1 46.7708 2.76286   4
  -1   0   1 50.3085 2.48708   2
  -1   0   1 50.2173 2.48182   1
   0   0  -1 775.093 35.4435   2
   0   0  -1 838.684 35.9003   1
   0   0  -1 829.367 34.8736   3
   0   0   1 852.841 34.8873   3
   0   0   1 863.767 35.4716   2
   0   0   1 860.559 35.9262   1
  -1   0  -1 9.28400 0.93651   1
  -1   0  -1 9.08722 0.94630   3
  -1   0  -1 8.18139 0.93471   3
  -1   0  -1 10.1407 1.05393   1
  -1   0  -1 9.69339 0.95668   2
   1   0   1 10.0959 1.19303   5
   1   0   1 9.47617 0.95069   2
   1   0   1 10.4143 0.98396   2
   1   0   1 9.04235 0.88725   3
   1   0   1 8.26336 0.93330   1
  -2   0  -1 140.159 6.62129   2
  -2   0  -1 130.923 6.55968   3
  -2   0  -1 154.757 6.80386   1
  -2   0  -1 142.716 6.63928   3
  -2   0  -1 139.758 6.69369   1
   2   0   1 140.145 6.80938   1
   2   0   1 148.509 6.69321   2
   2   0   1 143.971 6.58802   3
   2   0   1 139.331 7.38259   5
   2   0   1 135.700 6.67705   2
  -3   0  -1 5.18862 0.99829   3
  -3   0  -1 5.96362 1.04452   1
  -3   0  -1 6.42499 0.97394   2
  -3   0  -1 6.18499 1.04756   1
  -3   0  -1 6.51536 1.21707   3
   3   0   1 5.08871 1.02618   2
   3   0   1 5.81365 0.98301   2
   3   0   1 5.26400 1.12286   1
   3   0   1 5.56831 1.28598   5
   3   0   1 7.21614 1.14574   3
  -4   0  -1 162.654 7.88152   1
  -4   0  -1 166.436 7.98690   3
  -4   0  -1 158.406 7.86572   3
  -4   0  -1 165.024 7.84186   1
   4   0   1 147.928 7.92821   2
   4   0   1 168.686 9.04500   5
   4   0   1 180.009 8.05734   2
   4   0   1 134.657 7.97858   1
  -5   0  -1 53.1451 3.33148   1
  -5   0  -1 53.4897 3.34729   1
  -5   0  -1 52.7826 3.64623   3
  -5   0  -1 51.6456 3.68716   3
   5   0   1 54.6752 3.62101   2
   5   0   1 49.3258 3.66251   2
   5   0   1 58.2650 3.89202   1
   5   0   1 50.8780 4.25646   5
  -6   0  -1 60.4034 3.84416   1
  -6   0  -1 66.3463 3.95415   1
  -6   0  -1 70.7492 4.52641   3
  -6   0  -1 67.6213 4.56734   3
   6   0   1 73.6349 5.39021   5
   6   0   1 57.7079 4.40702   2
   6   0   1 60.6064 4.62329   1
  -7   0  -1 18.4715 1.98338   1
  -7   0  -1 17.1104 2.62506   3
   7   0   1 16.0933 2.50892   2
   7   0   1 22.2109 3.64368   5
  -8   0  -1 10.6191 1.33990   1
  -8   0  -1 12.1141 2.60192   3
   8   0   1 10.9071 2.49198   2
   8   0   1 11.5381 3.10940   5
  -9   0  -1 7.08277 2.29336   3
  -9   0  -1 4.97185 2.17613   4
   9   0   1 3.52828 2.03364   2
   9   0   1 5.30552 2.58477   5
 -10   0  -1 13.0692 3.06546   3
 -10   0  -1 14.9074 3.41686   4
  10   0   1 18.0473 4.22618   5
  10   0   1 15.3326 3.28614   2
  11  -1  -1 7.50401 2.52204   2
 -11   1   1 0.77751 1.82791   3
  10  -1  -1 16.8886 3.00858   2
 -10   1   1 12.0959 2.67960   3
 -10   1   1 14.7532 3.23670   4
   9  -1  -1 7.07395 2.02371   2
   9  -1  -1 9.98687 2.84727   5
  -9   1   1 9.19393 2.11272   3
  -9   1   1 8.68909 2.45696   4
   8  -1  -1 35.2072 4.41234   5
   8  -1  -1 28.2106 3.25791   2
  -8   1   1 34.2147 3.46888   3
  -8   1   1 36.0753 4.26888   4
   7  -1  -1 9.86446 1.71011   2
   7  -1  -1 13.3677 2.57852   5
  -7   1   1 13.1697 2.41565   4
  -7   1   1 14.2467 2.04090   3
  -7   1   1 10.2529 1.77466   3
   6  -1  -1 114.979 6.43144   1
   6  -1  -1 111.485 6.31846   2
   6  -1  -1 144.149 7.75855   5
   6  -1  -1 123.949 6.34998   2
  -6   1   1 124.876 6.36337   3
  -6   1   1 117.241 7.18934   4
  -6   1   1 126.968 6.39114   3
   5  -1  -1 261.323 14.1046   5
   5  -1  -1 306.876 13.0963   1
   5  -1  -1 285.824 12.5505   2
   5  -1  -1 278.212 12.6028   2
  -5   1   1 269.859 12.4031   3
  -5   1   1 272.883 13.8249   4
  -5   1   1 261.162 12.3797   3
   4  -1  -1 142.191 7.78366   5
   4  -1  -1 148.156 6.75627   2
   4  -1  -1 145.982 6.71508   2
  -4   1   1 150.182 6.71087   3
  -4   1   1 144.610 6.68222   3
  -4   1   1 139.276 7.66861   4
   3  -1  -1 38.5248 1.86134   2
   3  -1  -1 40.2771 1.85354   2
   3  -1  -1 31.4601 2.39591   5
  -3   1   1 33.0993 2.52198   4
  -3   1   1 37.9973 1.91708   3
  -3   1   1 36.5360 1.89194   3
   2  -1  -1 498.524 22.1802   5
  -2   1   1 449.527 21.8054   4
  -1   1   1 1344.21 60.3069   4
   0  -1  -1 938.284 40.7212   2
   0  -1  -1 992.518 40.0818   3
   0  -1  -1 936.568 41.2401   1
   0  -1  -1 964.839 40.7585   2
   0   1   1 970.393 40.7464   2
   0   1   1 949.305 41.2527   1
   0   1   1 903.059 40.0604   3
   0   1   1 969.661 44.3164   5
   0   1   1 940.203 41.2301   1
   0   1   1 1028.68 40.1072   3
  -1  -1  -1 3.35618 0.77035   2
  -1  -1  -1 3.22268 0.78846   3
  -1  -1  -1 4.41543 0.90208   1
   1   1   1 3.21072 0.79988   3
   1   1   1 3.95059 0.86929   2
   1   1   1 2.03794 0.80834   1
   1   1   1 4.18871 1.09019   5
  -2  -1  -1 134.306 6.37509   2
  -2  -1  -1 134.202 6.47782   1
  -2  -1  -1 134.410 6.37649   3
  -2  -1  -1 124.817 6.33941   3
   2   1   1 125.323 6.43962   2
   2   1   1 139.670 6.60821   1
   2   1   1 120.468 7.13313   5
   2   1   1 126.743 6.30669   3
  -3  -1  -1 11.0948 1.46320   2
  -3  -1  -1 6.66411 1.23659   1
  -3  -1  -1 11.1411 1.62878   3
  -3  -1  -1 12.0396 1.62104   3
   3   1   1 5.91523 1.48392   5
   3   1   1 9.17818 1.39168   3
   3   1   1 7.32375 1.22475   2
   3   1   1 6.52981 1.24407   2
   3   1   1 6.40013 1.30076   1
  -4  -1  -1 164.177 7.82366   3
  -4  -1  -1 151.579 7.66127   1
  -4  -1  -1 143.860 7.70320   3
  -4  -1  -1 146.859 7.55566   2
  -4  -1  -1 146.324 7.73036   1
   4   1   1 152.225 7.59269   3
   4   1   1 139.462 7.78275   2
   4   1   1 145.274 8.73180   5
   4   1   1 145.580 7.92409   1
   4   1   1 166.296 7.85091   2
  -5  -1  -1 0.02571 0.74494   1
  -5  -1  -1 -1.2656 0.81696   3
  -5  -1  -1 -0.0914 0.67205   1
  -5  -1  -1 -0.2714 0.69683   3
   5   1   1 -0.3398 0.80617   2
   5   1   1 0.29673 0.93860   1
   5   1   1 -0.1602 0.71166   2
   5   1   1 0.00167 1.22564   5
  -6  -1  -1 42.2650 4.25741   3
  -6  -1  -1 53.5739 3.73226   1
   6   1   1 59.5208 4.35375   2
   6   1   1 63.1730 4.58864   1
   6   1   1 51.3355 5.43238   5
  -7  -1  -1 96.7533 6.53150   3
  -7  -1  -1 99.9618 5.79281   1
   7   1   1 93.6391 6.50857   2
   7   1   1 109.140 7.79211   5
  -8  -1  -1 30.7489 2.97878   1
  -8  -1  -1 35.4640 4.29810   3
   8   1   1 36.5260 5.30173   5
   8   1   1 33.1867 4.26578   2
  -9  -1  -1 17.8422 3.35573   4
  -9  -1  -1 17.9462 1.84438   1
  -9  -1  -1 15.6094 3.46887   3
   9   1   1 12.5217 3.67218   5
   9   1   1 15.3309 3.28795   2
 -10  -1  -1 0.20447 1.84142   3
  10   1   1 1.23872 2.00792   2
  10   1   1 -1.2045 1.81221   5
  11  -2  -1 14.8010 2.88884   2
 -11   2   1 10.5081 2.57729   3
 -11   2   1 5.38166 2.69090   4
  10  -2  -1 50.6830 4.85933   2
 -10   2   1 51.5948 6.05150   4
 -10   2   1 49.3694 4.80899   3
   9  -2  -1 28.5849 3.98267   5
   9  -2  -1 23.3434 2.98541   2
  -9   2   1 20.8222 3.64440   4
  -9   2   1 27.1071 3.26895   3
   8  -2  -1 5.10756 1.45280   2
   8  -2  -1 4.86973 1.77263   5
  -8   2   1 4.49369 1.38523   3
  -8   2   1 3.70321 1.77440   4
   7  -2  -1 125.719 6.69480   2
   7  -2  -1 135.366 6.70632   2
   7  -2  -1 131.108 7.79754   5
  -7   2   1 118.744 7.87971   4
  -7   2   1 119.942 6.60205   3
  -7   2   1 130.143 6.68114   3
   6  -2  -1 113.216 6.73215   5
   6  -2  -1 109.277 5.74017   2
   6  -2  -1 115.359 5.72888   2
  -6   2   1 111.291 6.99607   4
  -6   2   1 111.087 5.69914   3
  -6   2   1 117.406 5.77103   3
   5  -2  -1 271.790 11.4037   2
   5  -2  -1 268.193 11.4546   2
   5  -2  -1 252.572 12.8859   5
  -5   2   1 260.291 11.3055   3
  -5   2   1 250.646 11.2729   3
  -5   2   1 219.370 12.8656   4
   4  -2  -1 6.99730 0.61328   2
   4  -2  -1 6.45462 1.09254   5
   4  -2  -1 6.65025 0.62981   2
  -4   2   1 6.10272 1.39759   4
  -4   2   1 5.72834 0.65932   3
  -4   2   1 5.09874 0.64613   3
   3  -2  -1 2230.26 102.644   5
  -3   2   1 2233.00 100.360   4
  -2   2   1 4385.11 196.600   4
   1  -2  -1 2866.95 118.225   2
   1  -2  -1 2783.84 118.132   2
   1  -2  -1 2741.06 119.729   1
  -1   2   1 2773.74 125.278   4
  -1   2   1 2801.46 115.973   3
  -1   2   1 2738.24 119.494   1
  -1   2   1 2786.43 119.451   1
   0  -2  -1 102.131 4.78736   3
   0  -2  -1 97.1681 4.81246   2
   0  -2  -1 99.9138 4.87621   2
   0  -2  -1 94.4008 4.88604   1
   0   2   1 100.231 4.83462   3
   0   2   1 96.7077 4.86392   1
   0   2   1 100.464 4.94811   1
   0   2   1 94.6634 5.34169   5
   0   2   1 95.0330 4.77064   3
   0   2   1 107.566 4.89273   2
  -1  -2  -1 363.553 15.8586   3
  -1  -2  -1 370.185 16.0475   2
  -1  -2  -1 354.598 16.2519   1
   1   2   1 364.947 15.8599   3
   1   2   1 357.850 16.3229   1
   1   2   1 333.345 16.0464   2
   1   2   1 378.902 17.6936   5
  -2  -2  -1 211.787 9.71826   2
  -2  -2  -1 190.292 9.75240   1
  -2  -2  -1 197.894 9.62289   3
   2   2   1 204.510 9.80423   2
   2   2   1 201.009 9.61670   3
   2   2   1 206.548 9.95679   1
   2   2   1 213.001 10.9085   5
  -3  -2  -1 148.253 7.70880   3
  -3  -2  -1 153.440 7.67276   2
  -3  -2  -1 147.823 7.76411   1
   3   2   1 146.916 7.81305   2
   3   2   1 160.425 7.71406   3
   3   2   1 142.960 7.90334   1
   3   2   1 151.037 8.76030   5
  -4  -2  -1 61.7439 4.03801   1
  -4  -2  -1 62.6662 4.01650   2
  -4  -2  -1 61.2212 4.18122   3
   4   2   1 57.5398 3.98254   3
   4   2   1 53.8719 4.08508   2
   4   2   1 64.4027 4.37769   1
   4   2   1 60.1704 4.81852   5
  -5  -2  -1 0.87034 0.96101   2
  -5  -2  -1 0.30831 0.94862   1
  -5  -2  -1 0.40697 0.97663   3
   5   2   1 0.23795 1.11234   1
   5   2   1 1.33551 1.22959   2
   5   2   1 0.04164 1.29422   5
  -6  -2  -1 54.1201 4.02483   1
  -6  -2  -1 46.5496 4.52823   3
   6   2   1 54.3889 5.08426   2
   6   2   1 47.9461 5.64206   5
   6   2   1 64.9486 4.88785   1
  -7  -2  -1 255.379 13.5467   3
  -7  -2  -1 257.107 12.8994   1
   7   2   1 248.248 13.6203   2
   7   2   1 267.252 15.4575   5
  -8  -2  -1 105.095 6.38288   1
  -8  -2  -1 108.394 7.60686   3
   8   2   1 90.0924 8.21297   5
   8   2   1 120.449 7.80254   2
  -9  -2  -1 3.53468 2.27093   3
  -9  -2  -1 1.71592 1.15938   1
   9   2   1 2.56097 1.98807   2
   9   2   1 5.15268 2.97604   5
  11  -3  -1 31.5982 4.01229   2
 -11   3   1 32.2171 5.17936   4
 -11   3   1 41.0967 4.48710   3
  10  -3  -1 8.95356 2.07401   2
 -10   3   1 3.17540 2.32583   4
 -10   3   1 7.75094 1.93009   3
   9  -3  -1 -0.8101 0.82344   2
  -9   3   1 0.41111 1.36848   4
  -9   3   1 -0.1669 1.06290   3
   8  -3  -1 2.35769 1.02958   2
   8  -3  -1 5.09853 1.63674   5
  -8   3   1 1.93680 1.10036   3
  -8   3   1 2.36641 1.00220   3
  -8   3   1 1.41700 1.58733   4
   7  -3  -1 135.095 7.75081   5
   7  -3  -1 141.090 6.81969   2
   7  -3  -1 128.764 6.79487   2
  -7   3   1 134.232 8.45000   4
  -7   3   1 139.429 6.80619   3
  -7   3   1 133.920 6.81378   3
   6  -3  -1 1.29679 0.57133   2
   6  -3  -1 3.08227 1.02560   5
   6  -3  -1 0.74822 0.61709   2
  -6   3   1 1.63816 0.61977   3
  -6   3   1 0.67666 0.59734   3
  -6   3   1 0.77317 1.16011   4
   5  -3  -1 383.056 19.9584   5
   5  -3  -1 427.134 18.1372   2
   5  -3  -1 439.336 18.1320   2
  -5   3   1 404.899 20.5681   4
  -5   3   1 435.984 17.9317   3
  -5   3   1 423.841 17.9414   3
   4  -3  -1 40.2292 2.31403   5
  -4   3   1 40.3163 1.95251   3
  -4   3   1 39.4099 1.92690   3
  -4   3   1 39.4062 3.27121   4
   3  -3  -1 100.712 4.62958   5
  -3   3   1 90.4208 5.55381   4
  -3   3   1 93.2144 4.19180   3
   2  -3  -1 7.16170 0.73967   2
   2  -3  -1 7.84721 0.82516   2
  -2   3   1 9.21275 1.51972   4
  -2   3   1 8.60371 0.85862   3
   1  -3  -1 526.323 22.4352   1
   1  -3  -1 513.094 21.7283   3
   1  -3  -1 518.131 22.1772   2
   1  -3  -1 493.821 22.0904   2
  -1   3   1 522.453 24.1003   5
  -1   3   1 491.388 23.7195   4
  -1   3   1 523.231 22.0994   2
  -1   3   1 505.738 22.3032   1
  -1   3   1 500.494 22.3227   1
  -1   3   1 508.598 21.8012   3
   0  -3  -1 464.042 20.4210   2
   0  -3  -1 474.398 20.0426   3
   0  -3  -1 474.328 20.3420   2
   0  -3  -1 454.973 20.5798   1
   0   3   1 460.240 22.1987   5
   0   3   1 454.161 20.5872   1
   0   3   1 447.978 20.0316   3
   0   3   1 459.502 20.3545   2
   0   3   1 451.367 20.0370   3
  -1  -3  -1 349.391 15.4819   1
  -1  -3  -1 319.808 15.0032   3
  -1  -3  -1 331.858 15.2495   2
   1   3   1 339.377 15.5515   1
   1   3   1 323.827 15.2961   2
   1   3   1 348.480 16.8628   5
   1   3   1 334.175 15.1171   3
  -2  -3  -1 39.3672 3.02298   1
  -2  -3  -1 38.4063 2.91075   3
  -2  -3  -1 43.0040 2.98500   2
   2   3   1 44.5360 3.09238   3
   2   3   1 29.1539 3.51531   5
   2   3   1 32.8471 3.20992   1
   2   3   1 43.1118 3.11700   2
  -3  -3  -1 507.484 23.5606   3
  -3  -3  -1 512.443 24.0854   1
  -3  -3  -1 493.808 23.6998   2
   3   3   1 542.333 23.6145   3
   3   3   1 568.365 24.4550   1
   3   3   1 551.330 26.4644   5
   3   3   1 519.260 23.9818   2
  -4  -3  -1 26.0286 2.89962   2
  -4  -3  -1 27.3030 3.07757   3
  -4  -3  -1 27.4475 3.02211   1
   4   3   1 29.6289 4.03713   5
   4   3   1 25.4721 3.19671   1
   4   3   1 30.3962 3.35742   2
   4   3   1 31.0753 3.11973   3
  -5  -3  -1 22.0865 2.76275   1
  -5  -3  -1 30.0246 3.53515   3
   5   3   1 19.5411 2.93790   2
   5   3   1 20.4639 3.07175   1
   5   3   1 23.1160 3.74480   5
  -6  -3  -1 19.7978 2.82293   1
  -6  -3  -1 15.3496 2.78080   3
   6   3   1 23.0589 4.04844   5
   6   3   1 26.5323 3.80884   1
   6   3   1 18.5794 3.09670   2
  -7  -3  -1 95.0673 6.23956   1
  -7  -3  -1 91.3216 6.96398   3
   7   3   1 96.6575 8.11165   5
   7   3   1 94.6623 6.95706   2
  -8  -3  -1 27.4844 4.30932   3
  -8  -3  -1 37.8457 3.98213   1
   8   3   1 37.1700 5.08824   2
   8   3   1 42.3352 6.29151   5
  -9  -3  -1 3.06277 1.62793   1
  -9  -3  -1 7.84696 2.94440   3
   9   3   1 11.6644 3.29009   2
   9   3   1 3.76744 2.91781   5
  11  -4  -1 -0.5063 1.18347   2
 -11   4   1 0.37087 2.14210   4
 -11   4   1 0.16295 1.38269   3
  10  -4  -1 9.02078 1.90502   2
 -10   4   1 12.9236 2.30195   3
 -10   4   1 11.9010 3.25627   4
   9  -4  -1 5.65950 1.46085   2
  -9   4   1 4.64276 2.32525   4
  -9   4   1 4.23527 1.37480   3
   8  -4  -1 35.5517 2.62457   2
   8  -4  -1 32.3899 2.63317   2
  -8   4   1 33.4891 2.94101   3
  -8   4   1 25.1099 3.88222   4
  -8   4   1 33.2529 2.61019   3
   7  -4  -1 26.0658 2.46957   5
   7  -4  -1 24.9871 1.90356   2
   7  -4  -1 19.6880 1.93704   2
  -7   4   1 21.3166 2.04279   3
  -7   4   1 20.8255 3.28265   4
  -7   4   1 23.9762 2.13555   3
   6  -4  -1 9.48417 1.07146   2
   6  -4  -1 9.16514 1.07677   2
   6  -4  -1 10.4780 1.27545   5
  -6   4   1 8.79888 1.10948   3
  -6   4   1 10.1071 2.29954   4
  -6   4   1 8.65423 1.12744   3
   5  -4  -1 62.7691 3.05768   2
   5  -4  -1 65.1686 3.20815   5
   5  -4  -1 63.1480 3.07742   2
  -5   4   1 57.6874 4.65439   4
  -5   4   1 56.4121 3.09459   3
  -5   4   1 63.4933 3.11761   3
   4  -4  -1 480.938 19.6497   2
   4  -4  -1 449.235 19.6067   2
  -4   4   1 441.214 22.1663   4
  -4   4   1 453.186 19.3770   3
   3  -4  -1 2.43302 0.57135   2
   3  -4  -1 3.49218 0.51116   5
   3  -4  -1 2.60758 0.56066   2
  -3   4   1 3.31249 0.63965   3
  -3   4   1 4.94405 1.48456   4
   2  -4  -1 174.355 7.85075   1
   2  -4  -1 168.404 7.77059   2
   2  -4  -1 155.279 7.64386   2
  -2   4   1 165.392 8.29531   5
  -2   4   1 163.223 7.42037   1
  -2   4   1 169.911 7.42900   1
  -2   4   1 166.083 7.64490   3
  -2   4   1 162.324 8.79148   4
   1  -4  -1 0.20398 0.55154   2
   1  -4  -1 0.90384 0.70256   1
   1  -4  -1 1.55533 0.75296   2
   1  -4  -1 0.79205 0.64039   3
  -1   4   1 0.97269 0.80546   4
  -1   4   1 0.07618 0.75603   5
  -1   4   1 0.55893 0.61898   1
  -1   4   1 1.43945 0.70478   3
  -1   4   1 1.06055 0.67825   2
  -1   4   1 0.69402 0.66469   1
   0  -4  -1 13.0990 1.76920   1
   0  -4  -1 10.3964 1.52097   2
   0  -4  -1 10.6654 1.52297   3
   0   4   1 15.2530 1.88334   3
   0   4   1 9.72562 1.56903   2
   0   4   1 7.59847 1.64418   5
   0   4   1 7.41933 1.40589   1
  -1  -4  -1 647.061 29.7511   1
  -1  -4  -1 668.229 29.3726   2
  -1  -4  -1 663.855 28.9265   3
   1   4   1 682.254 29.8661   1
   1   4   1 650.643 32.1306   5
   1   4   1 670.116 29.4712   2
   1   4   1 663.163 29.0124   3
  -2  -4  -1 77.1826 4.73190   2
  -2  -4  -1 79.0462 4.79133   3
  -2  -4  -1 72.1905 4.77019   1
   2   4   1 73.7029 5.46963   5
   2   4   1 76.7733 4.79029   3
   2   4   1 72.0719 4.78583   2
   2   4   1 72.4604 4.87045   1
  -3  -4  -1 0.09234 0.85630   2
  -3  -4  -1 0.94469 1.08801   1
  -3  -4  -1 0.65976 1.02108   3
   3   4   1 -0.3501 1.39943   5
   3   4   1 2.52967 1.30588   1
   3   4   1 -0.1219 0.81218   3
  -4  -4  -1 132.622 7.60228   2
  -4  -4  -1 140.344 7.88812   3
  -4  -4  -1 121.913 7.62770   1
   4   4   1 150.441 7.93092   3
   4   4   1 132.223 7.92291   2
   4   4   1 129.589 8.02089   1
   4   4   1 123.888 8.76419   5
  -5  -4  -1 223.781 11.7707   1
  -5  -4  -1 220.866 11.8982   3
   5   4   1 229.923 12.3603   1
   5   4   1 203.472 13.3657   5
   5   4   1 224.187 12.1377   2
  -6  -4  -1 45.4386 5.01498   3
  -6  -4  -1 42.6307 4.59001   1
   6   4   1 50.4270 5.18115   2
   6   4   1 51.5725 6.41831   5
   6   4   1 52.8721 5.53950   1
  -7  -4  -1 -0.1671 1.62518   3
  -7  -4  -1 0.16545 1.35383   1
   7   4   1 -0.0088 1.88265   5
   7   4   1 0.80213 1.90395   2
  -8  -4  -1 -0.8774 1.96737   3
  -8  -4  -1 2.05017 1.68092   1
   8   4   1 1.18442 2.18485   2
   8   4   1 2.90795 2.59676   5
  -9  -4  -1 40.6866 4.60321   1
  -9  -4  -1 42.8970 5.92960   3
   9   4   1 60.3500 7.11621   2
   9   4   1 68.1232 9.01173   5
  11  -5  -1 12.5152 2.37987   2
 -11   5   1 13.4039 3.82389   4
 -11   5   1 13.9194 2.41950   3
  10  -5  -1 44.1136 3.59966   2
 -10   5   1 45.1967 4.06552   3
 -10   5   1 43.4712 6.03429   4
   9  -5  -1 2.90365 1.13914   2
  -9   5   1 2.23936 2.14214   4
  -9   5   1 1.72479 1.09900   3
   8  -5  -1 5.81742 1.21387   2
   8  -5  -1 8.27931 1.33578   2
  -8   5   1 7.14937 2.24170   4
  -8   5   1 5.28838 1.21460   3
  -8   5   1 6.41626 1.24436   3
   7  -5  -1 -0.1223 0.50712   2
   7  -5  -1 -0.0063 0.49010   2
  -7   5   1 0.03620 1.68031   4
  -7   5   1 -0.3524 0.47647   3
   6  -5  -1 0.91431 0.49734   2
   6  -5  -1 0.87072 0.52459   2
   6  -5  -1 0.53815 0.47279   2
  -6   5   1 1.15237 1.33412   4
  -6   5   1 1.24763 0.57763   3
   5  -5  -1 15.6400 1.24749   2
   5  -5  -1 15.1677 1.36487   2
  -5   5   1 13.0675 2.47827   4
  -5   5   1 15.3872 1.39458   3
   4  -5  -1 244.270 11.0562   2
   4  -5  -1 246.957 11.1078   2
  -4   5   1 253.033 10.9760   3
  -4   5   1 238.478 13.0501   4
   3  -5  -1 5.12296 0.89763   2
   3  -5  -1 5.66285 1.05238   1
   3  -5  -1 5.92898 1.01513   2
  -3   5   1 6.84220 1.62771   4
  -3   5   1 5.68953 0.98788   3
   2  -5  -1 162.132 7.85205   1
   2  -5  -1 152.437 7.67177   2
   2  -5  -1 152.733 7.74368   2
  -2   5   1 163.014 7.49942   1
  -2   5   1 159.733 7.66842   3
  -2   5   1 163.696 8.78347   4
  -2   5   1 157.553 7.52071   1
  -2   5   1 157.834 8.30125   5
   1  -5  -1 396.445 16.7692   3
   1  -5  -1 378.862 17.2981   1
   1  -5  -1 385.482 17.1606   2
   1  -5  -1 347.756 16.9247   2
  -1   5   1 370.654 18.5233   5
  -1   5   1 372.655 17.1586   1
  -1   5   1 355.197 16.8018   3
  -1   5   1 383.361 17.0213   2
  -1   5   1 376.990 17.1404   1
  -1   5   1 380.105 18.2699   4
   0  -5  -1 35.6663 3.10855   3
   0  -5  -1 31.1056 2.92920   2
   0  -5  -1 31.0902 3.06592   1
   0   5   1 37.8266 3.77571   5
   0   5   1 38.6377 2.91893   2
   0   5   1 35.1021 3.24313   3
   0   5   1 31.5348 3.11220   1
  -1  -5  -1 20.2369 2.52291   1
  -1  -5  -1 27.6095 2.82654   3
  -1  -5  -1 22.1987 2.61966   2
   1   5   1 18.6392 2.52538   1
   1   5   1 29.6975 3.09671   3
   1   5   1 20.5794 2.54068   2
   1   5   1 25.8331 3.28305   5
  -2  -5  -1 186.045 10.3247   1
  -2  -5  -1 204.220 10.2187   3
  -2  -5  -1 204.653 10.2627   2
   2   5   1 197.165 10.2665   3
   2   5   1 193.802 11.4672   5
   2   5   1 200.166 10.5267   1
   2   5   1 191.041 10.3067   2
  -3  -5  -1 15.3851 2.54313   1
  -3  -5  -1 19.5280 2.74827   2
  -3  -5  -1 18.0428 2.77243   3
   3   5   1 16.1300 2.76472   1
   3   5   1 12.8081 2.30303   3
   3   5   1 21.3509 2.91330   2
   3   5   1 13.1757 2.89089   5
  -4  -5  -1 16.1002 2.76806   3
  -4  -5  -1 12.1116 2.35527   2
  -4  -5  -1 9.19437 2.25494   1
   4   5   1 18.1267 3.54283   5
   4   5   1 14.6650 2.80798   2
   4   5   1 10.1247 2.47216   1
  -5  -5  -1 28.3999 3.98778   3
  -5  -5  -1 28.8184 3.60280   1
   5   5   1 27.3011 4.65874   5
   5   5   1 28.1882 4.07094   1
   5   5   1 35.1055 4.23874   2
  -6  -5  -1 24.8480 3.88398   3
  -6  -5  -1 23.7119 3.47828   1
   6   5   1 30.6006 5.16247   5
   6   5   1 25.3843 4.22359   1
   6   5   1 27.5715 4.09371   2
  -7  -5  -1 1.64498 1.69638   1
  -7  -5  -1 0.97740 2.01499   3
   7   5   1 3.37250 2.36497   2
   7   5   1 4.79990 2.98575   5
  -8  -5  -1 14.5845 3.01278   1
  -8  -5  -1 21.5904 4.58463   3
   8   5   1 12.1001 3.54020   2
   8   5   1 15.2471 4.67077   5
  11  -6  -1 -0.1583 1.15581   2
 -11   6   1 0.93446 2.36377   4
  10  -6  -1 2.29643 1.16977   2
 -10   6   1 1.70412 2.16989   4
   9  -6  -1 69.3183 4.32267   2
  -9   6   1 67.2351 7.21272   4
   8  -6  -1 0.71718 0.74155   2
   8  -6  -1 0.63853 0.67743   2
  -8   6   1 -0.4866 0.61855   3
  -8   6   1 -0.3470 1.41507   4
   7  -6  -1 31.6964 2.24229   2
   7  -6  -1 27.9573 2.17598   2
  -7   6   1 32.9967 4.57342   4
  -7   6   1 29.8426 2.27862   3
   6  -6  -1 96.0478 4.97650   2
   6  -6  -1 95.3382 4.97912   2
  -6   6   1 99.8526 5.00748   3
  -6   6   1 97.6302 7.00290   4
   5  -6  -1 134.087 6.55683   2
   5  -6  -1 131.070 6.49629   2
  -5   6   1 136.085 8.56656   4
  -5   6   1 132.679 6.46864   3
   4  -6  -1 3.32526 0.87073   2
   4  -6  -1 1.69090 0.72736   2
  -4   6   1 1.77093 1.35746   4
  -4   6   1 1.65925 0.71533   3
   3  -6  -1 330.926 14.8815   1
   3  -6  -1 336.851 14.7884   2
   3  -6  -1 305.527 14.5307   2
  -3   6   1 318.065 14.5373   3
  -3   6   1 304.821 16.2626   4
   2  -6  -1 0.97707 0.73650   2
   2  -6  -1 0.69132 0.74288   1
   2  -6  -1 0.27093 0.69571   2
  -2   6   1 -1.0772 0.57254   1
  -2   6   1 -0.0122 0.48940   1
  -2   6   1 -0.9845 0.71848   5
  -2   6   1 -0.5675 0.45950   3
  -2   6   1 -0.6894 0.99854   4
   1  -6  -1 9.26062 1.78567   1
   1  -6  -1 8.48356 1.56580   2
   1  -6  -1 13.1502 1.83204   3
  -1   6   1 6.98532 1.49605   1
  -1   6   1 10.0960 1.92093   5
  -1   6   1 10.3482 1.68738   2
  -1   6   1 8.73497 1.58073   3
  -1   6   1 10.0113 2.05821   4
   0  -6  -1 179.522 9.79263   1
   0  -6  -1 200.308 9.59288   3
   0  -6  -1 189.741 9.70867   2
   0   6   1 189.544 9.72693   2
   0   6   1 182.616 10.6871   5
   0   6   1 186.270 9.83932   1
   0   6   1 187.978 9.71302   3
  -1  -6  -1 51.3572 3.71528   2
  -1  -6  -1 44.6925 4.24194   1
  -1  -6  -1 42.7954 3.93479   3
   1   6   1 37.3257 3.83141   1
   1   6   1 39.7568 3.82622   2
   1   6   1 34.8887 3.72545   3
   1   6   1 39.8120 4.52482   5
  -2  -6  -1 65.1030 4.58069   2
  -2  -6  -1 57.5774 4.49216   3
  -2  -6  -1 66.0200 4.74744   1
   2   6   1 51.8803 4.94133   2
   2   6   1 55.0402 4.50527   3
   2   6   1 45.3633 4.71469   1
   2   6   1 59.0507 5.19659   5
  -3  -6  -1 562.545 25.6387   2
  -3  -6  -1 512.854 25.3218   3
  -3  -6  -1 567.918 26.0734   1
   3   6   1 586.806 26.0814   2
   3   6   1 531.691 26.1906   1
   3   6   1 584.099 25.6406   3
   3   6   1 487.655 28.1522   5
  -4  -6  -1 502.325 25.0879   1
  -4  -6  -1 497.775 24.6916   3
   4   6   1 497.083 27.7249   5
   4   6   1 564.081 25.8352   1
   4   6   1 559.030 25.5064   2
  -5  -6  -1 201.144 11.4828   1
  -5  -6  -1 199.207 11.5884   3
   5   6   1 200.118 11.9819   1
   5   6   1 202.424 11.8511   2
   5   6   1 182.934 12.9737   5
  -6  -6  -1 39.1915 5.01181   3
  -6  -6  -1 33.0668 4.47329   1
   6   6   1 34.8422 5.14334   1
   6   6   1 40.3297 5.38721   2
   6   6   1 25.8808 5.22692   5
  -7  -6  -1 39.0412 4.87616   1
   7   6   1 30.2463 4.96807   2
   7   6   1 36.8372 6.26102   5
  11  -7  -1 7.15947 1.71936   2
 -11   7   1 12.4983 4.04257   4
  10  -7  -1 3.75160 1.26637   2
 -10   7   1 0.97627 2.13501   4
   9  -7  -1 31.7865 2.92750   2
  -9   7   1 31.0571 5.22215   4
   8  -7  -1 42.1376 2.93858   2
  -8   7   1 37.4888 2.89689   3
  -8   7   1 37.7819 5.18173   4
   7  -7  -1 180.313 8.80595   2
   7  -7  -1 174.302 8.72705   2
   7  -7  -1 184.437 8.85781   2
  -7   7   1 167.218 11.3409   4
  -7   7   1 188.857 8.74171   3
   6  -7  -1 8.16383 1.32399   2
   6  -7  -1 8.45731 1.31660   2
  -6   7   1 9.99701 1.43468   3
  -6   7   1 6.37158 2.52267   4
   5  -7  -1 22.4956 2.23040   2
   5  -7  -1 20.1064 2.11275   2
  -5   7   1 23.7462 3.62206   4
  -5   7   1 21.9705 2.25420   3
   4  -7  -1 112.057 6.11559   2
   4  -7  -1 117.599 6.05881   2
  -4   7   1 109.631 6.01586   3
  -4   7   1 109.615 7.45279   4
   3  -7  -1 33.6603 3.06972   2
   3  -7  -1 28.1340 2.93833   1
   3  -7  -1 34.3158 3.16911   2
  -3   7   1 31.1532 2.05980   1
  -3   7   1 27.7680 1.96508   1
  -3   7   1 30.1315 3.74221   4
  -3   7   1 34.5201 3.17536   3
  -3   7   1 28.3006 2.52512   5
   2  -7  -1 87.4138 5.33725   2
   2  -7  -1 85.6649 5.13494   2
   2  -7  -1 80.0855 5.24180   1
  -2   7   1 83.4304 5.25461   3
  -2   7   1 81.5223 4.84918   1
  -2   7   1 90.6609 5.61407   5
  -2   7   1 83.3360 5.82724   4
  -2   7   1 85.1475 4.96236   1
   1  -7  -1 257.872 12.4213   1
   1  -7  -1 250.312 11.9044   3
   1  -7  -1 222.119 11.9111   2
  -1   7   1 258.648 12.2370   1
  -1   7   1 222.564 11.9088   2
  -1   7   1 248.674 13.2567   5
   0  -7  -1 86.4536 5.28509   2
   0  -7  -1 71.6582 4.98192   3
   0  -7  -1 67.8769 5.11116   1
   0   7   1 80.3379 5.21757   2
   0   7   1 71.7280 5.15500   3
   0   7   1 71.7320 5.17033   1
   0   7   1 81.3474 5.87253   5
  -1  -7  -1 5.06094 1.58797   2
  -1  -7  -1 4.08955 1.51422   3
  -1  -7  -1 2.74419 1.49099   1
   1   7   1 2.25818 1.41255   3
   1   7   1 2.25862 1.48549   1
   1   7   1 4.79994 1.72646   2
   1   7   1 1.50079 1.55780   5
  -2  -7  -1 15.0345 2.65276   3
  -2  -7  -1 13.3849 2.57707   1
  -2  -7  -1 15.8091 2.68834   2
   2   7   1 8.91378 2.28393   3
   2   7   1 16.8384 3.38440   5
   2   7   1 10.9985 2.53677   2
   2   7   1 14.1654 2.73485   1
  -3  -7  -1 62.1897 6.02696   1
  -3  -7  -1 80.8932 5.66169   2
   3   7   1 60.3347 6.09311   1
   3   7   1 68.0767 5.65172   2
   3   7   1 68.2825 7.38270   5
  -4  -7  -1 57.5569 5.97991   1
   4   7   1 64.9687 6.75928   1
   4   7   1 72.5962 7.99930   5
   4   7   1 61.7163 6.28483   2
  -5  -7  -1 2.04859 1.92490   1
   5   7   1 4.57273 2.47860   1
   5   7   1 7.46970 2.56537   2
   5   7   1 6.93994 3.10096   5
  -6  -7  -1 41.3768 5.21052   1
   6   7   1 45.7605 7.20659   5
   6   7   1 59.1329 7.18026   1
  -7  -7  -1 7.39929 2.62353   1
   7   7   1 9.33683 4.16631   5
  11  -8  -1 0.75780 1.06952   2
 -11   8   1 -1.3606 2.25451   4
  10  -8  -1 41.9942 3.33479   2
 -10   8   1 32.8319 5.68690   4
   9  -8  -1 14.5117 2.07675   2
  -9   8   1 16.6764 4.04085   4
   8  -8  -1 61.0284 4.03612   2
  -8   8   1 75.7916 7.84699   4
   7  -8  -1 47.2858 3.37052   2
  -7   8   1 53.2738 6.27710   4
  -7   8   1 50.3589 3.49196   3
   6  -8  -1 86.8221 5.02446   2
  -6   8   1 82.1073 5.01417   3
  -6   8   1 97.1022 7.16015   4
   5  -8  -1 9.53738 1.58123   2
  -5   8   1 8.58785 1.59861   3
  -5   8   1 6.96092 2.29123   4
   4  -8  -1 84.1510 5.26592   2
  -4   8   1 88.5145 5.35476   3
  -4   8   1 97.1397 6.74341   4
   3  -8  -1 41.8821 3.28987   2
  -3   8   1 44.3429 4.00856   3
  -3   8   1 35.1542 2.56051   1
  -3   8   1 36.2920 2.66219   1
  -3   8   1 39.0204 4.53151   4
  -3   8   1 37.8671 3.25186   5
   2  -8  -1 38.7913 3.77743   2
   2  -8  -1 40.8061 4.04285   1
  -2   8   1 33.6737 3.29954   1
  -2   8   1 39.0027 4.12674   5
  -2   8   1 32.9347 4.08839   4
   1  -8  -1 8.88449 2.08877   1
   1  -8  -1 10.7365 2.11223   2
  -1   8   1 9.79062 2.35458   5
  -1   8   1 7.15878 1.78855   1
   0  -8  -1 39.0777 4.32511   1
   0  -8  -1 29.7319 3.48231   2
   0   8   1 31.2203 3.74374   1
   0   8   1 35.8323 4.50815   5
   0   8   1 30.9758 3.75464   3
  -1  -8  -1 112.872 7.16179   2
  -1  -8  -1 116.833 7.40113   1
   1   8   1 93.7745 6.99916   1
   1   8   1 102.191 7.89085   5
   1   8   1 113.486 7.33840   3
  -2  -8  -1 9.78147 2.63316   2
  -2  -8  -1 13.5372 2.86484   1
   2   8   1 22.4917 3.63456   3
   2   8   1 11.6932 2.83868   1
   2   8   1 10.7643 3.07201   5
  -3  -8  -1 84.8385 6.59227   1
   3   8   1 77.8904 6.51164   1
   3   8   1 75.6016 8.44225   5
  -4  -8  -1 28.7787 4.27599   1
   4   8   1 24.0314 4.84089   5
   4   8   1 27.6339 4.41687   1
  -5  -8  -1 8.47631 2.85288   1
   5   8   1 12.0348 3.56587   1
   5   8   1 12.2453 3.93498   5
  -6  -8  -1 -2.0628 1.57597   1
   6   8   1 2.86554 2.78818   5
   6   8   1 3.60168 2.69464   1
  10  -9  -1 1.12234 1.14120   2
 -10   9   1 0.94310 2.79580   4
   9  -9  -1 2.58394 1.18360   2
  -9   9   1 7.04818 3.06558   4
   8  -9  -1 8.96552 1.73509   2
  -8   9   1 8.31466 3.00994   4
   7  -9  -1 54.9250 3.95247   2
  -7   9   1 66.8165 7.19544   4
   6  -9  -1 109.014 6.27389   2
  -6   9   1 109.819 8.31968   4
   5  -9  -1 25.8477 2.98163   2
  -5   9   1 33.8164 4.73994   4
   4  -9  -1 119.729 7.01490   2
  -4   9   1 122.558 8.37306   4
   3  -9  -1 27.1192 3.10499   2
  -3   9   1 23.4617 2.49342   1
  -3   9   1 26.3397 3.30732   5
  -3   9   1 22.7161 3.74297   4
   2  -9  -1 102.447 6.51028   2
   2  -9  -1 106.631 7.28434   1
  -2   9   1 99.9823 7.06143   5
  -2   9   1 101.296 6.21901   1
   1  -9  -1 7.41138 2.23465   1
   1  -9  -1 7.33829 2.14615   2
  -1   9   1 7.56686 2.42554   5
  -1   9   1 8.04846 2.33204   3
  -1   9   1 6.30025 1.88108   1
   0  -9  -1 328.369 17.0780   1
   0  -9  -1 342.277 16.8627   2
   0   9   1 317.818 16.8216   1
   0   9   1 334.178 16.8958   3
   0   9   1 328.278 18.4446   5
  -1  -9  -1 177.578 10.3979   2
  -1  -9  -1 183.129 10.7004   1
   1   9   1 162.192 10.3851   1
   1   9   1 175.952 11.6773   5
   1   9   1 182.038 10.6808   3
  -2  -9  -1 5.26535 2.21023   1
  -2  -9  -1 3.44745 1.86829   2
   2   9   1 5.01683 2.16646   1
   2   9   1 5.59165 2.65326   5
  -3  -9  -1 74.6094 7.31672   1
   3   9   1 82.9610 8.04120   1
   3   9   1 60.0434 7.81666   5
  -4  -9  -1 2.65287 2.15754   1
   4   9   1 3.34160 2.62000   5
   4   9   1 -0.3366 1.98212   1
  -5  -9  -1 17.0017 3.86036   1
   5   9   1 13.4095 4.29492   5
   5   9   1 19.3136 4.29847   1
  10 -10  -1 10.1440 2.05467   2
 -10  10   1 6.79498 3.41888   4
   9 -10  -1 17.5798 2.49137   2
  -9  10   1 19.9754 4.59780   4
   8 -10  -1 16.0358 2.38734   2
  -8  10   1 14.3984 3.98453   4
   7 -10  -1 2.69927 1.32235   2
  -7  10   1 1.85494 2.63716   4
   6 -10  -1 11.3559 2.08069   2
  -6  10   1 10.8170 3.17681   4
   5 -10  -1 77.9644 5.25603   2
  -5  10   1 66.7141 7.12778   4
   4 -10  -1 223.364 11.8293   2
  -4  10   1 225.644 13.5322   4
   3 -10  -1 24.5009 3.37440   2
  -3  10   1 26.5435 3.60031   5
  -3  10   1 26.7065 4.15505   4
  -3  10   1 23.7158 2.72706   1
   2 -10  -1 633.805 30.1636   2
  -2  10   1 654.637 30.0395   1
  -2  10   1 667.560 32.8233   5
   1 -10  -1 143.845 9.26997   2
   1 -10  -1 160.548 9.81771   1
  -1  10   1 150.310 10.2415   5
  -1  10   1 167.438 9.42362   1
  -1  10   1 153.389 9.55001   3
   0 -10  -1 1.31563 1.65389   1
   0 -10  -1 1.20387 1.54581   2
   0  10   1 -0.4458 1.82731   5
   0  10   1 1.26733 1.70677   1
   0  10   1 1.26655 1.67598   3
  -1 -10  -1 5.09071 2.40327   1
  -1 -10  -1 0.24332 1.74276   2
   1  10   1 5.41335 2.67251   5
   1  10   1 4.73741 2.22179   3
   1  10   1 5.34148 2.26313   1
  -2 -10  -1 28.5826 4.66754   1
   2  10   1 34.0263 5.15211   1
  -3 -10  -1 86.6776 8.61529   1
   3  10   1 122.560 9.93551   5
   3  10   1 104.961 8.53035   1
  -4 -10  -1 4.97034 2.57967   1
   4  10   1 3.31783 2.30198   1
   4  10   1 6.02011 3.30329   5
   9 -11  -1 19.9928 2.83352   2
  -9  11   1 27.2974 5.59231   4
   8 -11  -1 2.81511 1.47172   2
  -8  11   1 4.69958 3.16927   4
   7 -11  -1 19.9493 2.82382   2
  -7  11   1 19.8228 4.54576   4
   6 -11  -1 -0.5445 1.07839   2
  -6  11   1 2.57389 2.32818   4
   5 -11  -1 43.6062 4.38076   2
  -5  11   1 30.7238 5.01956   4
   4 -11  -1 1.95298 1.53818   2
  -4  11   1 3.96855 2.15882   4
   3 -11  -1 257.939 13.8971   2
  -3  11   1 264.094 12.9840   1
   2 -11  -1 7.28852 2.39433   2
  -2  11   1 8.94865 2.64020   3
  -2  11   1 7.32306 2.03575   1
  -2  11   1 6.99673 2.62409   5
   1 -11  -1 2.71781 2.03676   2
  -1  11   1 2.59120 2.26500   5
  -1  11   1 -1.2940 1.58357   3
  -1  11   1 0.52893 1.49693   1
   0 -11  -1 69.1525 7.22640   1
   0 -11  -1 85.7578 7.71355   2
   0  11   1 77.9001 8.32987   5
   0  11   1 70.8643 6.95096   1
   0  11   1 71.1760 7.15974   3
  -1 -11  -1 7.68567 2.68593   1
   1  11   1 4.78056 3.01771   5
   1  11   1 5.73445 2.58013   1
  -2 -11  -1 0.95037 2.25403   1
   2  11   1 6.57275 3.62042   5
   2  11   1 10.9051 3.27204   1
  -3 -11  -1 4.74388 2.93200   1
   3  11   1 10.4652 3.35081   1
   3  11   1 5.30375 3.71191   5
   8 -12  -1 43.0815 4.50722   2
  -8  12   1 33.5980 6.03219   4
   7 -12  -1 29.3952 3.75964   2
  -7  12   1 32.2006 5.97896   4
   6 -12  -1 3.78530 1.79308   2
  -6  12   1 -0.2687 2.35248   4
   5 -12  -1 29.4845 3.90350   2
  -5  12   1 25.2944 4.99988   4
   4 -12  -1 14.0414 2.88611   2
  -4  12   1 15.5534 3.73222   4
   3 -12  -1 1.63192 1.76870   2
  -3  12   1 1.68837 1.36297   1
   2 -12  -1 3.54846 2.21899   2
  -2  12   1 2.47929 1.59539   1
  -2  12   1 5.81779 2.58332   3
   1 -12  -1 90.4914 7.27908   2
  -1  12   1 94.6213 8.13548   5
  -1  12   1 80.8771 8.00889   3
  -1  12   1 89.7880 6.86242   1
   0 -12  -1 9.06352 2.85648   2
   0  12   1 5.68326 2.45943   1
   0  12   1 10.2784 3.83928   5
  -1 -12  -1 37.6976 5.76524   1
   1  12   1 28.9262 5.86319   5
   1  12   1 41.1905 5.59406   1
   6 -13  -1 13.1581 2.82119   2
  -6  13   1 13.0427 3.98596   4
   5 -13  -1 0.59353 1.66332   2
  -5  13   1 -0.2356 2.14026   4
   4 -13  -1 11.0805 2.85528   2
   3 -13  -1 32.1576 4.67914   2
  -3  13   1 34.2847 5.21665   3
  -3  13   1 35.4502 3.72255   1
   2 -13  -1 14.3301 3.58383   2
  -2  13   1 15.1212 2.94403   1
  -2  13   1 16.4059 3.90176   3
   1 -13  -1 18.5104 3.92722   2
  -1  13   1 17.1518 3.30217   1
  -1  13  -2 0.35713 1.77880   1
  -2  13  -2 0.36110 1.58253   1
   2 -13   2 0.14378 2.07576   2
  -3  13  -2 -0.8207 1.41379   1
   3 -13   2 -1.2621 1.58851   2
  -4  13  -2 22.1699 4.38484   4
  -4  13  -2 21.9028 3.12885   1
   4 -13   2 21.5707 3.87958   2
  -5  13  -2 2.70990 1.10660   1
  -5  13  -2 2.70676 2.58255   4
   5 -13   2 2.33732 1.94330   2
  -6  13  -2 12.5822 3.78603   4
   6 -13   2 9.54816 2.88030   2
   1  12  -2 1.08375 2.21066   1
   1  12  -2 2.15596 2.51406   5
  -1 -12   2 5.17867 2.68115   1
   0  12  -2 13.2430 3.19319   1
   0  12  -2 16.8772 4.26510   5
   0 -12   2 9.87835 3.30357   1
  -1  12  -2 7.06000 2.43118   1
  -1  12  -2 5.97226 2.77248   5
   1 -12   2 7.10032 2.49553   2
  -2  12  -2 -1.5810 1.20795   1
   2 -12   2 -1.5069 1.51646   2
  -3  12  -2 0.80782 2.00393   4
  -3  12  -2 1.33936 1.48072   1
   3 -12   2 -1.1139 1.45002   2
  -4  12  -2 88.5772 5.83134   1
  -4  12  -2 88.9390 7.40955   4
   4 -12   2 85.7908 6.78481   2
  -5  12  -2 5.00731 2.53176   4
  -5  12  -2 6.68854 1.34764   1
   5 -12   2 7.55342 2.46140   2
  -6  12  -2 32.8083 5.35049   4
   6 -12   2 34.7049 4.39558   2
  -7  12  -2 4.00237 3.14426   4
   7 -12   2 4.07890 1.94642   2
  -8  12  -2 2.27863 2.39077   4
   8 -12   2 -0.1543 1.54225   2
   3  11  -2 29.1243 6.07769   5
   3  11  -2 22.6029 4.60506   1
  -3 -11   2 33.2976 5.08682   1
   2  11  -2 5.60656 3.29076   5
   2  11  -2 4.83199 2.62130   1
  -2 -11   2 2.41436 2.44219   1
   1  11  -2 9.88600 3.29852   5
   1  11  -2 10.6853 3.06967   1
  -1 -11   2 11.4269 3.29783   1
   0  11  -2 8.73330 2.58756   1
   0  11  -2 7.79775 3.06507   5
   0 -11   2 4.88789 2.24347   2
   0 -11   2 6.22790 2.65530   1
  -1  11  -2 25.7789 4.38335   5
  -1  11  -2 26.7186 3.93103   1
   1 -11   2 42.5296 5.21613   1
   1 -11   2 18.8901 3.42615   2
  -2  11  -2 11.4895 2.61529   1
  -2  11  -2 10.9825 2.95463   5
  -2  11  -2 12.2641 2.91448   4
   2 -11   2 7.49647 2.50574   2
  -3  11  -2 59.0733 4.80281   1
  -3  11  -2 67.7925 6.80111   4
   3 -11   2 52.0671 5.36964   2
  -4  11  -2 14.3204 2.35792   1
  -4  11  -2 15.5376 3.37246   4
   4 -11   2 19.1911 3.38381   2
  -5  11  -2 -0.4303 1.65657   4
  -5  11  -2 0.70294 0.85653   1
   5 -11   2 -0.4994 1.26295   2
  -6  11  -2 -2.3530 1.67796   4
   6 -11   2 -0.5363 1.31250   2
  -7  11  -2 -0.4487 1.96428   4
   7 -11   2 1.06010 1.32276   2
  -8  11  -2 -1.1345 2.28550   4
   8 -11   2 -0.3750 1.35444   2
  -9  11  -2 7.85940 3.84641   4
   9 -11   2 12.4948 2.65575   2
   4  10  -2 23.4352 5.42342   5
   4  10  -2 16.3567 4.27165   1
  -4 -10   2 33.2827 4.99343   1
   3  10  -2 34.0200 5.96378   5
   3  10  -2 33.5216 5.09025   1
  -3 -10   2 35.4571 5.06286   1
   2  10  -2 3.89964 2.31826   1
   2  10  -2 6.20764 3.02370   5
  -2 -10   2 3.41690 2.27262   1
   1  10  -2 -0.1055 1.74209   1
   1  10  -2 1.36370 2.16673   5
  -1 -10   2 -0.1903 1.87980   1
  -1 -10   2 0.33760 1.52758   2
   0  10  -2 488.631 27.2468   5
   0  10  -2 505.883 25.3155   1
   0 -10   2 573.027 25.3014   2
   0 -10   2 501.410 25.4693   1
  -1  10  -2 155.466 8.94170   4
  -1  10  -2 130.090 8.75981   1
  -1  10  -2 146.311 9.71146   5
   1 -10   2 139.470 8.86025   2
   1 -10   2 145.496 9.21489   1
  -2  10  -2 3.41463 1.70493   1
  -2  10  -2 6.68277 2.16214   5
  -2  10  -2 4.03722 2.00355   4
   2 -10   2 6.20504 1.94774   2
   2 -10   2 7.26686 2.37648   1
  -3  10  -2 -0.3257 1.09545   1
  -3  10  -2 0.39459 1.29689   5
  -3  10  -2 2.31298 1.70263   4
   3 -10   2 -0.2746 1.25418   2
  -4  10  -2 -0.5994 0.89533   1
  -4  10  -2 0.68438 1.64576   4
   4 -10   2 0.99296 1.32543   2
  -5  10  -2 95.1116 7.91964   4
  -5  10  -2 109.159 5.56004   1
   5 -10   2 108.039 6.95625   2
  -6  10  -2 13.0451 3.41160   4
   6 -10   2 10.7599 2.19583   2
  -7  10  -2 49.7736 6.54857   4
   7 -10   2 48.4029 4.73403   2
  -8  10  -2 7.34594 3.10671   4
   8 -10   2 6.44593 1.88569   2
  -9  10  -2 10.7112 3.54355   4
   9 -10   2 9.09728 2.27322   2
   5   9  -2 23.8887 4.84919   1
   5   9  -2 16.1691 4.83416   5
  -5  -9   2 12.9630 3.60361   1
   4   9  -2 40.9138 6.65372   5
   4   9  -2 35.8621 5.29446   1
  -4  -9   2 36.0804 4.94724   1
   3   9  -2 76.5466 7.39542   1
   3   9  -2 75.9923 8.48316   5
  -3  -9   2 69.0603 6.81213   1
   2   9  -2 52.7249 5.78186   1
   2   9  -2 56.8046 6.88901   5
  -2  -9   2 69.1568 6.45325   1
   1   9  -2 157.768 10.5405   5
   1   9  -2 147.045 9.41558   1
  -1  -9   2 137.346 9.25825   1
  -1  -9   2 157.218 9.32482   2
   0   9  -2 1.19487 1.62053   1
   0   9  -2 3.81799 2.13704   5
   0  -9   2 3.74387 1.76453   2
   0  -9   2 5.64792 2.00005   1
  -1   9  -2 4.26897 2.02985   5
  -1   9  -2 3.65959 1.56055   4
  -1   9  -2 3.41729 1.65664   1
   1  -9   2 4.47830 1.83913   1
   1  -9   2 2.88032 1.71779   2
  -2   9  -2 59.9664 5.03820   5
  -2   9  -2 59.2226 4.71639   1
  -2   9  -2 63.9671 5.01350   4
   2  -9   2 64.9615 4.94695   2
   2  -9   2 61.2872 5.00056   1
  -3   9  -2 43.4169 3.99273   1
  -3   9  -2 44.8480 3.80282   5
  -3   9  -2 43.8708 4.76237   4
   3  -9   2 41.5577 4.17170   2
   3  -9   2 33.3248 3.97052   1
  -4   9  -2 99.9277 5.67800   1
  -4   9  -2 97.3599 7.19762   4
   4  -9   2 89.6617 6.07657   2
  -5   9  -2 6.72583 2.35941   4
  -5   9  -2 6.58490 1.10543   1
   5  -9   2 5.36291 1.60458   2
  -6   9  -2 28.7655 4.38251   4
   6  -9   2 27.3707 3.27843   2
  -7   9  -2 21.0217 4.07587   4
   7  -9   2 20.7545 2.86907   2
  -8   9  -2 -0.2469 1.88836   4
   8  -9   2 0.10332 1.04035   2
  -9   9  -2 7.82021 3.18745   4
   9  -9   2 7.46509 2.00172   2
 -10   9  -2 3.00536 2.82763   4
  10  -9   2 3.26171 1.71474   2
   6   8  -2 -0.2142 2.49082   5
  -6  -8   2 -0.2634 1.81448   1
   5   8  -2 10.6469 3.62451   5
   5   8  -2 5.88014 2.89412   1
   5   8  -2 10.5147 2.98140   2
  -5  -8   2 8.96003 2.67838   1
   4   8  -2 2.43356 2.17963   1
   4   8  -2 -0.7449 1.39980   2
   4   8  -2 -1.6138 1.60380   5
  -4  -8   2 -0.2978 1.60920   1
   3   8  -2 23.7127 4.45731   5
   3   8  -2 22.6007 3.68715   2
   3   8  -2 38.1038 4.85116   1
  -3  -8   2 31.4491 4.12328   1
   2   8  -2 33.4597 4.36037   1
   2   8  -2 20.8409 4.07219   5
   2   8  -2 24.0298 3.71280   2
  -2  -8   2 26.6152 3.90708   1
  -2  -8   2 30.3560 4.01607   2
   1   8  -2 -0.6774 1.40829   5
   1   8  -2 -0.6099 1.35437   1
   1   8  -2 -0.2297 1.25603   2
  -1  -8   2 0.62690 1.34263   1
  -1  -8   2 0.17388 1.08543   2
   0   8  -2 34.4434 4.37619   5
   0   8  -2 43.8960 4.50672   1
   0   8  -2 35.6639 3.98977   2
   0  -8   2 35.7592 4.07158   1
   0  -8   2 42.1580 4.21250   2
  -1   8  -2 63.1504 4.62266   2
  -1   8  -2 60.6372 4.83359   5
  -1   8  -2 57.8631 4.34192   4
  -1   8  -2 50.5752 4.38007   1
   1  -8   2 56.8276 4.65572   1
   1  -8   2 56.3501 4.45586   2
  -2   8  -2 3.55916 1.45164   4
  -2   8  -2 3.90020 1.43362   5
  -2   8  -2 1.62893 1.11941   1
   2  -8   2 3.01128 1.42304   1
   2  -8   2 1.59537 1.23544   2
  -3   8  -2 3.16203 1.19868   5
  -3   8  -2 0.77118 0.97200   1
  -3   8  -2 1.35777 1.34095   4
   3  -8   2 1.98268 1.31677   1
   3  -8   2 0.32809 0.98781   2
  -4   8  -2 13.0326 1.84734   1
  -4   8  -2 13.9388 2.66826   4
  -4   8  -2 14.6076 1.84377   5
   4  -8   2 10.7749 1.98332   2
  -5   8  -2 9.45013 1.17363   1
  -5   8  -2 6.98385 2.40340   4
  -5   8  -2 10.7626 1.18576   1
   5  -8   2 10.5336 1.97712   2
  -6   8  -2 1.87238 1.95033   4
   6  -8   2 -0.1303 0.97148   2
  -7   8  -2 -0.5428 1.62180   4
   7  -8   2 0.27892 1.00491   2
  -8   8  -2 8.18960 3.11810   4
   8  -8   2 9.69033 2.01954   2
  -9   8  -2 -1.1348 1.89656   4
   9  -8   2 0.45327 1.18632   2
 -10   8  -2 7.54679 3.65067   4
  10  -8   2 10.5519 2.41673   2
   7   7  -2 2.69595 3.14815   5
   7   7  -2 0.37474 2.22995   2
  -7  -7   2 0.42029 2.17584   3
  -7  -7   2 5.83669 2.31246   1
   6   7  -2 1.79918 2.07527   2
   6   7  -2 5.69215 3.11743   5
  -6  -7   2 1.34225 1.77071   1
  -6  -7   2 6.53129 2.66149   3
   5   7  -2 17.0833 3.65715   1
   5   7  -2 10.6566 3.44131   5
   5   7  -2 8.81931 2.80854   2
  -5  -7   2 11.5235 2.66170   1
   4   7  -2 9.19593 3.05778   5
   4   7  -2 12.0942 2.97622   1
   4   7  -2 8.61434 2.41269   2
  -4  -7   2 13.3528 2.92824   3
  -4  -7   2 7.22111 2.19147   1
   3   7  -2 107.569 8.50396   5
   3   7  -2 106.121 7.50702   1
   3   7  -2 117.589 7.63839   2
  -3  -7   2 114.296 7.42762   1
  -3  -7   2 109.697 7.38431   3
   2   7  -2 422.831 22.7570   5
   2   7  -2 395.495 20.8421   1
   2   7  -2 438.460 20.5717   3
   2   7  -2 452.181 20.9634   2
  -2  -7   2 435.108 20.4932   3
  -2  -7   2 403.957 20.4037   2
  -2  -7   2 448.322 21.0045   1
   1   7  -2 48.1474 5.28763   5
   1   7  -2 47.0476 4.62987   2
   1   7  -2 40.5311 4.30737   1
  -1  -7   2 51.9147 4.14535   2
  -1  -7   2 53.9090 4.94717   3
  -1  -7   2 54.1819 4.36146   1
   0   7  -2 7.11306 1.89633   1
   0   7  -2 5.41164 1.91461   5
   0   7  -2 9.00470 1.63887   4
   0   7  -2 3.13574 1.32821   2
   0  -7   2 8.41456 1.93472   1
   0  -7   2 3.56376 1.36713   3
   0  -7   2 10.5726 2.05199   2
  -1   7  -2 229.795 12.2293   1
  -1   7  -2 251.400 12.2484   2
  -1   7  -2 251.707 13.1493   5
  -1   7  -2 249.821 12.4869   4
   1  -7   2 253.718 12.5027   1
   1  -7   2 221.569 12.0365   2
   1  -7   2 233.450 11.8730   3
  -2   7  -2 110.159 6.24928   2
  -2   7  -2 111.587 6.56502   5
  -2   7  -2 104.142 6.63252   4
  -2   7  -2 117.874 6.40309   1
   2  -7   2 99.4351 5.98810   3
   2  -7   2 102.975 6.42760   1
   2  -7   2 99.2919 6.15736   2
  -3   7  -2 14.5775 2.08683   3
  -3   7  -2 12.7107 1.87675   1
  -3   7  -2 15.7809 2.02381   5
  -3   7  -2 15.3819 2.44525   4
  -3   7  -2 13.3098 1.95830   1
   3  -7   2 15.3050 2.30753   1
   3  -7   2 12.9548 2.00947   2
   3  -7   2 13.4024 2.12057   2
  -4   7  -2 0.38359 0.69102   1
  -4   7  -2 0.37247 0.70263   1
  -4   7  -2 -0.5687 0.81447   3
  -4   7  -2 0.17560 1.12708   4
  -4   7  -2 0.38155 0.60365   5
  -4   7  -2 0.15406 0.60517   1
   4  -7   2 -0.1464 0.89304   1
   4  -7   2 0.31680 0.92059   2
  -5   7  -2 21.6143 3.50466   4
  -5   7  -2 21.6987 1.50514   1
  -5   7  -2 22.5022 2.64415   3
  -5   7  -2 18.0761 1.44135   1
   5  -7   2 23.8637 2.67806   2
  -6   7  -2 91.3745 6.76145   4
   6  -7   2 81.4898 5.32836   2
  -7   7  -2 96.1077 7.42478   4
   7  -7   2 92.7631 5.79375   2
  -8   7  -2 32.5550 5.00677   4
   8  -7   2 30.6275 3.44249   2
  -9   7  -2 38.2173 5.58145   4
   9  -7   2 39.1921 4.10182   2
 -10   7  -2 4.76957 2.83023   4
  10  -7   2 3.88395 1.84183   2
   8   6  -2 0.57135 2.19483   2
   8   6  -2 4.43238 3.08490   5
  -8  -6   2 2.49025 1.86262   1
  -8  -6   2 5.22738 2.88114   3
   7   6  -2 5.18259 3.16188   5
   7   6  -2 9.74845 3.06092   2
  -7  -6   2 10.4827 2.66871   1
  -7  -6   2 17.9295 3.55564   3
   6   6  -2 35.0447 4.66574   2
   6   6  -2 31.5526 5.62256   5
  -6  -6   2 25.5841 4.10469   3
  -6  -6   2 36.3979 4.35294   1
   5   6  -2 4.50138 2.06956   1
   5   6  -2 3.92620 1.99194   2
   5   6  -2 3.58312 2.37335   5
  -5  -6   2 4.29404 1.97918   3
  -5  -6   2 4.50864 1.91812   1
   4   6  -2 22.8803 4.27911   5
   4   6  -2 23.4436 3.48985   2
   4   6  -2 24.7108 3.66113   1
  -4  -6   2 15.9885 2.85057   1
  -4  -6   2 18.3870 3.08817   3
   3   6  -2 13.5585 2.65522   1
   3   6  -2 14.3793 3.05587   5
   3   6  -2 10.3158 2.41939   2
  -3  -6   2 15.4880 2.49753   2
  -3  -6   2 12.5374 2.43566   1
  -3  -6   2 15.9281 2.70108   3
   2   6  -2 265.794 14.4962   5
   2   6  -2 252.875 13.0695   2
   2   6  -2 246.306 13.1910   1
   2   6  -2 264.559 13.0305   3
  -2  -6   2 256.210 13.1045   1
  -2  -6   2 248.094 12.8198   3
  -2  -6   2 251.702 12.8857   2
   1   6  -2 80.4177 5.36081   2
   1   6  -2 79.9363 5.84906   5
   1   6  -2 82.1437 5.50629   1
  -1  -6   2 78.0706 5.14404   2
  -1  -6   2 75.1773 5.25120   1
  -1  -6   2 85.1163 5.29435   3
   0   6  -2 276.910 14.0472   5
   0   6  -2 252.567 12.8370   2
   0   6  -2 249.274 12.7078   4
   0   6  -2 240.827 12.8960   1
   0  -6   2 286.316 12.8746   2
   0  -6   2 254.780 12.5471   3
   0  -6   2 259.385 13.0089   1
  -1   6  -2 460.103 21.6981   5
  -1   6  -2 438.706 20.1075   2
  -1   6  -2 430.284 20.8601   4
  -1   6  -2 443.984 20.3284   1
   1  -6   2 429.164 19.9996   2
   1  -6   2 412.444 20.2903   1
   1  -6   2 432.971 19.7256   3
  -2   6  -2 13.6594 1.98962   1
  -2   6  -2 12.9136 2.05724   4
  -2   6  -2 13.3287 1.93866   2
  -2   6  -2 14.2030 2.06661   3
  -2   6  -2 12.9105 1.88797   5
   2  -6   2 11.8866 1.76629   3
   2  -6   2 10.2156 1.91977   1
   2  -6   2 10.4830 1.73191   2
  -3   6  -2 617.996 26.5745   1
  -3   6  -2 573.518 28.2299   4
  -3   6  -2 574.855 26.4527   1
  -3   6  -2 564.120 26.0728   3
  -3   6  -2 605.911 28.0448   5
   3  -6   2 595.347 26.9072   1
   3  -6   2 629.913 26.6337   2
   3  -6   2 568.355 26.3622   2
  -4   6  -2 49.8572 3.05625   1
  -4   6  -2 52.7078 3.53679   3
  -4   6  -2 51.2307 2.94694   5
  -4   6  -2 46.4125 4.66393   4
  -4   6  -2 47.7310 3.06163   1
   4  -6   2 47.4628 3.53116   1
   4  -6   2 45.7433 3.38881   2
   4  -6   2 44.5767 3.39523   2
  -5   6  -2 48.8130 2.60001   1
  -5   6  -2 52.4392 3.63624   3
  -5   6  -2 49.5398 2.60290   1
  -5   6  -2 56.0744 5.36283   4
  -5   6  -2 50.3577 2.70613   5
   5  -6   2 43.4060 3.42335   2
   5  -6   2 50.4629 3.69174   1
   5  -6   2 55.1385 3.64655   2
  -6   6  -2 0.75804 1.44164   4
  -6   6  -2 -0.2802 0.75952   3
   6  -6   2 -0.2012 0.87229   2
  -7   6  -2 28.8762 4.28403   4
   7  -6   2 28.6233 3.10295   2
  -8   6  -2 41.0627 5.49647   4
   8  -6   2 51.0139 3.97273   2
  -9   6  -2 32.7029 5.29238   4
   9  -6   2 31.9199 3.60137   2
 -10   6  -2 30.6583 5.58379   4
  10  -6   2 30.0852 3.74431   2
 -11   6  -2 0.44964 2.29015   4
  11  -6   2 0.92426 1.66387   2
   8   5  -2 9.96831 3.15892   2
   8   5  -2 10.3828 3.90388   5
  -8  -5   2 8.24783 2.87411   3
  -8  -5   2 10.7574 2.35276   1
   7   5  -2 1.62867 2.61108   5
   7   5  -2 3.09626 2.02577   2
  -7  -5   2 0.53016 1.30162   1
  -7  -5   2 2.41934 1.91815   3
   6   5  -2 0.36985 1.91068   5
   6   5  -2 -0.5086 1.37902   2
  -6  -5   2 0.07971 1.56092   3
  -6  -5   2 -0.0630 1.21658   1
   5   5  -2 -0.6287 1.32300   1
   5   5  -2 -0.2171 1.78942   5
   5   5  -2 2.20672 1.65971   2
  -5  -5   2 0.21113 1.21166   1
  -5  -5   2 1.21650 1.49795   3
   4   5  -2 104.260 6.97169   2
   4   5  -2 97.8232 7.84148   5
   4   5  -2 117.703 7.27144   1
  -4  -5   2 122.176 7.15327   3
  -4  -5   2 105.327 6.75947   1
   3   5  -2 142.802 8.33499   2
   3   5  -2 134.404 9.19609   5
   3   5  -2 144.581 8.23507   3
   3   5  -2 162.174 8.72058   1
  -3  -5   2 137.002 8.18681   1
  -3  -5   2 160.816 8.26514   2
  -3  -5   2 146.985 8.25169   3
   2   5  -2 282.070 13.5753   2
   2   5  -2 291.587 13.8175   1
   2   5  -2 259.264 14.7801   5
  -2  -5   2 267.808 13.2028   3
  -2  -5   2 265.317 13.2539   2
  -2  -5   2 268.061 13.4898   1
   1   5  -2 19.4264 2.80648   5
   1   5  -2 22.9319 2.63392   2
   1   5  -2 13.8084 2.18259   1
  -1  -5   2 15.0456 2.04774   2
  -1  -5   2 16.9737 2.36450   1
  -1  -5   2 17.9573 2.26173   3
   0   5  -2 121.903 7.08110   1
   0   5  -2 131.884 6.79118   4
   0   5  -2 136.234 7.67548   5
   0   5  -2 129.627 7.09018   2
   0  -5   2 122.309 6.91329   3
   0  -5   2 136.373 7.20508   1
   0  -5   2 134.336 7.02059   2
  -1   5  -2 97.2158 5.46963   2
  -1   5  -2 97.1728 5.48574   4
  -1   5  -2 90.1234 5.44078   1
  -1   5  -2 100.478 5.78142   5
   1  -5   2 102.123 5.41382   3
   1  -5   2 93.6305 5.37957   2
   1  -5   2 91.0606 5.51088   1
  -2   5  -2 55.1419 3.49415   5
  -2   5  -2 51.3921 3.43979   1
  -2   5  -2 45.2243 3.36673   3
  -2   5  -2 58.9639 3.54164   2
  -2   5  -2 53.6853 3.78036   4
   2  -5   2 44.0811 3.49866   1
   2  -5   2 56.8715 3.63089   2
   2  -5   2 53.4241 3.38753   3
   2  -5   2 51.0099 3.45262   2
  -3   5  -2 58.5120 3.38050   5
  -3   5  -2 57.7609 4.19135   4
  -3   5  -2 56.7094 3.43954   1
  -3   5  -2 52.3697 3.55283   3
  -3   5  -2 54.1878 3.45695   1
   3  -5   2 53.8594 3.61942   2
   3  -5   2 56.9192 3.60225   2
   3  -5   2 57.9073 3.67370   2
   3  -5   2 56.1815 3.71642   1
  -4   5  -2 120.077 6.07437   1
  -4   5  -2 116.204 6.38085   3
  -4   5  -2 117.692 7.38265   4
  -4   5  -2 119.306 6.10447   1
   4  -5   2 126.102 6.54983   2
   4  -5   2 127.736 6.69771   1
   4  -5   2 132.008 6.53310   2
  -5   5  -2 27.8493 2.70870   3
  -5   5  -2 28.5246 1.69690   1
  -5   5  -2 28.1283 1.66437   1
  -5   5  -2 31.8741 3.74326   4
   5  -5   2 25.1283 2.75756   1
   5  -5   2 22.5026 2.49470   2
   5  -5   2 33.1746 2.55623   2
  -6   5  -2 4.62583 1.21941   3
  -6   5  -2 -0.3158 1.16772   4
   6  -5   2 1.70415 0.96407   2
   6  -5   2 1.83547 0.94182   2
  -7   5  -2 223.623 12.4755   4
   7  -5   2 194.795 10.4017   2
  -8   5  -2 1.03528 1.76588   4
   8  -5   2 0.86234 1.09143   2
  -9   5  -2 131.527 9.43739   4
   9  -5   2 127.368 7.82027   2
 -10   5  -2 -2.0465 1.64641   4
  10  -5   2 0.19051 1.37726   2
 -11   5  -2 6.97024 3.22431   4
  11  -5   2 6.50691 2.26592   2
   9   4  -2 0.89649 2.44106   5
   9   4  -2 2.56054 2.18671   2
  -9  -4   2 0.23050 1.00114   1
  -9  -4   2 -0.5402 1.87401   3
   8   4  -2 22.2773 4.92902   5
   8   4  -2 31.6998 4.62941   2
  -8  -4   2 22.0267 2.83675   1
  -8  -4   2 28.9904 4.42147   3
   7   4  -2 36.1557 4.60049   2
   7   4  -2 41.0033 6.02209   5
  -7  -4   2 41.0264 3.93976   1
  -7  -4   2 38.6960 4.60784   3
   6   4  -2 20.9343 3.19125   2
   6   4  -2 17.7196 3.75810   5
  -6  -4   2 22.5069 3.39432   3
  -6  -4   2 17.4304 2.60733   1
   5   4  -2 139.629 8.58996   1
   5   4  -2 163.837 10.0243   5
   5   4  -2 138.140 8.45805   2
  -5  -4   2 133.739 7.96676   1
  -5  -4   2 153.407 8.53394   3
   4   4  -2 24.5985 3.21340   1
   4   4  -2 22.0258 3.52192   5
   4   4  -2 24.8763 3.15857   2
  -4  -4   2 21.0240 2.70525   1
  -4  -4   2 30.0223 3.27008   3
  -4  -4   2 24.0436 1.55977   4
  -4  -4   2 28.2044 2.98701   2
   3   4  -2 226.147 10.9752   3
   3   4  -2 209.433 12.3529   5
   3   4  -2 219.924 11.1656   2
   3   4  -2 227.061 11.3905   1
  -3  -4   2 213.975 11.0071   1
  -3  -4   2 220.975 10.8978   2
  -3  -4   2 212.726 10.8908   3
   2   4  -2 422.469 18.8311   1
   2   4  -2 390.604 18.5045   2
   2   4  -2 390.945 20.3372   5
  -2  -4   2 386.107 18.5770   1
  -2  -4   2 408.079 18.3700   2
  -2  -4   2 382.520 17.9634   4
  -2  -4   2 421.558 18.2745   3
   1   4  -2 -0.4626 0.77466   1
   1   4  -2 0.16461 0.90686   5
   1   4  -2 0.09029 0.77970   2
  -1  -4   2 -1.0224 0.64716   3
  -1  -4   2 -0.9833 0.74639   1
  -1  -4   2 -0.3142 0.66725   2
   0   4  -2 551.243 25.1022   4
   0   4  -2 564.857 24.4075   2
   0   4  -2 521.666 24.6146   1
   0   4  -2 530.731 26.3152   5
   0  -4   2 559.247 24.3136   2
   0  -4   2 567.776 24.6951   1
   0  -4   2 533.931 23.9017   3
  -1   4  -2 48.7111 3.20422   5
  -1   4  -2 48.2831 3.10611   2
  -1   4  -2 40.0998 2.97164   4
  -1   4  -2 47.2149 3.15781   1
   1  -4   2 47.8273 3.07286   2
   1  -4   2 47.3466 3.19625   1
   1  -4   2 42.1847 2.96109   3
  -2   4  -2 94.4967 5.23022   5
  -2   4  -2 96.4484 5.60816   4
  -2   4  -2 100.072 5.17209   3
  -2   4  -2 104.496 5.18520   2
  -2   4  -2 95.1476 5.17343   1
  -2   4  -2 89.2912 5.13661   1
   2  -4   2 93.3554 5.27802   1
   2  -4   2 94.2002 5.21764   2
   2  -4   2 93.7507 4.99783   3
   2  -4   2 90.2408 5.10047   2
   2  -4   2 107.917 5.32362   2
  -3   4  -2 0.76871 0.61887   1
  -3   4  -2 1.00232 0.77209   3
  -3   4  -2 1.24337 1.01052   4
  -3   4  -2 1.84211 0.77789   1
   3  -4   2 1.35634 0.73744   2
   3  -4   2 1.12311 0.74779   2
   3  -4   2 1.15769 0.86393   1
  -4   4  -2 1484.41 62.9650   3
  -4   4  -2 1529.54 68.3215   4
  -4   4  -2 1463.07 64.2653   1
  -4   4  -2 1544.72 64.3687   1
   4  -4   2 1446.59 63.9372   2
   4  -4   2 1491.13 63.9736   2
   4  -4   2 1479.09 64.8289   1
  -5   4  -2 112.541 5.46061   1
  -5   4  -2 106.701 6.06663   3
  -5   4  -2 115.132 5.46947   1
  -5   4  -2 127.624 7.45652   4
   5  -4   2 118.699 6.37606   1
   5  -4   2 119.561 6.24609   2
   5  -4   2 110.030 6.15826   2
   5  -4   2 118.809 6.42193   1
  -6   4  -2 6.99139 1.47284   3
  -6   4  -2 6.69188 1.97585   4
   6  -4   2 6.34698 1.45229   2
   6  -4   2 10.0325 1.69136   2
  -7   4  -2 112.395 8.03759   4
   7  -4   2 121.583 6.81242   2
  -8   4  -2 22.1291 2.92961   3
  -8   4  -2 18.1243 3.60649   4
   8  -4   2 17.4247 2.64522   2
  -9   4  -2 164.538 9.33982   3
  -9   4  -2 165.744 10.9928   4
   9  -4   2 156.396 9.22874   2
 -10   4  -2 54.4111 6.74033   4
 -10   4  -2 56.2932 5.56372   3
  10  -4   2 52.7617 5.30118   2
 -11   4  -2 -1.2722 1.62379   3
 -11   4  -2 0.84175 2.22054   4
  11  -4   2 -1.6563 1.30932   2
   9   3  -2 6.05722 2.56688   2
   9   3  -2 5.03733 2.79437   5
  -9  -3   2 6.33420 2.53363   3
   8   3  -2 2.76274 2.48644   5
   8   3  -2 10.4107 2.70458   2
  -8  -3   2 6.56384 1.43579   1
  -8  -3   2 8.31116 2.53225   3
   7   3  -2 195.419 12.8529   5
   7   3  -2 201.752 11.2058   2
  -7  -3   2 214.131 11.1646   3
  -7  -3   2 185.287 9.92025   1
   6   3  -2 117.533 7.22283   2
   6   3  -2 120.698 8.49817   5
  -6  -3   2 107.415 6.31067   1
  -6  -3   2 109.248 6.99509   3
   5   3  -2 292.206 16.1581   5
   5   3  -2 288.008 14.3765   2
   5   3  -2 271.646 14.4658   1
  -5  -3   2 293.986 14.0109   1
  -5  -3   2 275.658 14.1053   3
  -5  -3   2 309.185 13.8016   4
   4   3  -2 362.833 17.9723   2
   4   3  -2 367.929 17.5046   3
   4   3  -2 398.166 20.1614   5
   4   3  -2 421.612 18.4965   1
  -4  -3   2 368.685 17.8476   1
  -4  -3   2 350.886 17.6227   3
  -4  -3   2 382.537 17.6178   4
  -4  -3   2 424.406 17.8146   2
   3   3  -2 303.893 13.3880   1
   3   3  -2 267.438 13.0562   2
   3   3  -2 264.078 14.5381   5
   3   3  -2 269.804 12.7689   3
  -3  -3   2 260.606 12.7691   2
  -3  -3   2 292.302 13.0423   1
  -3  -3   2 245.700 12.6840   3
   2   3  -2 156.414 8.07957   2
   2   3  -2 160.673 9.04048   5
   2   3  -2 163.330 8.18553   1
  -2  -3   2 163.958 8.11161   1
  -2  -3   2 156.349 7.94766   3
  -2  -3   2 155.805 7.90987   2
   1   3  -2 82.1978 4.39764   2
   1   3  -2 71.3751 3.57753   4
   1   3  -2 61.5825 4.57363   5
  -1  -3   2 74.2651 4.30837   1
  -1  -3   2 77.5968 4.21921   3
  -1  -3   2 78.7306 4.23417   2
   0   3  -2 249.727 13.1641   5
   0   3  -2 264.122 12.1893   2
   0   3  -2 286.984 12.3860   4
   0   3  -2 235.546 12.2123   1
   0  -3   2 264.617 12.1302   2
   0  -3   2 281.305 12.4056   1
  -1   3  -2 111.702 6.22409   5
  -1   3  -2 120.411 6.00018   1
  -1   3  -2 110.974 6.10238   4
  -1   3  -2 117.582 6.13678   3
  -1   3  -2 129.641 6.01587   2
   1  -3   2 123.514 6.11392   1
   1  -3   2 122.172 5.85580   3
   1  -3   2 111.728 5.88262   2
  -2   3  -2 3008.68 122.836   3
  -2   3  -2 2998.76 124.826   2
  -2   3  -2 2853.32 126.302   1
  -2   3  -2 3070.64 126.411   1
   2  -3   2 3004.52 124.891   2
   2  -3   2 2787.93 124.792   2
   2  -3   2 2975.52 122.698   3
   2  -3   2 2866.37 126.433   1
  -3   3  -2 7.82329 1.28753   1
  -3   3  -2 6.27597 1.16194   1
  -3   3  -2 5.38092 1.16623   3
   3  -3   2 8.33429 1.42551   1
   3  -3   2 9.66609 1.44973   2
   3  -3   2 2.96030 1.05890   2
  -4   3  -2 127.158 6.14704   1
  -4   3  -2 122.106 6.31245   3
  -4   3  -2 119.634 6.13758   1
   4  -3   2 128.549 6.61492   1
   4  -3   2 127.638 6.42128   2
   4  -3   2 119.273 6.39833   2
   4  -3   2 128.235 6.60108   1
  -5   3  -2 5.01781 1.27882   3
  -5   3  -2 7.67157 1.37568   3
  -5   3  -2 6.30522 1.00631   1
  -5   3  -2 6.66436 0.97848   1
   5  -3   2 6.33528 1.34555   2
   5  -3   2 5.07105 1.14131   2
   5  -3   2 9.48040 1.63038   1
  -6   3  -2 29.7971 1.69017   1
  -6   3  -2 22.2347 2.63226   3
  -6   3  -2 27.5153 1.66670   1
  -6   3  -2 19.9874 2.45969   3
   6  -3   2 24.4666 2.74314   2
   6  -3   2 26.1897 2.70953   2
   6  -3   2 30.8986 3.15069   1
  -7   3  -2 7.02446 1.75412   3
  -7   3  -2 10.0726 2.60031   4
   7  -3   2 8.62226 1.79386   2
  -8   3  -2 3.17874 1.50898   3
  -8   3  -2 3.37867 2.15492   4
   8  -3   2 2.55737 1.32803   2
  -9   3  -2 58.2903 6.45469   4
  -9   3  -2 60.6079 5.51981   3
   9  -3   2 50.4398 5.01002   2
 -10   3  -2 0.60994 1.73936   3
 -10   3  -2 2.55993 2.29097   4
  10  -3   2 2.59631 1.73491   2
 -11   3  -2 -1.8787 1.72173   3
 -11   3  -2 0.64381 2.18986   4
  11  -3   2 1.87893 1.83338   2
  10   2  -2 52.0421 7.39635   5
  10   2  -2 44.2461 5.78679   2
 -10  -2   2 45.2675 5.58871   3
   9   2  -2 -0.7175 1.97165   5
   9   2  -2 1.09621 1.62317   2
  -9  -2   2 0.00449 1.76209   3
   8   2  -2 81.5464 8.44197   5
   8   2  -2 73.4341 5.89713   2
  -8  -2   2 84.0547 6.07919   3
   7   2  -2 125.745 8.27057   2
   7   2  -2 133.651 9.77407   5
  -7  -2   2 147.897 8.02527   4
  -7  -2   2 158.443 8.59177   3
  -7  -2   2 147.512 7.16227   1
   6   2  -2 171.455 9.70029   2
   6   2  -2 184.132 11.2775   5
  -6  -2   2 183.794 8.92782   1
  -6  -2   2 187.668 9.72191   3
  -6  -2   2 185.634 9.15704   1
  -6  -2   2 178.880 9.41054   4
   5   2  -2 10.5906 2.30621   5
   5   2  -2 9.60957 1.77669   2
   5   2  -2 7.16757 1.72877   1
   5   2  -2 10.3813 1.88429   2
  -5  -2   2 9.57575 1.46888   1
  -5  -2   2 6.31371 1.50662   3
  -5  -2   2 6.46587 1.19230   4
  -5  -2   2 7.57974 1.35128   1
   4   2  -2 45.4452 3.35744   1
   4   2  -2 47.2573 3.22604   2
   4   2  -2 46.2920 3.99379   5
   4   2  -2 46.8668 3.32839   2
  -4  -2   2 43.2032 2.65367   4
  -4  -2   2 40.1849 3.16534   3
  -4  -2   2 41.6071 2.93853   1
  -4  -2   2 44.1977 2.99946   1
   3   2  -2 2015.19 83.7527   3
   3   2  -2 1901.52 92.7758   5
   3   2  -2 2096.66 85.3339   2
   3   2  -2 2011.88 85.1794   2
  -3  -2   2 2009.23 86.1025   1
  -3  -2   2 2032.91 85.0316   2
  -3  -2   2 2031.81 83.9075   3
  -3  -2   2 1972.73 89.0602   4
  -3  -2   2 1891.57 86.0258   1
   2   2  -2 937.670 40.8480   2
   2   2  -2 1001.82 44.7387   5
   2   2  -2 931.287 41.4170   1
   2   2  -2 929.297 40.9156   2
  -2  -2   2 934.015 41.2959   1
  -2  -2   2 957.644 40.2442   3
  -2  -2   2 942.540 40.7892   2
   1   2  -2 2297.47 103.911   4
   1   2  -2 2315.58 107.508   5
   1   2  -2 2339.58 100.192   1
   1   2  -2 2242.79 98.9372   2
  -1  -2   2 2296.87 97.2918   3
  -1  -2   2 2341.90 98.8990   2
  -1  -2   2 2488.20 100.229   1
   0   2  -2 779.232 30.0815   1
   0   2  -2 648.930 32.0571   5
   0   2  -2 691.103 29.6141   2
   0  -2   2 651.865 29.0452   3
   0  -2   2 674.382 29.5412   2
   0  -2   2 662.114 29.9606   1
  -1   2  -2 795.305 32.2728   1
  -1   2  -2 735.618 31.8460   2
  -1   2  -2 748.216 31.8558   2
  -1   2  -2 744.474 31.3507   3
   1  -2   2 705.050 31.8204   2
   1  -2   2 759.710 31.3233   3
   1  -2   2 679.502 32.1983   1
  -2   2  -2 3507.71 151.825   1
  -2   2  -2 3555.76 146.885   3
  -2   2  -2 3593.13 149.931   2
  -2   2  -2 3460.39 151.153   1
   2  -2   2 3397.30 151.222   1
   2  -2   2 3621.75 149.360   2
   2  -2   2 3486.94 149.327   2
   2  -2   2 3621.85 147.497   3
  -3   2  -2 46.9482 2.87059   1
  -3   2  -2 48.4135 2.91017   2
  -3   2  -2 44.5847 2.89964   1
  -3   2  -2 43.7673 2.89389   3
   3  -2   2 45.6820 2.97740   2
   3  -2   2 47.9332 2.86394   3
   3  -2   2 53.5673 3.18354   1
   3  -2   2 50.2720 2.99030   2
  -4   2  -2 13.6265 1.53325   1
  -4   2  -2 11.5071 1.40886   1
  -4   2  -2 13.6891 1.73945   3
  -4   2  -2 10.4213 1.47354   3
   4  -2   2 14.5554 1.75031   2
   4  -2   2 10.7637 1.52084   2
   4  -2   2 12.3314 1.71727   1
  -5   2  -2 1.50392 0.91073   3
  -5   2  -2 2.27219 0.75479   1
  -5   2  -2 2.24630 0.91330   3
  -5   2  -2 1.29301 0.69573   1
   5  -2   2 2.45794 1.14218   1
   5  -2   2 1.29172 0.78972   2
   5  -2   2 1.55319 0.87835   2
  -6   2  -2 512.377 23.0861   1
  -6   2  -2 495.861 23.0368   1
  -6   2  -2 523.643 23.3650   3
  -6   2  -2 514.498 23.4042   3
   6  -2   2 572.014 25.9331   5
   6  -2   2 494.377 23.6524   2
   6  -2   2 536.977 24.1315   1
   6  -2   2 525.812 23.6332   2
  -7   2  -2 126.054 5.56763   1
  -7   2  -2 101.619 6.65233   3
  -7   2  -2 106.326 5.46402   1
   7  -2   2 123.062 7.56023   5
   7  -2   2 104.981 6.70298   2
  -8   2  -2 16.9366 2.74303   3
  -8   2  -2 11.6136 2.71924   4
   8  -2   2 18.2644 3.18475   5
   8  -2   2 10.1872 2.25654   2
  -9   2  -2 3.03609 1.71659   3
  -9   2  -2 0.91978 1.85836   4
   9  -2   2 -0.0863 1.54394   5
   9  -2   2 2.10853 1.59027   2
 -10   2  -2 104.630 7.63421   3
 -10   2  -2 109.990 8.64151   4
  10  -2   2 112.458 7.75609   2
  10   1  -2 7.43090 2.56499   2
  10   1  -2 6.78847 3.15445   5
 -10  -1   2 5.11821 2.18595   3
   9   1  -2 14.5822 2.86119   2
   9   1  -2 12.4664 3.47069   5
  -9  -1   2 15.5787 2.95710   3
   8   1  -2 141.255 10.0336   5
   8   1  -2 152.957 8.75750   2
  -8  -1   2 145.373 8.67711   4
  -8  -1   2 152.091 8.62348   3
   7   1  -2 34.5751 4.63975   5
   7   1  -2 30.6968 3.47658   2
  -7  -1   2 29.7829 3.20436   4
  -7  -1   2 29.2593 3.33896   3
   6   1  -2 281.404 15.2502   5
   6   1  -2 252.775 13.2718   2
  -6  -1   2 271.938 13.2118   3
  -6  -1   2 286.126 12.2272   1
  -6  -1   2 268.302 13.6959   4
  -6  -1   2 284.224 12.2200   1
  -6  -1   2 273.581 13.2817   3
   5   1  -2 11.4045 1.76816   2
   5   1  -2 14.3233 1.85650   2
   5   1  -2 18.6522 2.28077   1
   5   1  -2 13.8280 2.48206   5
  -5  -1   2 17.1298 1.49209   1
  -5  -1   2 16.3441 1.92369   4
  -5  -1   2 14.0413 1.39262   1
  -5  -1   2 13.0548 1.90388   3
  -5  -1   2 14.1757 1.98097   3
   4   1  -2 974.723 46.9755   5
   4   1  -2 884.660 42.6549   2
   4   1  -2 1153.36 43.4402   1
   4   1  -2 1028.63 42.7490   2
  -4  -1   2 959.025 42.7388   1
  -4  -1   2 863.430 42.6861   1
  -4  -1   2 982.509 42.0542   3
  -4  -1   2 1069.09 44.8111   4
   3   1  -2 3.56600 0.89717   2
   3   1  -2 1.85758 1.12763   5
   3   1  -2 3.29874 0.86399   2
   3   1  -2 2.74492 0.88172   1
  -3  -1   2 1.76187 0.64186   1
  -3  -1   2 2.59629 0.67006   4
  -3  -1   2 3.39557 0.75644   1
  -3  -1   2 1.77233 0.76934   3
   2   1  -2 1896.85 81.5119   4
   2   1  -2 1866.75 77.6029   2
   2   1  -2 1804.95 84.5061   5
   2   1  -2 1833.92 77.5607   2
   2   1  -2 1779.82 78.5300   1
   2   1  -2 1819.02 76.2538   3
  -2  -1   2 1795.41 78.4063   1
  -2  -1   2 1775.16 76.2761   3
  -2  -1   2 1891.20 77.4712   2
  -2  -1   2 1784.95 78.3934   1
  -2  -1   2 1841.94 81.5138   4
   1   1  -2 0.43038 0.55622   1
   1   1  -2 0.51087 0.52261   2
   1   1  -2 1.39930 0.62113   2
   1   1  -2 7.69415 1.25887   5
   1   1  -2 1.77694 0.63896   2
  -1  -1   2 0.71588 0.52508   1
  -1  -1   2 0.71635 0.55752   3
  -1  -1   2 0.37748 0.53157   1
  -1  -1   2 0.80718 0.55832   2
   0   1  -2 522.189 22.5354   1
   0   1  -2 536.247 22.2662   2
   0   1  -2 518.008 22.2732   2
   0  -1   2 502.003 22.5314   1
   0  -1   2 502.188 21.8898   3
   0  -1   2 506.503 22.2176   2
  -1   1  -2 1320.37 57.7443   1
  -1   1  -2 1242.04 56.0879   3
  -1   1  -2 1412.51 57.1089   2
   1  -1   2 1318.31 57.8181   1
   1  -1   2 1391.14 56.1626   3
   1  -1   2 1359.31 57.0928   2
  -2   1  -2 3842.23 166.322   3
  -2   1  -2 3988.13 171.951   1
  -2   1  -2 4208.09 167.241   3
  -2   1  -2 4077.25 169.821   2
   2  -1   2 4010.14 166.328   3
   2  -1   2 3948.76 169.182   2
   2  -1   2 4136.86 171.352   1
   2  -1   2 3813.13 169.139   2
  -3   1  -2 213.365 9.48758   2
  -3   1  -2 203.603 9.55400   1
  -3   1  -2 184.576 9.35519   3
  -3   1  -2 203.722 9.46448   3
  -3   1  -2 185.685 9.55224   1
   3  -1   2 217.936 9.58022   2
   3  -1   2 208.435 9.35528   3
   3  -1   2 201.112 9.75768   1
   3  -1   2 196.414 9.55958   2
  -4   1  -2 185.516 9.19505   3
  -4   1  -2 196.181 9.24044   1
  -4   1  -2 199.716 9.46799   2
  -4   1  -2 169.070 9.07932   3
  -4   1  -2 189.485 9.17683   1
   4  -1   2 213.459 9.65506   1
   4  -1   2 193.176 9.27549   2
   4  -1   2 174.359 9.24977   2
   4  -1   2 190.936 10.2407   5
  -5   1  -2 5.49654 1.15205   1
  -5   1  -2 6.50416 1.43638   3
  -5   1  -2 3.65581 1.23993   3
  -5   1  -2 2.88849 0.93457   1
   5  -1   2 7.06024 1.76153   5
   5  -1   2 4.24074 1.20503   2
   5  -1   2 2.92694 1.19742   1
   5  -1   2 3.05708 1.11070   2
  -6   1  -2 55.6941 4.04632   3
  -6   1  -2 53.5758 4.11469   3
  -6   1  -2 56.9063 3.59827   1
  -6   1  -2 56.9629 3.55194   1
   6  -1   2 57.5282 4.32574   1
   6  -1   2 61.0050 4.78829   5
   6  -1   2 48.0225 3.92334   2
  -7   1  -2 6.45355 1.27768   1
  -7   1  -2 12.2080 2.23296   3
   7  -1   2 6.81348 1.79660   2
   7  -1   2 8.34758 2.32888   5
  -8   1  -2 143.033 8.65305   3
  -8   1  -2 153.139 7.11459   1
   8  -1   2 138.678 8.59958   2
   8  -1   2 137.322 9.56504   5
  -9   1  -2 107.055 7.70808   4
  -9   1  -2 92.2781 6.74873   3
   9  -1   2 93.7545 6.84618   2
   9  -1   2 72.3717 7.90763   5
 -10   1  -2 -0.4927 1.87399   4
 -10   1  -2 2.46201 2.08015   3
  10  -1   2 1.96984 1.76838   2
  10   0  -2 69.9058 7.79978   5
  10   0  -2 67.3007 6.26105   2
 -10   0   2 64.0671 6.05690   3
   9   0  -2 21.7456 3.08678   2
   9   0  -2 22.1656 4.21385   5
  -9   0   2 20.9133 3.34024   4
  -9   0   2 21.5371 3.15214   3
   8   0  -2 29.5358 3.29626   2
   8   0  -2 21.9488 3.78843   5
  -8   0   2 25.6988 3.14439   3
  -8   0   2 30.8601 3.66985   4
   7   0  -2 22.3773 3.58301   5
   7   0  -2 21.0372 2.66762   2
  -7   0   2 23.7819 2.73758   3
  -7   0   2 23.9137 2.93447   4
  -7   0   2 22.2578 2.72837   3
   6   0  -2 10.9324 1.64069   2
   6   0  -2 12.9733 1.80954   2
   6   0  -2 13.3371 2.41854   5
  -6   0   2 13.8007 1.93723   3
  -6   0   2 14.2149 1.92830   3
  -6   0   2 13.0951 1.97668   4
   5   0  -2 85.9216 4.74190   2
   5   0  -2 92.4964 4.84011   1
   5   0  -2 81.3211 5.65570   5
   5   0  -2 82.7071 4.63813   2
  -5   0   2 87.9987 5.12639   4
  -5   0   2 86.8737 4.70258   3
  -5   0   2 80.7072 4.65916   3
   4   0  -2 32.2742 2.81583   5
   4   0  -2 28.1677 2.07036   2
   4   0  -2 32.4282 2.10535   2
   4   0  -2 30.5442 2.11894   1
  -4   0   2 29.8495 2.36255   4
  -4   0   2 31.3913 2.17592   3
  -4   0   2 29.8652 2.09952   3
   3   0  -2 450.205 20.3933   2
   3   0  -2 465.085 20.3923   2
   3   0  -2 478.372 20.6494   1
   3   0  -2 472.013 22.6933   5
  -3   0   2 476.882 21.7615   4
  -3   0   2 484.602 20.1164   3
  -3   0   2 472.237 20.1427   3
   2   0  -2 3795.52 157.413   1
   2   0  -2 3751.07 168.631   5
   2   0  -2 3857.43 155.477   2
   2   0  -2 3618.83 155.111   2
  -2   0   2 3537.40 152.780   3
  -2   0   2 3394.83 164.405   4
   1   0  -2 1096.89 46.6216   1
   1   0  -2 1098.05 46.0552   2
   1   0  -2 1062.43 46.0579   2
  -1   0   2 1055.71 46.5496   1
  -1   0   2 1141.02 45.3435   3
  -1   0   2 1053.83 46.5416   1
  -1   0   2 1093.10 45.9952   2
   0   0  -2 346.948 14.9812   2
   0   0  -2 352.966 15.1632   1
   0   0   2 341.227 14.9573   2
   0   0   2 334.816 15.1581   1
   0   0   2 350.108 14.7447   3
   0   0   2 333.458 15.1175   1
  -1   0  -2 1103.98 46.8229   1
  -1   0  -2 1046.72 46.2240   2
  -1   0  -2 1041.60 45.4885   3
   1   0   2 1061.65 46.8556   1
   1   0   2 1113.09 45.5136   3
   1   0   2 1128.03 46.3078   2
  -2   0  -2 246.245 11.7929   1
  -2   0  -2 247.062 11.5539   3
  -2   0  -2 265.525 11.7282   2
  -2   0  -2 264.968 11.6292   3
   2   0   2 251.476 11.9135   1
   2   0   2 265.349 11.8030   2
   2   0   2 272.416 11.5902   3
   2   0   2 236.148 12.7907   5
  -3   0  -2 508.306 23.2147   3
  -3   0  -2 544.970 23.7893   1
  -3   0  -2 547.503 23.5277   2
  -3   0  -2 526.378 23.2427   3
   3   0   2 534.366 23.1670   3
   3   0   2 522.455 23.6043   2
   3   0   2 532.229 25.8222   5
   3   0   2 546.409 23.6019   2
   3   0   2 524.396 23.9634   1
  -4   0  -2 23.9284 2.37643   2
  -4   0  -2 26.3621 2.62301   3
  -4   0  -2 20.4961 2.52118   1
  -4   0  -2 22.6665 2.31637   1
  -4   0  -2 26.5914 2.64048   3
   4   0   2 27.7957 2.66347   2
   4   0   2 21.9543 2.81250   5
   4   0   2 20.6047 2.34074   2
   4   0   2 21.1805 2.53201   1
   4   0   2 32.1219 2.74569   3
  -5   0  -2 69.7055 4.69162   3
  -5   0  -2 64.2042 4.33571   1
  -5   0  -2 73.0908 4.65488   3
  -5   0  -2 71.8383 4.41805   1
   5   0   2 72.2921 5.35427   5
   5   0   2 74.9805 4.65584   2
   5   0   2 72.7678 4.86651   1
   5   0   2 81.1619 4.88344   2
  -6   0  -2 24.8705 3.08724   3
  -6   0  -2 23.7987 2.51708   1
   6   0   2 25.2191 3.61000   5
   6   0   2 19.9731 2.75312   2
   6   0   2 17.0690 2.72687   1
  -7   0  -2 8.17067 2.09083   3
  -7   0  -2 6.96446 1.51941   1
   7   0   2 12.6951 2.37606   2
   7   0   2 8.78087 2.55995   5
  -8   0  -2 36.8748 4.50656   3
  -8   0  -2 40.2213 3.09066   1
   8   0   2 41.7769 5.55629   5
   8   0   2 37.3014 4.47629   2
  -9   0  -2 0.62762 0.78469   1
  -9   0  -2 1.15558 1.82954   3
   9   0   2 1.95496 2.45226   5
   9   0   2 3.56653 1.99227   2
 -10   0  -2 2.00764 2.02511   3
 -10   0  -2 2.86737 2.25153   4
  10   0   2 3.03510 2.83881   5
  10   0   2 7.51276 2.53014   2
  11  -1  -2 15.0149 3.18818   2
 -11   1   2 17.6068 3.37199   3
  10  -1  -2 10.5877 2.43436   2
 -10   1   2 5.67721 2.00985   3
   9  -1  -2 47.9976 4.52931   2
   9  -1  -2 56.5386 6.07211   5
  -9   1   2 45.7180 5.15834   4
  -9   1   2 53.1071 4.75396   3
   8  -1  -2 24.0573 3.66784   5
   8  -1  -2 17.2686 2.36920   2
  -8   1   2 17.6768 2.94886   4
  -8   1   2 16.4958 2.32063   3
   7  -1  -2 57.3040 4.82318   5
   7  -1  -2 58.2455 3.89059   2
   7  -1  -2 65.2996 3.91612   2
  -7   1   2 69.0561 4.79256   4
  -7   1   2 55.8936 3.87229   3
  -7   1   2 54.5806 3.84395   3
   6  -1  -2 136.094 8.03938   5
   6  -1  -2 139.738 6.79159   2
   6  -1  -2 132.989 6.69921   2
  -6   1   2 144.552 7.84392   4
  -6   1   2 132.575 6.71558   3
  -6   1   2 122.320 6.65995   3
   5  -1  -2 50.4553 2.74445   2
   5  -1  -2 45.7178 2.74436   2
   5  -1  -2 48.0342 3.62120   5
  -5   1   2 41.7342 2.68710   3
  -5   1   2 45.6705 3.45407   4
  -5   1   2 46.7242 2.74400   3
   4  -1  -2 526.409 23.0359   2
   4  -1  -2 557.669 23.0346   2
   4  -1  -2 515.736 25.6962   5
  -4   1   2 526.804 25.1085   4
  -4   1   2 549.442 22.7695   3
  -4   1   2 540.971 22.7380   3
   3  -1  -2 555.312 25.9324   5
  -3   1   2 520.338 25.3501   4
  -3   1   2 540.449 22.8908   3
  -3   1   2 571.316 22.8925   3
  -2   1   2 1629.11 73.4293   4
  -2   1   2 1637.51 67.7589   3
   1  -1  -2 2074.32 89.4420   2
   1  -1  -2 2168.50 90.6916   1
   1  -1  -2 2164.37 89.7800   2
  -1   1   2 2076.13 90.1473   1
  -1   1   2 2158.90 88.1963   3
  -1   1   2 1995.54 90.2148   1
   0  -1  -2 156.005 7.26294   2
   0  -1  -2 172.043 7.23110   3
   0  -1  -2 168.778 7.33718   2
   0  -1  -2 155.786 7.37868   1
   0   1   2 156.639 7.27927   2
   0   1   2 152.776 7.20310   3
   0   1   2 159.219 7.21020   3
   0   1   2 152.681 7.37981   1
   0   1   2 154.731 7.34266   1
   0   1   2 158.093 7.41543   1
  -1  -1  -2 9.31380 1.30659   3
  -1  -1  -2 8.78048 1.30364   1
  -1  -1  -2 11.4941 1.38523   2
   1   1   2 15.2611 1.89281   5
   1   1   2 8.84807 1.26795   2
   1   1   2 8.56878 1.29672   1
   1   1   2 12.3609 1.37892   3
  -2  -1  -2 2.58871 0.91246   1
  -2  -1  -2 3.24533 1.00121   3
  -2  -1  -2 3.14801 0.90575   2
   2   1   2 3.36689 0.95921   3
   2   1   2 1.91720 0.83024   2
   2   1   2 1.79145 0.91886   1
   2   1   2 3.26372 1.24589   5
  -3  -1  -2 344.929 15.7958   3
  -3  -1  -2 347.458 16.0773   1
  -3  -1  -2 358.342 15.9400   2
   3   1   2 341.237 15.7178   3
   3   1   2 333.315 16.0052   2
   3   1   2 357.937 17.7272   5
   3   1   2 346.598 16.3098   1
  -4  -1  -2 204.716 9.86394   3
  -4  -1  -2 201.010 9.73177   2
  -4  -1  -2 204.682 9.84247   1
   4   1   2 186.213 9.59843   3
   4   1   2 203.278 10.1287   1
   4   1   2 188.018 10.9974   5
   4   1   2 175.126 9.79242   2
  -5  -1  -2 535.442 24.9538   1
  -5  -1  -2 542.169 24.7188   3
  -5  -1  -2 538.601 24.7155   2
   5   1   2 582.115 24.6217   3
   5   1   2 577.389 25.5836   1
   5   1   2 495.834 24.9620   2
   5   1   2 562.251 27.7303   5
  -6  -1  -2 41.2065 3.39802   1
  -6  -1  -2 43.3062 4.26653   3
   6   1   2 37.9576 4.81369   5
   6   1   2 38.7162 4.30556   1
   6   1   2 45.9782 4.56555   2
  -7  -1  -2 3.79119 1.42026   1
  -7  -1  -2 7.46544 2.09505   3
   7   1   2 5.04789 2.00733   2
   7   1   2 3.68701 2.17270   5
  -8  -1  -2 1.67805 1.72849   3
  -8  -1  -2 2.00856 1.28301   1
   8   1   2 8.18392 3.05172   5
   8   1   2 3.84489 2.08460   2
  -9  -1  -2 2.03011 1.94381   3
  -9  -1  -2 3.87034 1.35638   1
   9   1   2 2.13298 2.38863   5
   9   1   2 4.83409 2.43100   2
 -10  -1  -2 13.8985 3.52455   3
  10   1   2 7.24592 3.37148   5
  10   1   2 3.87801 2.31714   2
  11  -2  -2 4.61000 2.06189   2
 -11   2   2 4.95084 1.95370   3
  10  -2  -2 0.79455 1.22301   2
 -10   2   2 2.85632 1.58311   3
 -10   2   2 0.59997 1.75558   4
   9  -2  -2 0.50314 1.08960   2
   9  -2  -2 -1.4439 1.26776   5
  -9   2   2 -0.9546 1.31404   4
  -9   2   2 0.68391 1.09559   3
   8  -2  -2 65.3283 5.62049   5
   8  -2  -2 83.9491 4.96554   2
  -8   2   2 86.5064 4.97932   3
  -8   2   2 81.5398 4.91666   3
  -8   2   2 88.6323 6.23474   4
   7  -2  -2 25.9974 2.34583   2
   7  -2  -2 29.2591 3.37568   5
   7  -2  -2 27.1315 2.23598   2
  -7   2   2 24.3176 2.35768   3
  -7   2   2 29.4565 3.58982   4
  -7   2   2 26.1159 2.43586   3
   6  -2  -2 11.6879 1.27821   2
   6  -2  -2 12.1456 1.96920   5
   6  -2  -2 9.87917 1.18662   2
  -6   2   2 10.4984 1.27764   3
  -6   2   2 12.7219 2.20288   4
  -6   2   2 10.0540 1.29672   3
   5  -2  -2 123.495 5.39622   2
   5  -2  -2 120.561 5.40803   2
   5  -2  -2 100.536 6.51505   5
  -5   2   2 124.532 6.97951   4
  -5   2   2 119.509 5.42238   3
  -5   2   2 118.890 5.41300   3
   4  -2  -2 337.745 16.3474   5
  -4   2   2 337.608 16.5328   4
   3  -2  -2 465.002 20.4700   5
  -3   2   2 394.371 20.3511   4
  -2   2   2 516.573 24.0459   4
   1  -2  -2 2136.54 92.8002   2
   1  -2  -2 2192.58 92.7785   2
   1  -2  -2 2219.74 94.2964   1
  -1   2   2 2185.30 94.3594   1
  -1   2   2 2177.64 94.2486   1
  -1   2   2 2265.80 91.3146   3
  -1   2   2 2184.64 91.2829   3
   0  -2  -2 116.143 5.37465   3
   0  -2  -2 110.118 5.44855   2
   0  -2  -2 109.319 5.47035   1
   0  -2  -2 103.857 5.33742   2
   0   2   2 108.677 5.50078   1
   0   2   2 105.689 6.06605   5
   0   2   2 108.015 5.37016   3
   0   2   2 113.005 5.44042   2
   0   2   2 108.505 5.39150   3
   0   2   2 111.603 5.45723   1
  -1  -2  -2 245.910 10.8277   3
  -1  -2  -2 234.348 10.8968   2
  -1  -2  -2 211.898 10.9590   1
   1   2   2 271.323 12.3255   5
   1   2   2 223.293 10.7651   3
   1   2   2 224.537 10.9124   2
   1   2   2 236.644 11.1469   1
  -2  -2  -2 531.031 24.0660   1
  -2  -2  -2 556.823 23.5380   3
  -2  -2  -2 533.475 23.7241   2
   2   2   2 521.809 23.4304   3
   2   2   2 541.709 24.1901   1
   2   2   2 500.325 26.0583   5
   2   2   2 549.562 23.8951   2
  -3  -2  -2 77.5497 4.84074   3
  -3  -2  -2 78.9563 4.83175   1
  -3  -2  -2 80.1959 4.77324   2
   3   2   2 73.1040 4.81950   2
   3   2   2 84.0201 4.85985   3
   3   2   2 86.7039 5.72263   5
   3   2   2 71.1504 4.88950   1
  -4  -2  -2 50.3622 3.87459   3
  -4  -2  -2 53.4195 3.84656   1
  -4  -2  -2 52.0613 3.72464   2
   4   2   2 46.9945 3.83014   2
   4   2   2 48.3987 3.68236   3
   4   2   2 50.3080 4.07249   1
   4   2   2 43.7689 4.82249   5
  -5  -2  -2 5.39725 1.47825   2
  -5  -2  -2 6.41819 1.61894   1
  -5  -2  -2 5.13342 1.64729   3
   5   2   2 2.59762 1.44795   1
   5   2   2 5.59037 1.72324   2
   5   2   2 5.92224 2.08696   5
  -6  -2  -2 43.9875 4.64607   3
  -6  -2  -2 31.8252 3.60421   1
   6   2   2 43.9804 5.27710   5
   6   2   2 31.8837 4.14118   1
   6   2   2 39.1091 4.23658   2
  -7  -2  -2 0.71706 1.47967   3
  -7  -2  -2 0.96505 1.27346   1
   7   2   2 -4.0032 1.60496   5
   7   2   2 -1.0236 1.30024   2
  -8  -2  -2 7.03633 2.42921   3
  -8  -2  -2 2.94859 1.47591   1
   8   2   2 3.55913 2.17179   2
   8   2   2 -1.0712 2.12644   5
  -9  -2  -2 11.6417 3.19583   3
  -9  -2  -2 12.8659 2.34324   1
   9   2   2 13.7962 3.42794   2
   9   2   2 15.3270 4.09560   5
  11  -3  -2 0.72837 1.36721   2
 -11   3   2 2.70223 2.51961   4
 -11   3   2 1.83719 1.65402   3
  10  -3  -2 13.2574 2.28343   2
 -10   3   2 14.3075 2.30983   3
 -10   3   2 11.0133 3.09597   4
   9  -3  -2 9.73452 1.75064   2
  -9   3   2 11.2000 1.88561   3
  -9   3   2 8.96170 2.64463   4
   8  -3  -2 2.20153 0.95525   2
   8  -3  -2 1.51189 1.35819   5
   8  -3  -2 2.79422 0.92394   2
  -8   3   2 4.52589 1.94401   4
  -8   3   2 3.31099 0.99165   3
  -8   3   2 2.57332 1.01610   3
   7  -3  -2 0.81587 0.60151   2
   7  -3  -2 -0.2041 0.91011   5
   7  -3  -2 0.95434 0.61273   2
  -7   3   2 0.42134 0.60989   3
  -7   3   2 -0.0504 1.20581   4
  -7   3   2 1.14641 0.67343   3
   6  -3  -2 100.418 4.80343   2
   6  -3  -2 99.8986 5.88638   5
   6  -3  -2 106.379 4.82411   2
  -6   3   2 102.657 4.85520   3
  -6   3   2 98.7721 6.60138   4
  -6   3   2 105.521 4.86686   3
   5  -3  -2 131.455 6.58200   5
  -5   3   2 109.354 7.15469   4
   4  -3  -2 73.7547 4.05125   5
  -4   3   2 70.9796 4.85015   4
  -3   3   2 806.933 37.3626   4
   2  -3  -2 245.435 10.7763   2
   2  -3  -2 251.440 10.7550   2
  -2   3   2 242.668 12.2685   4
  -2   3   2 240.979 10.6373   3
   1  -3  -2 204.167 9.32530   2
   1  -3  -2 196.186 9.24877   2
   1  -3  -2 206.977 9.41807   1
  -1   3   2 203.541 9.18912   3
  -1   3   2 215.015 9.30570   1
  -1   3   2 197.355 9.18727   3
  -1   3   2 194.592 9.22626   1
   0  -3  -2 26.1716 2.01513   3
   0  -3  -2 22.1222 2.13736   2
   0  -3  -2 18.9781 1.95617   1
   0  -3  -2 24.9758 1.97269   2
   0   3   2 18.2334 1.96878   3
   0   3   2 25.9856 2.03033   2
   0   3   2 23.8127 2.22865   1
   0   3   2 25.1309 2.62401   5
   0   3   2 22.9438 2.15722   3
  -1  -3  -2 116.536 6.26050   2
  -1  -3  -2 109.483 6.30944   1
  -1  -3  -2 116.604 6.26751   3
   1   3   2 124.452 6.51351   1
   1   3   2 127.747 6.41020   3
   1   3   2 125.469 7.23859   5
   1   3   2 125.287 6.41222   2
  -2  -3  -2 117.497 6.38629   2
  -2  -3  -2 118.288 6.53257   1
  -2  -3  -2 104.031 6.30313   3
   2   3   2 113.206 6.62392   1
   2   3   2 132.339 7.54073   5
   2   3   2 110.859 6.45153   2
   2   3   2 125.543 6.51878   3
  -3  -3  -2 29.7024 3.23540   3
  -3  -3  -2 36.1306 3.30293   2
  -3  -3  -2 34.0025 3.29159   1
   3   3   2 36.5633 3.47201   2
   3   3   2 28.0405 3.27849   1
   3   3   2 37.5603 3.46348   3
   3   3   2 32.7118 4.07910   5
  -4  -3  -2 130.095 7.29988   2
  -4  -3  -2 124.170 7.39650   3
  -4  -3  -2 121.931 7.28472   1
   4   3   2 123.423 7.67154   1
   4   3   2 127.705 7.28392   3
   4   3   2 123.804 8.49427   5
   4   3   2 132.612 7.55394   2
  -5  -3  -2 33.6496 3.71925   1
  -5  -3  -2 42.5951 4.45840   3
   5   3   2 33.5483 4.07069   1
   5   3   2 31.0062 4.54943   5
   5   3   2 35.7157 4.14659   2
  -6  -3  -2 25.6749 3.63595   3
  -6  -3  -2 24.8216 3.30717   1
   6   3   2 24.8133 3.74033   1
   6   3   2 27.6515 4.63095   5
   6   3   2 22.5857 3.52358   2
  -7  -3  -2 134.306 8.19061   1
  -7  -3  -2 131.099 8.78180   3
   7   3   2 129.979 10.0564   5
   7   3   2 138.267 9.02789   2
  -8  -3  -2 36.9068 4.17984   1
  -8  -3  -2 36.6161 5.04490   3
   8   3   2 43.7149 5.41993   2
   8   3   2 39.6680 6.15498   5
  -9  -3  -2 0.33457 1.49230   1
  -9  -3  -2 6.21604 2.77319   3
   9   3   2 3.04350 2.71579   5
   9   3   2 2.58602 2.48788   2
  11  -4  -2 8.24318 2.03334   2
 -11   4   2 8.50054 2.05861   3
 -11   4   2 8.18724 3.26568   4
  10  -4  -2 14.9460 2.23983   2
 -10   4   2 18.1182 3.93925   4
 -10   4   2 15.7682 2.31691   3
   9  -4  -2 9.70539 1.65657   2
  -9   4   2 12.3160 1.81023   3
  -9   4   2 8.59972 1.59598   3
  -9   4   2 12.2460 3.17477   4
   8  -4  -2 4.26645 0.97629   2
   8  -4  -2 5.12961 1.07293   2
  -8   4   2 3.22850 0.89986   3
  -8   4   2 2.30633 1.75342   4
  -8   4   2 2.81134 0.95511   3
   7  -4  -2 34.0311 2.19923   2
   7  -4  -2 37.6858 2.86107   5
   7  -4  -2 41.9214 2.24179   2
  -7   4   2 35.3065 2.24744   3
  -7   4   2 34.9032 2.26764   3
   6  -4  -2 155.490 7.73194   5
  -6   4   2 150.715 6.60917   3
  -6   4   2 148.355 6.63023   3
  -6   4   2 139.603 8.91851   4
   5  -4  -2 62.8260 3.45488   5
  -5   4   2 59.4230 4.71097   4
   4  -4  -2 511.729 22.9426   5
  -4   4   2 482.231 23.7737   4
  -4   4   2 477.793 20.5609   3
   3  -4  -2 88.5863 4.06969   2
   3  -4  -2 82.8029 3.99097   2
  -3   4   2 81.6814 5.37678   4
  -3   4   2 83.9344 4.04257   3
   2  -4  -2 41.6939 2.53989   2
   2  -4  -2 39.3177 2.44714   2
   2  -4  -2 39.5926 2.50136   1
  -2   4   2 41.4161 2.49393   3
  -2   4   2 44.6710 3.42243   4
   1  -4  -2 383.496 17.1872   2
   1  -4  -2 394.269 17.4691   1
   1  -4  -2 395.066 17.3117   2
  -1   4   2 381.298 17.1422   2
  -1   4   2 367.621 17.2128   1
  -1   4   2 400.914 17.0540   3
  -1   4   2 377.806 16.9963   3
  -1   4   2 376.216 17.2823   1
   0  -4  -2 251.155 11.6565   3
   0  -4  -2 243.280 11.9652   1
   0  -4  -2 244.304 11.7827   2
   0   4   2 261.830 13.1878   5
   0   4   2 260.664 11.8811   2
   0   4   2 235.360 11.9332   1
   0   4   2 258.868 11.8097   3
  -1  -4  -2 84.8720 4.97050   3
  -1  -4  -2 80.5990 5.03529   1
  -1  -4  -2 79.5051 4.89411   2
   1   4   2 79.3741 4.91735   3
   1   4   2 82.4457 5.12683   1
   1   4   2 87.6988 5.07105   2
   1   4   2 84.2394 5.70212   5
  -2  -4  -2 1.41049 0.91890   2
  -2  -4  -2 0.13800 0.93739   1
  -2  -4  -2 1.03172 1.08127   3
   2   4   2 1.54601 1.34504   5
   2   4   2 0.21855 0.93404   3
   2   4   2 2.03340 1.02995   2
   2   4   2 2.15500 1.15024   1
  -3  -4  -2 2.05201 1.28201   3
  -3  -4  -2 2.43387 1.15622   2
  -3  -4  -2 5.82242 1.60092   1
   3   4   2 3.96712 1.52496   3
   3   4   2 2.77779 1.36065   2
   3   4   2 1.27708 1.50439   5
   3   4   2 2.92628 1.45486   1
  -4  -4  -2 120.803 7.37305   1
  -4  -4  -2 119.304 7.25151   2
  -4  -4  -2 135.539 7.69942   3
   4   4   2 122.983 7.81160   1
   4   4   2 102.235 8.27828   5
   4   4   2 128.236 7.64347   2
  -5  -4  -2 447.579 22.3111   1
  -5  -4  -2 484.040 22.4041   3
   5   4   2 465.961 22.6405   2
   5   4   2 454.442 25.0447   5
   5   4   2 481.489 23.1346   1
  -6  -4  -2 427.406 22.0401   3
  -6  -4  -2 445.013 22.1288   1
   6   4   2 483.576 22.6945   2
   6   4   2 474.597 23.0741   1
   6   4   2 440.993 24.8971   5
  -7  -4  -2 -2.6268 1.61920   3
  -7  -4  -2 -0.3054 1.53039   1
   7   4   2 2.18591 2.56802   5
   7   4   2 2.17626 1.93570   2
  -8  -4  -2 5.71473 2.72796   3
  -8  -4  -2 1.42892 1.65781   1
   8   4   2 3.28587 2.98834   5
   8   4   2 2.15013 2.19824   2
  11  -5  -2 4.46968 1.61834   2
 -11   5   2 3.26764 2.78876   4
 -11   5   2 5.19535 1.70435   3
  10  -5  -2 2.79689 1.16135   2
 -10   5   2 2.01126 2.14657   4
 -10   5   2 3.41817 1.26205   3
   9  -5  -2 33.8210 2.66756   2
  -9   5   2 32.0031 4.78191   4
  -9   5   2 34.8816 2.71021   3
  -9   5   2 34.9522 2.66747   3
   8  -5  -2 2.14889 0.74898   2
   8  -5  -2 2.02700 0.73730   2
  -8   5   2 1.53586 0.79576   3
  -8   5   2 1.85712 0.74771   3
  -8   5   2 0.82028 1.65018   4
   7  -5  -2 318.607 13.5987   2
   7  -5  -2 299.978 13.5743   2
  -7   5   2 301.691 13.4606   3
  -7   5   2 321.327 13.4881   3
  -7   5   2 297.634 16.7460   4
   6  -5  -2 79.0221 3.77298   2
   6  -5  -2 81.4632 3.78707   2
  -6   5   2 85.1129 6.16176   4
  -6   5   2 81.1681 3.83464   3
   5  -5  -2 75.0572 3.58022   2
   5  -5  -2 76.6586 3.56282   2
  -5   5   2 72.4881 5.47476   4
  -5   5   2 74.8748 3.63431   3
   4  -5  -2 86.2857 4.19066   2
   4  -5  -2 90.7735 4.27954   2
  -4   5   2 82.9826 4.24162   3
  -4   5   2 85.6279 5.83797   4
   3  -5  -2 28.0191 1.98270   2
   3  -5  -2 24.6540 1.88194   2
  -3   5   2 31.8253 3.43227   4
  -3   5   2 27.4007 1.97781   3
   2  -5  -2 119.263 6.27387   1
   2  -5  -2 119.310 6.14001   2
   2  -5  -2 130.120 6.32533   2
  -2   5   2 120.448 7.21203   4
  -2   5   2 110.376 6.07886   3
  -2   5   2 127.823 5.87492   1
  -2   5   2 123.303 5.82707   1
   1  -5  -2 1.85630 0.83277   1
   1  -5  -2 1.91024 0.96242   3
   1  -5  -2 0.04666 0.72533   2
   1  -5  -2 1.05486 0.74858   2
  -1   5   2 1.38328 0.73342   1
  -1   5   2 2.55926 0.89823   2
  -1   5   2 1.85618 0.85053   3
  -1   5   2 1.75618 0.99017   3
  -1   5   2 0.62619 0.78982   1
  -1   5   2 2.65093 1.20067   5
   0  -5  -2 0.76417 0.82632   3
   0  -5  -2 2.85391 1.09212   2
   0  -5  -2 3.12583 1.17559   1
   0   5   2 1.01891 1.35294   5
   0   5   2 1.68524 0.89880   2
   0   5   2 2.85988 1.13793   1
   0   5   2 2.79756 1.15598   3
  -1  -5  -2 149.029 7.72084   3
  -1  -5  -2 135.857 7.62981   2
  -1  -5  -2 125.934 7.66923   1
   1   5   2 143.631 7.97242   1
   1   5   2 146.432 7.81948   2
   1   5   2 143.326 8.75189   5
   1   5   2 145.420 7.82366   3
  -2  -5  -2 151.032 8.08171   1
  -2  -5  -2 133.830 7.72435   3
  -2  -5  -2 136.025 7.72349   2
   2   5   2 131.561 8.79426   5
   2   5   2 138.423 7.87782   2
   2   5   2 132.162 8.03156   1
   2   5   2 137.830 7.84270   3
  -3  -5  -2 371.320 18.7025   3
  -3  -5  -2 416.357 19.3180   1
  -3  -5  -2 391.510 18.9102   2
   3   5   2 431.122 19.3573   2
   3   5   2 387.839 19.4915   1
   3   5   2 380.424 18.7818   3
   3   5   2 381.050 21.0989   5
  -4  -5  -2 172.163 9.84628   2
  -4  -5  -2 178.292 10.1149   3
  -4  -5  -2 177.434 10.0989   1
   4   5   2 173.092 10.1510   2
   4   5   2 188.804 10.6482   1
   4   5   2 163.862 11.3006   5
  -5  -5  -2 32.5816 4.22785   3
  -5  -5  -2 25.3936 3.75415   1
   5   5   2 25.0663 3.83699   2
   5   5   2 37.1447 4.84629   1
   5   5   2 28.4563 4.80578   5
  -6  -5  -2 17.8904 3.51185   3
  -6  -5  -2 24.4304 3.74046   1
   6   5   2 24.2674 4.04298   2
   6   5   2 20.4054 4.46954   5
   6   5   2 18.9396 3.70066   1
  -7  -5  -2 0.69575 1.60479   1
  -7  -5  -2 4.21539 2.39995   3
   7   5   2 4.25558 2.33963   2
   7   5   2 5.39609 3.25982   5
  -8  -5  -2 7.28985 2.31927   1
   8   5   2 5.90248 3.55860   5
   8   5   2 5.03019 2.95359   2
  11  -6  -2 4.09055 1.42425   2
 -11   6   2 7.99298 3.55072   4
  10  -6  -2 9.09589 1.59464   2
 -10   6   2 7.87839 3.04839   4
   9  -6  -2 0.07903 0.66394   2
  -9   6   2 -1.0819 1.79849   4
  -9   6   2 0.36351 0.70672   3
   8  -6  -2 17.4034 1.72394   2
   8  -6  -2 18.0741 1.73386   2
  -8   6   2 23.1843 1.97283   3
  -8   6   2 19.4452 3.85208   4
   7  -6  -2 1.87616 0.58350   2
   7  -6  -2 0.18163 0.45480   2
  -7   6   2 0.90175 1.54962   4
  -7   6   2 1.25270 0.58257   3
   6  -6  -2 7.74302 0.97858   2
   6  -6  -2 10.3968 1.08249   2
  -6   6   2 6.70400 0.97171   3
  -6   6   2 5.86005 2.07672   4
   5  -6  -2 700.928 30.8497   2
   5  -6  -2 720.630 30.7992   2
  -5   6   2 724.286 30.4432   3
  -5   6   2 710.284 34.4673   4
   4  -6  -2 62.8373 3.66222   2
   4  -6  -2 63.4896 3.59273   2
  -4   6   2 65.0182 3.65821   3
  -4   6   2 65.2949 5.04294   4
   3  -6  -2 428.720 19.1007   1
   3  -6  -2 441.406 18.9856   2
   3  -6  -2 411.764 18.7850   2
  -3   6   2 420.774 20.9878   4
  -3   6   2 396.740 18.5671   3
   2  -6  -2 20.6469 2.34191   2
   2  -6  -2 22.0572 2.42871   1
   2  -6  -2 18.0086 2.05825   2
  -2   6   2 15.8364 2.52226   4
  -2   6   2 19.3948 2.26861   3
  -2   6   2 15.0339 1.71783   1
  -2   6   2 16.3714 2.30487   5
  -2   6   2 17.3114 1.76149   1
   1  -6  -2 289.871 13.3276   3
   1  -6  -2 290.016 13.8300   1
   1  -6  -2 262.679 13.4749   2
   1  -6  -2 298.348 13.7966   2
  -1   6   2 291.327 13.5532   3
  -1   6   2 290.849 14.9823   5
  -1   6   2 277.314 13.5645   1
  -1   6   2 273.973 13.4100   2
  -1   6   2 287.615 13.5169   3
  -1   6   2 280.140 13.5047   1
   0  -6  -2 718.309 32.9583   1
   0  -6  -2 728.742 32.5204   2
   0  -6  -2 760.281 32.0690   3
   0   6   2 743.656 32.9497   1
   0   6   2 709.546 35.5963   5
   0   6   2 712.805 32.1597   3
   0   6   2 720.974 32.5125   2
  -1  -6  -2 206.037 10.3322   2
  -1  -6  -2 185.173 10.0527   3
  -1  -6  -2 191.311 10.3646   1
   1   6   2 204.655 10.5960   1
   1   6   2 195.056 11.5377   5
   1   6   2 175.632 10.1205   2
   1   6   2 202.096 10.3756   3
  -2  -6  -2 7.72077 2.05385   3
  -2  -6  -2 5.97077 1.69427   2
  -2  -6  -2 7.49686 1.99285   1
   2   6   2 11.4438 2.48877   1
   2   6   2 10.6487 2.14649   3
   2   6   2 8.01150 1.94460   2
   2   6   2 12.8788 2.91979   5
  -3  -6  -2 10.7005 2.35573   3
  -3  -6  -2 15.0451 2.63853   2
  -3  -6  -2 14.0555 2.74660   1
   3   6   2 10.9785 3.13102   5
   3   6   2 13.5166 2.97250   1
   3   6   2 17.7183 3.11888   3
   3   6   2 10.5551 2.52782   2
  -4  -6  -2 29.6525 3.90722   1
  -4  -6  -2 24.6674 3.79827   3
   4   6   2 18.3793 3.48627   1
   4   6   2 22.2981 4.32932   5
   4   6   2 26.3116 3.85314   2
  -5  -6  -2 56.6153 6.11593   3
  -5  -6  -2 53.9957 5.59430   1
   5   6   2 52.8815 5.85852   2
   5   6   2 45.5747 6.39852   5
   5   6   2 48.7501 5.98260   1
  -6  -6  -2 0.05080 1.72684   1
   6   6   2 2.11087 2.13152   1
   6   6   2 2.63746 2.50252   5
   6   6   2 1.64797 1.92447   2
  -7  -6  -2 -1.8397 1.54850   1
   7   6   2 3.90514 2.44699   2
   7   6   2 1.26579 2.50057   5
  11  -7  -2 20.3053 2.49972   2
 -11   7   2 15.1799 4.44682   4
  10  -7  -2 5.93013 1.30119   2
 -10   7   2 6.71376 3.04919   4
   9  -7  -2 1.10410 0.80596   2
  -9   7   2 2.20751 2.32929   4
  -9   7   2 -0.2726 0.70786   3
   8  -7  -2 98.0882 5.41910   2
   8  -7  -2 111.613 5.56411   2
  -8   7   2 105.442 8.22582   4
  -8   7   2 112.907 5.56577   3
   7  -7  -2 17.7357 1.72230   2
   7  -7  -2 15.4385 1.67554   2
  -7   7   2 16.4715 1.73144   3
  -7   7   2 18.9734 3.53746   4
   6  -7  -2 9.88485 1.35394   2
   6  -7  -2 13.1913 1.51976   2
  -6   7   2 12.7817 1.56423   3
  -6   7   2 13.6729 2.90605   4
   5  -7  -2 17.8804 1.89463   2
   5  -7  -2 16.6627 1.88718   2
  -5   7   2 15.4127 1.85245   3
  -5   7   2 15.4053 3.17197   4
   4  -7  -2 136.701 7.01446   2
   4  -7  -2 136.065 7.10945   2
  -4   7   2 130.458 6.96079   3
  -4   7   2 146.674 8.75828   4
   3  -7  -2 159.481 8.20530   2
   3  -7  -2 154.952 8.24379   1
   3  -7  -2 157.389 8.07962   2
  -3   7   2 154.444 8.05206   3
  -3   7   2 160.963 9.53797   4
   2  -7  -2 631.115 28.0308   1
   2  -7  -2 555.378 27.3918   2
   2  -7  -2 633.454 27.7897   2
  -2   7   2 609.370 27.4471   1
  -2   7   2 595.543 27.4287   1
  -2   7   2 619.111 29.8534   4
  -2   7   2 651.200 30.1040   5
  -2   7   2 627.855 27.3521   3
   1  -7  -2 177.903 9.70520   1
   1  -7  -2 187.264 9.60511   2
  -1   7   2 175.425 9.53123   3
  -1   7   2 187.869 9.99586   1
  -1   7   2 178.362 10.0911   3
  -1   7   2 190.456 9.57405   1
  -1   7   2 171.449 10.4984   5
  -1   7   2 183.110 9.42293   2
   0  -7  -2 51.6769 4.78088   1
   0  -7  -2 47.1977 4.39671   2
   0   7   2 47.5114 4.40780   2
   0   7   2 43.0000 4.22367   1
   0   7   2 43.5855 4.95108   5
   0   7   2 47.8079 4.53494   3
  -1  -7  -2 23.0086 3.13872   2
  -1  -7  -2 22.4671 3.12771   1
   1   7   2 31.1173 4.26639   5
   1   7   2 22.2425 3.17427   2
   1   7   2 23.4883 3.21433   3
   1   7   2 24.0161 3.39228   1
  -2  -7  -2 111.138 7.62730   1
  -2  -7  -2 132.877 7.75317   2
   2   7   2 118.243 7.90770   1
   2   7   2 115.690 7.70194   3
   2   7   2 127.018 7.86316   2
   2   7   2 118.117 8.72031   5
  -3  -7  -2 8.96234 2.40940   2
  -3  -7  -2 12.1466 2.75862   1
   3   7   2 11.1514 2.91488   1
   3   7   2 13.4922 2.86087   2
   3   7   2 10.3364 3.44758   5
  -4  -7  -2 8.75348 2.60995   1
   4   7   2 6.61939 2.44858   1
   4   7   2 13.1030 3.66751   5
  -5  -7  -2 7.10005 2.42692   1
   5   7   2 7.80470 3.20821   5
   5   7   2 4.62408 2.51914   1
  -6  -7  -2 1.10544 2.03552   1
   6   7   2 1.04176 2.61463   5
   6   7   2 7.02083 2.94707   1
  10  -8  -2 1.45605 0.98460   2
 -10   8   2 6.69511 3.08334   4
   9  -8  -2 111.258 6.03225   2
  -9   8   2 120.196 9.44320   4
   8  -8  -2 10.5133 1.49592   2
  -8   8   2 12.3493 3.38138   4
  -8   8   2 9.17668 1.49452   3
   7  -8  -2 0.76371 0.74283   2
  -7   8   2 0.40169 0.75592   3
  -7   8   2 0.29114 1.72377   4
   6  -8  -2 2.31063 0.94773   2
  -6   8   2 2.86590 1.93057   4
  -6   8   2 0.99231 0.81831   3
   5  -8  -2 0.72537 0.82288   2
  -5   8   2 1.21942 0.86757   3
  -5   8   2 -1.2413 1.33643   4
   4  -8  -2 6.13897 1.36861   2
  -4   8   2 4.05667 1.30729   3
  -4   8   2 5.15049 1.98508   4
   3  -8  -2 133.655 7.52221   2
  -3   8   2 138.954 6.65069   1
  -3   8   2 135.856 6.62215   1
  -3   8   2 143.646 8.90114   4
   2  -8  -2 1.10537 1.16043   1
   2  -8  -2 -1.1415 0.83678   2
  -2   8   2 -0.1298 0.85182   1
  -2   8   2 0.90251 1.25069   5
   1  -8  -2 651.153 29.6234   1
   1  -8  -2 613.409 28.9680   2
  -1   8   2 646.684 28.9143   3
  -1   8   2 594.517 31.6636   5
  -1   8   2 671.965 29.3102   1
   0  -8  -2 550.665 25.5886   1
   0  -8  -2 508.213 25.0019   2
   0   8   2 531.436 25.3034   1
   0   8   2 575.271 25.1847   3
   0   8   2 514.359 27.5579   5
  -1  -8  -2 277.109 14.1857   2
  -1  -8  -2 266.438 14.3188   1
   1   8   2 248.917 15.6087   5
   1   8   2 290.048 14.4207   3
   1   8   2 267.485 14.3578   1
  -2  -8  -2 114.159 7.19547   2
  -2  -8  -2 96.6319 7.08509   1
   2   8   2 107.022 7.39799   1
   2   8   2 83.1217 7.82241   5
   2   8   2 94.0793 7.06562   3
  -3  -8  -2 8.14906 2.66132   1
   3   8   2 2.58840 2.00421   1
   3   8   2 8.65470 3.13810   5
  -4  -8  -2 23.7493 4.10685   1
   4   8   2 27.0677 4.56114   1
   4   8   2 21.5228 4.74716   5
  -5  -8  -2 1.01503 1.94945   1
   5   8   2 3.85190 3.02232   5
   5   8   2 -3.1397 1.58657   1
  -6  -8  -2 9.81395 3.20617   1
   6   8   2 8.32515 4.18682   5
   6   8   2 7.45704 3.37096   1
  10  -9  -2 98.4085 5.68023   2
 -10   9   2 101.946 10.3704   4
   9  -9  -2 0.93262 0.91086   2
  -9   9   2 -0.3164 2.12099   4
   8  -9  -2 51.6671 3.63867   2
  -8   9   2 66.7639 7.55215   4
   7  -9  -2 17.1808 2.18156   2
  -7   9   2 24.8430 4.50989   4
   6  -9  -2 1.18851 0.96125   2
  -6   9   2 0.71365 1.68906   4
   5  -9  -2 2.54941 1.19302   2
  -5   9   2 1.15933 1.69741   4
   4  -9  -2 -0.3317 0.92123   2
  -4   9   2 -1.2121 1.44670   4
   3  -9  -2 62.2713 4.63911   2
  -3   9   2 63.2496 3.84928   1
  -3   9   2 73.6896 7.04057   4
   2  -9  -2 107.920 6.81094   2
  -2   9   2 103.029 6.28727   1
  -2   9   2 99.8802 6.83496   3
  -2   9   2 117.254 7.55395   5
   1  -9  -2 89.6561 6.48940   1
   1  -9  -2 89.4333 6.29364   2
  -1   9   2 96.8548 7.20607   5
  -1   9   2 86.1174 6.42867   3
  -1   9   2 92.0822 6.14927   1
   0  -9  -2 65.8307 6.13502   1
   0  -9  -2 55.6721 5.56701   2
   0   9   2 54.2907 6.32615   5
   0   9   2 60.0445 5.90866   3
   0   9   2 53.0241 5.37820   1
  -1  -9  -2 66.2350 6.30010   2
  -1  -9  -2 62.9687 6.18266   1
   1   9   2 71.3912 5.78385   1
   1   9   2 74.7830 6.81955   3
   1   9   2 67.6045 7.67791   5
  -2  -9  -2 32.0500 4.37850   1
  -2  -9  -2 16.4021 3.17038   2
   2   9   2 32.2582 5.42002   5
   2   9   2 24.8816 4.09149   1
  -3  -9  -2 10.8992 3.07611   1
   3   9   2 15.1749 3.66798   1
   3   9   2 11.6612 3.82841   5
  -4  -9  -2 15.4214 3.49517   1
   4   9   2 9.11231 3.64087   5
   4   9   2 15.8232 3.68781   1
  -5  -9  -2 0.15384 2.04744   1
   5   9   2 -0.5343 2.60565   5
   5   9   2 -0.5750 2.16494   1
  10 -10  -2 12.7319 1.96907   2
 -10  10   2 4.67458 2.99691   4
   9 -10  -2 2.59608 1.16429   2
  -9  10   2 2.17741 2.73372   4
   8 -10  -2 21.5636 2.65338   2
  -8  10   2 17.4210 4.46665   4
   7 -10  -2 2.13434 1.19195   2
  -7  10   2 -0.4456 1.99651   4
   6 -10  -2 20.6335 2.74368   2
  -6  10   2 20.2692 4.29723   4
   5 -10  -2 91.7053 5.99867   2
  -5  10   2 97.7921 7.72592   4
   4 -10  -2 -0.9468 0.93154   2
  -4  10   2 0.05494 1.65918   4
   3 -10  -2 -0.2410 1.04938   2
  -3  10   2 -0.3599 1.21418   5
  -3  10   2 -0.5007 0.75735   1
   2 -10  -2 4.46115 1.94545   2
  -2  10   2 8.60516 2.37024   3
  -2  10   2 13.1370 2.91959   5
  -2  10   2 13.5272 2.29278   1
   1 -10  -2 239.650 13.1343   2
  -1  10   2 228.558 12.7697   1
  -1  10   2 247.888 13.4088   3
  -1  10   2 245.977 14.5354   5
   0 -10  -2 5.80619 2.23698   2
   0 -10  -2 4.32696 2.14015   1
   0  10   2 2.45968 1.92188   3
   0  10   2 4.80539 2.06158   1
   0  10   2 -1.2410 1.99256   5
  -1 -10  -2 251.534 14.1590   2
  -1 -10  -2 249.574 14.4649   1
   1  10   2 252.803 14.4573   3
   1  10   2 237.126 14.1004   1
   1  10   2 275.477 16.3240   5
  -2 -10  -2 5.16929 2.52987   1
   2  10   2 8.61812 2.87805   1
   2  10   2 5.33329 3.61408   5
  -3 -10  -2 4.92813 2.82800   1
   3  10   2 2.62328 2.76274   5
   3  10   2 5.27914 2.67870   1
  -4 -10  -2 6.28172 2.98911   1
   4  10   2 0.65224 2.45241   5
   4  10   2 6.66729 2.94115   1
   9 -11  -2 30.6018 3.39198   2
  -9  11   2 39.7146 6.83298   4
   8 -11  -2 40.5559 3.97221   2
  -8  11   2 34.7708 6.17215   4
   7 -11  -2 136.724 7.99974   2
  -7  11   2 139.697 10.6410   4
   6 -11  -2 6.46530 1.90053   2
  -6  11   2 7.31772 2.96145   4
   5 -11  -2 12.9531 2.47237   2
  -5  11   2 13.7419 3.55872   4
   4 -11  -2 1.74289 1.49827   2
  -4  11   2 0.73337 2.00861   4
   3 -11  -2 36.3589 4.49930   2
  -3  11   2 39.1307 4.72831   3
  -3  11   2 37.3187 3.44156   1
   2 -11  -2 5.41909 1.95237   2
  -2  11   2 3.01216 1.61429   1
  -2  11   2 2.29423 1.93895   5
  -2  11   2 -1.4414 1.35969   3
   1 -11  -2 18.5785 3.48602   2
  -1  11   2 20.8034 3.64662   3
  -1  11   2 15.3408 3.15353   1
  -1  11   2 17.7568 3.97324   5
   0 -11  -2 4.75647 2.47562   2
   0  11   2 0.28844 1.51657   1
   0  11   2 2.88993 2.33099   3
   0  11   2 3.31342 2.59412   5
  -1 -11  -2 7.59891 3.00803   1
  -1 -11  -2 5.41634 2.59289   2
   1  11   2 5.49543 3.12109   5
   1  11   2 4.32690 2.32784   1
  -2 -11  -2 138.138 9.85574   1
   2  11   2 130.351 9.59603   1
   2  11   2 123.381 10.8400   5
   8 -12  -2 1.88718 1.40987   2
  -8  12   2 0.62921 2.78494   4
   7 -12  -2 32.1329 3.99491   2
  -7  12   2 25.3444 5.38311   4
   6 -12  -2 3.48033 1.87971   2
  -6  12   2 6.32509 2.81326   4
   5 -12  -2 5.40905 2.02963   2
  -5  12   2 12.1272 3.56873   4
   4 -12  -2 38.1885 4.56558   2
  -4  12   2 40.1278 5.08390   3
   3 -12  -2 23.6945 3.86442   2
  -3  12   2 23.5656 2.76888   1
  -3  12   2 20.6960 3.71092   3
   2 -12  -2 2.08845 2.08503   2
  -2  12   2 4.01964 2.54732   3
  -2  12   2 4.94453 1.76957   1
   1 -12  -2 1.01455 1.96006   2
  -1  12   2 1.23769 2.43268   5
  -1  12   2 -1.3210 1.81046   3
  -1  12   2 1.08837 1.53258   1
   0 -12  -2 8.63922 2.84448   2
   0  12   2 5.04444 2.28146   1
   0  12   2 0.13285 2.46642   5
   1  12   2 22.9349 5.11211   5
   1  12   2 15.3952 3.51867   1
   6 -13  -2 9.38225 2.47523   2
  -6  13   2 9.39497 3.51329   4
   5 -13  -2 35.7328 4.71676   2
   4 -13  -2 1.07854 1.86459   2
  -4  13   2 -0.4984 1.64015   3
   3 -13  -2 8.11681 2.74194   2
  -3  13   2 6.11610 2.80462   3
  -3  13   2 6.38344 1.64633   1
   2 -13  -2 -1.2094 1.81812   2
  -2  13   2 2.71929 2.41217   3
  -2  13   2 1.26776 1.55451   1
  -1  13  -3 31.6126 4.88129   1
  -2  13  -3 58.9494 6.23788   1
   2 -13   3 43.6225 5.68979   2
  -3  13  -3 14.0660 2.82042   1
   3 -13   3 21.7741 4.13888   2
  -4  13  -3 13.4718 3.62848   4
  -4  13  -3 9.86063 2.30653   1
   4 -13   3 11.2712 3.09132   2
  -5  13  -3 4.67371 2.62077   4
  -5  13  -3 2.37720 1.38958   1
   5 -13   3 1.88662 1.93713   2
  -6  13  -3 1.02591 2.59432   4
   6 -13   3 3.07899 2.04769   2
   1  12  -3 2.68751 3.03385   5
   1  12  -3 1.45216 2.35934   1
  -1 -12   3 6.33831 3.04553   1
   0  12  -3 2.16886 2.58743   5
   0  12  -3 1.04586 2.00863   1
   0 -12   3 -0.8850 1.99381   1
  -1  12  -3 140.747 9.70662   1
  -1  12  -3 164.698 11.0088   5
   1 -12   3 135.193 9.96891   1
   1 -12   3 148.755 9.89260   2
  -2  12  -3 14.1506 3.00872   1
   2 -12   3 8.08442 2.71466   2
  -3  12  -3 22.7317 4.10414   4
  -3  12  -3 24.7910 3.66048   1
   3 -12   3 24.0410 4.01685   2
  -4  12  -3 1.97971 1.54456   1
  -4  12  -3 2.34147 2.14246   4
   4 -12   3 3.61097 2.02268   2
  -5  12  -3 10.1220 3.30518   4
  -5  12  -3 5.35867 1.60121   1
   5 -12   3 4.42647 2.23434   2
  -6  12  -3 39.6567 6.11863   4
   6 -12   3 25.6483 3.91842   2
  -7  12  -3 52.3198 7.25629   4
   7 -12   3 53.1797 5.78709   2
   3  11  -3 -0.9415 2.53924   5
   3  11  -3 -1.4072 2.00911   1
  -3 -11   3 -1.7255 1.55989   1
   2  11  -3 9.82531 3.15762   1
   2  11  -3 8.61845 3.49289   5
  -2 -11   3 8.45778 3.18135   1
   1  11  -3 5.84807 2.70751   1
   1  11  -3 10.0580 3.29667   5
  -1 -11   3 5.65432 2.71875   1
   0  11  -3 16.7867 3.44162   1
   0  11  -3 20.6282 4.41315   5
   0 -11   3 24.0969 3.91818   2
   0 -11   3 14.4822 3.48597   1
  -1  11  -3 58.0940 6.67627   5
  -1  11  -3 56.3622 5.82421   1
   1 -11   3 47.8584 5.51560   2
   1 -11   3 51.4671 5.92026   1
  -2  11  -3 128.693 8.44014   1
  -2  11  -3 136.326 9.25430   5
  -2  11  -3 131.451 8.77042   4
   2 -11   3 126.335 8.61019   2
  -3  11  -3 -0.1883 1.31211   1
  -3  11  -3 -0.4698 1.39119   4
   3 -11   3 3.23103 1.87504   2
  -4  11  -3 0.34750 1.63746   4
  -4  11  -3 -0.4731 1.18394   1
   4 -11   3 -0.6684 1.37596   2
  -5  11  -3 42.3162 5.63476   4
  -5  11  -3 36.4995 3.54313   1
   5 -11   3 44.8751 4.91251   2
  -6  11  -3 58.7752 7.11817   4
   6 -11   3 55.3895 5.48750   2
  -7  11  -3 5.89690 3.05598   4
   7 -11   3 3.74224 1.95350   2
  -8  11  -3 13.1994 4.14928   4
   8 -11   3 9.30468 2.56261   2
   4  10  -3 0.80087 2.26123   5
   4  10  -3 0.60848 2.31969   1
  -4 -10   3 -0.8552 1.97495   1
   3  10  -3 54.1255 7.43471   5
   3  10  -3 56.2591 6.64510   1
  -3 -10   3 52.5448 6.30864   1
   2  10  -3 -0.3592 1.76197   1
   2  10  -3 5.88004 2.78090   5
  -2 -10   3 -1.8334 1.65094   1
   1  10  -3 1.48114 1.88526   1
   1  10  -3 4.01371 2.55946   5
   0  10  -3 50.3559 6.11828   5
   0  10  -3 35.7553 4.83286   1
   0 -10   3 47.4080 5.30002   2
   0 -10   3 51.6182 5.71087   1
  -1  10  -3 84.8436 6.96999   5
  -1  10  -3 84.9073 6.49213   1
  -1  10  -3 97.6913 6.44018   4
   1 -10   3 83.5760 6.69749   1
   1 -10   3 93.8533 6.71021   2
  -2  10  -3 44.2013 4.74124   4
  -2  10  -3 32.1448 4.13799   1
  -2  10  -3 40.5959 4.84927   5
   2 -10   3 36.2452 4.61970   1
   2 -10   3 31.6605 4.04658   2
  -3  10  -3 17.0411 2.82999   1
  -3  10  -3 19.9656 3.37298   4
  -3  10  -3 17.7441 2.99877   5
   3 -10   3 23.4643 3.44167   2
  -4  10  -3 21.3510 3.82968   4
  -4  10  -3 19.8471 2.86681   1
   4 -10   3 25.8084 3.57691   2
  -5  10  -3 12.3122 1.88084   1
  -5  10  -3 10.3311 2.93369   4
   5 -10   3 12.2775 2.55203   2
  -6  10  -3 27.8076 4.58266   4
   6 -10   3 23.9713 3.36910   2
  -7  10  -3 -1.4972 1.76665   4
   7 -10   3 1.37330 1.39959   2
  -8  10  -3 19.4471 4.29364   4
   8 -10   3 16.3369 2.93583   2
  -9  10  -3 2.95898 3.07538   4
   9 -10   3 6.87399 2.25065   2
   5   9  -3 -0.9127 2.10541   5
   5   9  -3 -0.4971 2.12203   1
  -5  -9   3 1.26159 2.01892   1
   4   9  -3 3.89167 2.94960   5
   4   9  -3 1.50633 2.11632   1
  -4  -9   3 2.93055 2.26229   1
   3   9  -3 -0.7885 2.08201   5
   3   9  -3 1.32791 2.13172   1
  -3  -9   3 1.72869 1.95557   1
   2   9  -3 0.88133 2.10201   5
   2   9  -3 2.58676 1.96400   1
  -2  -9   3 3.40931 2.09382   1
   1   9  -3 1.18165 1.92482   5
   1   9  -3 -0.5571 1.43848   1
  -1  -9   3 0.17383 1.41615   2
  -1  -9   3 2.24734 1.65681   1
   0   9  -3 6.95027 2.15292   1
   0   9  -3 11.6743 2.96780   5
   0  -9   3 10.9970 2.61175   2
   0  -9   3 12.3211 2.79125   1
  -1   9  -3 3.08721 1.54331   1
  -1   9  -3 1.38234 1.70751   5
  -1   9  -3 3.68089 1.60905   4
   1  -9   3 7.57458 2.16814   1
   1  -9   3 1.68460 1.49770   2
  -2   9  -3 -1.1584 0.92481   1
  -2   9  -3 -0.6831 1.08120   4
  -2   9  -3 1.19876 1.40735   5
   2  -9   3 0.38887 1.26879   2
   2  -9   3 0.06967 1.16079   1
  -3   9  -3 0.04765 1.02392   1
  -3   9  -3 -1.0263 0.94764   5
  -3   9  -3 -0.4323 1.31018   4
   3  -9   3 -0.0478 1.27391   1
   3  -9   3 -0.5457 1.24372   2
  -4   9  -3 6.50167 1.65719   5
  -4   9  -3 7.62140 1.71440   1
  -4   9  -3 6.16113 2.17532   4
   4  -9   3 3.11762 1.57189   2
  -5   9  -3 66.5419 6.73677   4
  -5   9  -3 65.5876 4.15865   1
   5  -9   3 59.2877 4.82630   2
  -6   9  -3 44.0584 5.51443   4
   6  -9   3 46.0964 4.68751   2
  -7   9  -3 2.63812 2.37409   4
   7  -9   3 2.70501 1.47803   2
  -8   9  -3 6.76254 3.04585   4
   8  -9   3 8.67167 2.28017   2
  -9   9  -3 8.63124 3.43861   4
   9  -9   3 10.5298 2.42610   2
 -10   9  -3 0.03129 2.25930   4
  10  -9   3 2.11202 1.67649   2
   6   8  -3 0.97014 2.15716   2
   6   8  -3 0.27250 2.64400   5
  -6  -8   3 1.69951 1.85185   1
   5   8  -3 21.1673 4.26224   1
   5   8  -3 22.1998 4.99424   5
   5   8  -3 24.5080 4.36503   2
  -5  -8   3 29.4732 4.21994   1
   4   8  -3 5.78455 2.93514   5
   4   8  -3 2.77448 2.14853   2
   4   8  -3 6.24838 2.54637   1
  -4  -8   3 1.57287 1.78358   1
   3   8  -3 2.34877 1.82559   2
   3   8  -3 1.89859 2.15215   5
   3   8  -3 3.63459 1.97658   1
  -3  -8   3 4.96601 1.99752   1
   2   8  -3 11.5983 2.82332   1
   2   8  -3 9.73991 2.59286   2
   2   8  -3 10.6456 3.05793   5
  -2  -8   3 10.3898 2.50766   1
  -2  -8   3 10.5512 2.74803   2
   1   8  -3 63.1544 5.33245   1
   1   8  -3 63.1577 5.23297   2
   1   8  -3 58.0494 6.35791   5
  -1  -8   3 65.5757 5.14164   2
  -1  -8   3 74.8562 5.52369   1
   0   8  -3 52.7297 3.78820   4
   0   8  -3 46.7513 5.31135   5
   0   8  -3 47.9979 4.90615   1
   0   8  -3 45.3729 4.71399   2
   0  -8   3 53.3025 5.14728   1
  -1   8  -3 26.8464 3.37291   2
  -1   8  -3 25.8412 3.63249   5
  -1   8  -3 20.4563 3.00541   1
  -1   8  -3 22.7158 2.89258   4
   1  -8   3 18.4966 2.79264   2
   1  -8   3 20.1130 2.99038   1
  -2   8  -3 68.5895 5.37920   4
  -2   8  -3 79.3989 5.53633   5
  -2   8  -3 77.2955 5.33078   1
   2  -8   3 84.8876 5.75829   1
   2  -8   3 71.1806 5.17309   2
  -3   8  -3 65.1268 4.49475   1
  -3   8  -3 57.5268 4.31263   5
  -3   8  -3 49.2303 5.11072   4
   3  -8   3 56.1296 4.41566   2
   3  -8   3 66.6779 4.87443   1
  -4   8  -3 16.4405 3.07835   4
  -4   8  -3 14.4906 2.07316   5
  -4   8  -3 14.6086 2.12316   1
   4  -8   3 16.6297 2.73823   1
  -5   8  -3 7.93868 1.47041   1
  -5   8  -3 8.68071 2.49162   4
   5  -8   3 7.25977 1.84164   2
  -6   8  -3 0.41972 1.50210   4
   6  -8   3 0.18497 1.08900   2
  -7   8  -3 34.6742 5.06676   4
   7  -8   3 36.3820 3.85349   2
  -8   8  -3 80.4932 8.10854   4
   8  -8   3 68.3741 5.31520   2
  -9   8  -3 54.6524 6.89034   4
   9  -8   3 42.3002 4.53364   2
 -10   8  -3 18.5452 4.53397   4
  10  -8   3 15.1493 3.01272   2
   7   7  -3 11.4294 3.39820   2
   7   7  -3 6.08470 3.47158   5
  -7  -7   3 8.03217 3.07508   3
  -7  -7   3 8.62847 2.40318   1
   6   7  -3 20.1961 3.88508   2
   6   7  -3 21.9372 4.92868   5
  -6  -7   3 23.3813 4.16735   3
  -6  -7   3 19.5449 3.41514   1
   5   7  -3 26.1182 4.24092   1
   5   7  -3 24.3765 4.08136   2
   5   7  -3 26.3922 5.13216   5
  -5  -7   3 28.5468 4.35913   3
  -5  -7   3 22.3951 3.53492   1
   4   7  -3 31.1291 4.42803   2
   4   7  -3 32.6503 4.45064   1
   4   7  -3 30.1887 4.92215   5
  -4  -7   3 33.8656 4.51264   3
  -4  -7   3 27.6703 3.78930   1
   3   7  -3 2.48043 1.63478   1
   3   7  -3 2.49307 2.04860   5
   3   7  -3 1.39279 1.47792   2
  -3  -7   3 -1.8074 1.05669   1
  -3  -7   3 1.84589 1.57875   3
   2   7  -3 2.13769 1.52246   2
   2   7  -3 4.55104 1.86179   1
   2   7  -3 7.10149 2.51017   5
  -2  -7   3 2.95247 1.46832   3
  -2  -7   3 4.93971 1.88046   1
  -2  -7   3 3.79283 1.58803   2
   1   7  -3 5.66712 2.20301   5
   1   7  -3 7.00927 2.08434   1
   1   7  -3 8.59636 2.15640   2
  -1  -7   3 5.58067 1.74951   1
  -1  -7   3 8.85437 2.14779   3
  -1  -7   3 9.62898 2.11780   2
   0   7  -3 3.40097 1.14951   4
   0   7  -3 5.59394 1.79035   1
   0   7  -3 3.65330 1.54801   2
   0   7  -3 5.35121 1.88834   5
   0  -7   3 4.19273 1.53283   3
   0  -7   3 3.71916 1.62752   1
   0  -7   3 5.62413 1.67232   2
  -1   7  -3 225.407 11.5500   2
  -1   7  -3 227.462 12.3305   5
  -1   7  -3 229.366 11.6785   4
  -1   7  -3 223.896 11.6306   1
   1  -7   3 207.437 11.6270   1
   1  -7   3 222.382 11.4772   2
   1  -7   3 226.400 11.4158   3
  -2   7  -3 39.4515 3.84488   4
  -2   7  -3 35.6390 3.51379   2
  -2   7  -3 34.2903 3.58729   5
  -2   7  -3 20.9957 2.84813   1
   2  -7   3 39.6673 3.70826   3
   2  -7   3 35.2094 3.53178   2
   2  -7   3 32.4798 3.62294   1
  -3   7  -3 28.9236 3.40940   4
  -3   7  -3 30.4740 3.08565   5
  -3   7  -3 41.0660 3.67196   2
  -3   7  -3 28.7636 3.10693   1
   3  -7   3 27.3543 3.05837   2
   3  -7   3 35.0764 3.62286   1
  -4   7  -3 25.4883 2.67597   1
  -4   7  -3 27.7180 2.77191   1
  -4   7  -3 25.7774 2.30422   5
  -4   7  -3 26.5324 3.49226   4
  -4   7  -3 25.7618 2.78558   1
   4  -7   3 24.1692 2.86064   2
   4  -7   3 30.4384 3.46514   1
  -5   7  -3 30.4945 2.33512   5
  -5   7  -3 31.5064 2.48088   1
  -5   7  -3 28.2103 2.41744   1
  -5   7  -3 32.0145 4.14188   4
   5  -7   3 33.6864 3.44895   2
  -6   7  -3 61.1661 3.07991   1
  -6   7  -3 42.5048 5.42517   4
  -6   7  -3 60.9993 3.07470   1
   6  -7   3 58.6142 4.42702   2
  -7   7  -3 66.6924 6.81167   4
   7  -7   3 44.6998 4.32731   2
  -8   7  -3 90.3390 7.67505   4
   8  -7   3 83.4742 5.91068   2
  -9   7  -3 12.0426 3.47366   4
   9  -7   3 10.1367 2.26353   2
 -10   7  -3 0.17645 2.43997   4
  10  -7   3 1.33575 1.55293   2
   8   6  -3 17.6175 4.94453   5
   8   6  -3 22.0655 4.57872   2
  -8  -6   3 17.3883 3.98167   3
  -8  -6   3 18.5794 3.14273   1
   7   6  -3 26.9179 5.62484   5
   7   6  -3 33.4059 4.92946   2
  -7  -6   3 25.5810 4.45763   3
  -7  -6   3 43.1382 4.66297   1
   6   6  -3 1.74921 2.22309   5
   6   6  -3 2.19955 2.01540   2
  -6  -6   3 6.33530 2.06317   1
  -6  -6   3 5.34179 2.30417   3
   5   6  -3 17.8508 3.47180   1
   5   6  -3 29.2668 4.25081   2
   5   6  -3 32.7039 5.14116   5
  -5  -6   3 25.0319 3.50996   1
  -5  -6   3 31.2755 4.12534   3
   4   6  -3 25.4608 3.79102   1
   4   6  -3 36.6300 4.99623   5
   4   6  -3 34.5421 4.13109   2
  -4  -6   3 36.8419 4.11343   1
  -4  -6   3 32.4022 3.97440   3
   3   6  -3 30.9026 3.88674   2
   3   6  -3 33.4949 4.05748   1
   3   6  -3 35.1888 4.73694   5
  -3  -6   3 34.1341 3.71133   2
  -3  -6   3 33.5084 3.86118   3
  -3  -6   3 37.4072 4.02912   1
   2   6  -3 117.890 7.00198   2
   2   6  -3 97.8407 7.41696   5
   2   6  -3 104.966 6.84954   1
  -2  -6   3 105.636 6.71448   1
  -2  -6   3 101.124 6.45338   2
  -2  -6   3 114.905 6.75064   3
   1   6  -3 54.8593 4.24118   2
   1   6  -3 55.0624 4.28749   1
   1   6  -3 47.3202 5.01438   5
  -1  -6   3 48.6339 3.89239   2
  -1  -6   3 56.3358 4.23987   1
  -1  -6   3 53.6711 4.18835   3
   0   6  -3 178.759 9.52577   4
   0   6  -3 186.274 10.6873   5
   0   6  -3 186.636 10.0411   1
   0   6  -3 198.431 10.0721   2
   0  -6   3 192.211 9.80253   3
   0  -6   3 181.898 9.82364   2
   0  -6   3 207.616 10.2231   1
  -1   6  -3 104.412 6.50870   5
  -1   6  -3 104.833 6.24734   1
  -1   6  -3 106.979 6.09567   4
  -1   6  -3 107.313 6.20985   2
   1  -6   3 102.612 6.03850   3
   1  -6   3 99.9163 6.08001   2
   1  -6   3 108.705 6.39952   1
  -2   6  -3 147.279 8.34410   4
  -2   6  -3 159.451 8.45243   5
  -2   6  -3 151.945 8.01343   2
  -2   6  -3 141.701 8.01939   1
   2  -6   3 146.137 7.79794   3
   2  -6   3 148.744 8.01398   2
   2  -6   3 154.949 8.32977   1
  -3   6  -3 270.325 13.9016   5
  -3   6  -3 267.651 14.2666   4
  -3   6  -3 271.998 13.3582   1
  -3   6  -3 282.312 13.2923   2
  -3   6  -3 263.321 13.2027   3
   3  -6   3 303.567 13.5511   2
   3  -6   3 271.982 13.6632   1
   3  -6   3 288.081 13.1352   3
  -4   6  -3 0.98982 0.92769   3
  -4   6  -3 2.07908 0.86621   1
  -4   6  -3 2.33913 1.43580   4
  -4   6  -3 3.68725 1.12844   1
  -4   6  -3 2.33985 0.86437   5
   4  -6   3 2.28308 1.11601   2
   4  -6   3 2.08367 1.15985   1
   4  -6   3 2.19154 1.01788   2
  -5   6  -3 296.636 15.3124   4
  -5   6  -3 272.905 13.0355   1
  -5   6  -3 281.033 13.5614   3
  -5   6  -3 282.347 13.1331   1
   5  -6   3 280.032 13.9666   1
   5  -6   3 277.318 13.6434   2
  -6   6  -3 185.839 8.44113   1
  -6   6  -3 175.140 11.0055   4
  -6   6  -3 184.523 8.42391   1
   6  -6   3 178.184 9.60301   2
  -7   6  -3 40.2177 5.07128   4
   7  -6   3 37.2307 3.76214   2
  -8   6  -3 9.92908 2.99810   4
   8  -6   3 9.12718 2.15023   2
  -9   6  -3 1.43575 2.08220   4
   9  -6   3 1.22375 1.38472   2
 -10   6  -3 29.4508 5.49324   4
  10  -6   3 30.0317 4.03631   2
   8   5  -3 9.39208 3.18511   2
   8   5  -3 11.2559 4.06137   5
  -8  -5   3 11.9424 2.18741   1
  -8  -5   3 9.78112 3.02406   3
   7   5  -3 14.5545 3.42812   2
   7   5  -3 17.4104 4.36088   5
  -7  -5   3 16.6519 2.72663   1
  -7  -5   3 21.9096 3.86200   3
   6   5  -3 17.8445 3.40166   2
   6   5  -3 14.4411 3.66399   5
  -6  -5   3 17.0275 3.18103   3
  -6  -5   3 16.8924 2.73083   1
   5   5  -3 244.255 15.0985   5
   5   5  -3 255.933 13.5833   2
   5   5  -3 280.740 14.0161   1
  -5  -5   3 238.486 13.2170   3
  -5  -5   3 250.782 13.0973   1
   4   5  -3 141.570 8.40558   2
   4   5  -3 148.610 8.67097   1
  -4  -5   3 140.377 8.23367   3
  -4  -5   3 128.886 7.91850   1
   3   5  -3 30.5194 3.57351   1
   3   5  -3 26.6541 4.05886   5
   3   5  -3 30.3980 3.37199   3
   3   5  -3 34.3087 3.96662   2
  -3  -5   3 32.8234 3.66261   3
  -3  -5   3 42.3342 3.90839   2
  -3  -5   3 38.6141 3.79194   1
   2   5  -3 -0.5889 0.91085   5
   2   5  -3 1.10123 1.15221   2
   2   5  -3 -0.8150 0.83828   1
  -2  -5   3 -0.0607 0.90128   1
  -2  -5   3 0.06858 0.86891   2
  -2  -5   3 0.30112 0.91902   3
   1   5  -3 121.263 7.84920   5
   1   5  -3 131.819 7.35323   1
   1   5  -3 138.157 6.43304   4
   1   5  -3 128.211 7.25321   2
  -1  -5   3 127.014 7.09098   2
  -1  -5   3 128.618 7.28047   1
  -1  -5   3 120.045 7.03451   3
   0   5  -3 23.6928 1.86758   4
   0   5  -3 14.8511 2.31781   5
   0   5  -3 21.0676 2.51090   2
   0   5  -3 18.5801 2.52087   1
   0  -5   3 16.3834 2.17654   2
   0  -5   3 16.7147 2.34845   1
   0  -5   3 17.7793 2.29523   3
  -1   5  -3 64.8353 4.15783   4
  -1   5  -3 67.7457 4.52724   5
  -1   5  -3 68.3655 4.39104   1
  -1   5  -3 69.0073 4.34999   2
   1  -5   3 66.0971 4.40837   1
   1  -5   3 61.0203 4.15989   2
   1  -5   3 68.3881 4.24994   3
  -2   5  -3 25.4813 2.56520   5
  -2   5  -3 19.2250 2.42104   4
  -2   5  -3 22.7296 2.46106   1
  -2   5  -3 19.7870 2.25139   2
   2  -5   3 20.0577 2.32942   2
   2  -5   3 24.9162 2.69847   1
  -3   5  -3 28.1936 3.18139   4
  -3   5  -3 28.9658 2.79973   1
  -3   5  -3 19.9169 2.22632   2
  -3   5  -3 26.9230 2.49559   1
  -3   5  -3 26.0035 2.71198   3
   3  -5   3 23.2220 2.47865   2
   3  -5   3 19.8302 2.24126   3
   3  -5   3 29.1130 2.85582   1
   3  -5   3 19.1943 2.29687   2
  -4   5  -3 816.475 34.9932   3
  -4   5  -3 767.841 35.3934   1
  -4   5  -3 803.505 35.5265   1
  -4   5  -3 791.800 37.9372   4
   4  -5   3 814.413 35.4163   2
   4  -5   3 809.430 35.9986   1
   4  -5   3 821.107 35.4955   2
  -5   5  -3 253.518 12.5015   1
  -5   5  -3 282.005 13.0282   3
  -5   5  -3 266.418 14.5218   4
  -5   5  -3 280.159 12.6673   1
   5  -5   3 280.544 13.4178   1
   5  -5   3 267.771 13.0822   2
   5  -5   3 257.078 12.9929   2
  -6   5  -3 0.35718 0.54083   1
  -6   5  -3 -0.6898 0.54547   1
  -6   5  -3 -0.6912 1.27726   4
   6  -5   3 -0.6680 0.94399   2
  -7   5  -3 36.2897 4.75912   4
   7  -5   3 41.1337 3.87530   2
  -8   5  -3 7.11439 2.64204   4
   8  -5   3 10.0937 2.14539   2
  -9   5  -3 2.38655 2.14923   4
   9  -5   3 7.56249 2.01669   2
 -10   5  -3 3.24981 2.61349   4
  10  -5   3 4.18509 1.89409   2
   9   4  -3 -3.0173 2.31643   5
   9   4  -3 1.40722 2.12445   2
  -9  -4   3 3.43840 2.30066   3
   8   4  -3 24.5139 4.08366   2
   8   4  -3 14.7740 4.15554   5
  -8  -4   3 27.5968 2.79286   1
  -8  -4   3 18.0354 3.51287   3
   7   4  -3 0.09842 1.45053   2
   7   4  -3 -1.3649 1.83583   5
  -7  -4   3 0.09683 1.48996   3
  -7  -4   3 -0.2210 0.97764   1
   6   4  -3 44.8484 4.75829   2
   6   4  -3 43.1134 5.67361   5
  -6  -4   3 38.6067 3.85088   1
  -6  -4   3 45.7768 4.79650   3
   5   4  -3 2.60243 1.60001   1
   5   4  -3 5.75474 1.80399   2
   5   4  -3 1.94318 1.82898   5
  -5  -4   3 5.87852 1.75530   3
  -5  -4   3 4.52496 1.48680   1
   4   4  -3 209.209 12.6334   5
   4   4  -3 219.694 11.3357   2
   4   4  -3 197.453 11.2507   1
  -4  -4   3 205.825 10.9372   1
  -4  -4   3 219.722 10.9855   2
  -4  -4   3 238.018 11.2164   3
   3   4  -3 344.101 16.0515   1
   3   4  -3 349.581 15.9392   2
   3   4  -3 320.703 15.3896   3
   3   4  -3 306.252 17.3424   5
  -3  -4   3 318.635 15.6633   1
  -3  -4   3 319.515 15.5297   3
  -3  -4   3 332.600 15.4880   2
   2   4  -3 170.341 8.75979   1
   2   4  -3 154.923 9.42784   5
   2   4  -3 151.084 8.45400   2
  -2  -4   3 173.796 8.49118   3
  -2  -4   3 155.494 8.45618   1
  -2  -4   3 166.917 8.37370   2
   1   4  -3 105.086 6.73332   5
   1   4  -3 117.900 6.36127   1
   1   4  -3 114.551 5.41954   4
   1   4  -3 108.228 6.18488   2
  -1  -4   3 107.151 6.19935   1
  -1  -4   3 106.692 6.03983   3
  -1  -4   3 112.013 6.09361   2
   0   4  -3 14.6458 1.98968   2
   0   4  -3 17.4158 1.69442   4
   0   4  -3 19.5533 2.38152   5
   0   4  -3 15.7562 2.12779   1
   0  -4   3 16.7181 2.08555   1
   0  -4   3 16.2626 2.01265   2
  -1   4  -3 45.4599 3.27618   4
  -1   4  -3 55.9646 3.56652   1
  -1   4  -3 55.9500 3.53517   2
  -1   4  -3 49.6550 3.53184   5
   1  -4   3 49.3307 3.34403   3
   1  -4   3 51.9187 3.57738   1
   1  -4   3 51.8118 3.42508   2
  -2   4  -3 425.378 18.7577   2
  -2   4  -3 417.667 18.9417   1
   2  -4   3 374.689 18.6505   2
   2  -4   3 418.866 18.4093   3
   2  -4   3 433.170 19.1358   1
  -3   4  -3 13.7152 1.81247   1
  -3   4  -3 15.6121 1.82002   2
  -3   4  -3 13.6054 1.83164   1
  -3   4  -3 13.5854 1.80395   1
  -3   4  -3 12.4523 1.78181   3
   3  -4   3 17.6903 2.21105   1
   3  -4   3 10.1480 1.58896   2
   3  -4   3 16.3660 2.00952   2
   3  -4   3 15.2709 1.79148   3
  -4   4  -3 2399.91 103.831   1
  -4   4  -3 2572.96 103.946   1
  -4   4  -3 2437.05 101.273   3
   4  -4   3 2206.17 102.750   2
   4  -4   3 2378.09 104.230   1
   4  -4   3 2461.47 102.969   2
  -5   4  -3 378.210 17.2608   1
  -5   4  -3 359.918 17.2917   3
  -5   4  -3 408.061 17.4037   1
   5  -4   3 383.707 17.9778   1
   5  -4   3 355.475 17.4927   2
   5  -4   3 381.329 17.6203   2
  -6   4  -3 57.0985 3.34920   1
  -6   4  -3 58.0608 4.05645   3
  -6   4  -3 55.8708 3.36058   1
   6  -4   3 68.4770 4.98810   1
   6  -4   3 58.2394 4.74296   1
   6  -4   3 44.9160 3.85378   2
  -7   4  -3 5.85661 0.81981   1
  -7   4  -3 4.18740 2.05483   4
  -7   4  -3 6.55290 0.86245   1
   7  -4   3 7.27998 1.77078   2
  -8   4  -3 113.177 8.30230   4
   8  -4   3 111.989 7.10350   2
  -9   4  -3 23.4482 4.33551   4
   9  -4   3 24.3617 3.47410   2
 -10   4  -3 59.1206 7.22444   4
  10  -4   3 56.3780 5.81314   2
   9   3  -3 6.28963 3.51983   5
   9   3  -3 5.61696 2.52202   2
  -9  -3   3 6.71323 2.49469   3
   8   3  -3 -2.7896 1.76100   5
   8   3  -3 0.70104 1.52932   2
  -8  -3   3 -2.2059 1.30161   3
  -8  -3   3 -0.1639 0.62382   1
   7   3  -3 102.444 8.28702   5
   7   3  -3 98.7994 6.88587   2
  -7  -3   3 107.091 5.70880   1
  -7  -3   3 94.9334 6.77553   3
   6   3  -3 26.3545 3.42762   2
   6   3  -3 28.6813 4.33635   5
  -6  -3   3 34.0267 3.80753   3
  -6  -3   3 28.6084 2.91733   1
   5   3  -3 228.135 11.5396   1
   5   3  -3 201.420 11.1927   2
   5   3  -3 232.050 13.0590   5
  -5  -3   3 218.519 10.1239   4
  -5  -3   3 204.542 10.9822   3
  -5  -3   3 217.528 10.7690   1
   4   3  -3 427.235 20.1469   2
   4   3  -3 459.917 20.4986   1
   4   3  -3 443.979 20.6490   2
  -4  -3   3 427.480 19.8166   3
  -4  -3   3 433.075 19.9315   1
  -4  -3   3 411.609 19.8998   1
   3   3  -3 667.908 31.6657   5
   3   3  -3 637.537 29.1010   1
   3   3  -3 627.135 28.7058   2
   3   3  -3 655.673 28.1904   3
  -3  -3   3 644.273 28.8172   1
  -3  -3   3 657.880 28.5002   2
  -3  -3   3 614.226 28.1893   3
   2   3  -3 4.79417 1.49340   5
   2   3  -3 2.06083 1.01745   1
   2   3  -3 4.81172 1.21419   2
  -2  -3   3 3.11132 1.03047   3
  -2  -3   3 3.76223 1.08796   1
  -2  -3   3 4.16959 1.04932   2
   1   3  -3 368.083 16.7750   4
   1   3  -3 353.511 16.9957   1
   1   3  -3 401.928 16.9635   2
   1   3  -3 347.331 18.3396   5
  -1  -3   3 373.919 16.5814   3
  -1  -3   3 361.594 16.7380   2
  -1  -3   3 380.395 17.0289   1
   0   3  -3 17.0273 1.91367   1
   0   3  -3 18.9122 2.00913   2
   0   3  -3 22.9036 2.45444   5
   0  -3   3 15.5601 1.77638   2
   0  -3   3 17.6419 1.85391   3
   0  -3   3 20.9536 2.17533   1
  -1   3  -3 298.087 13.6435   2
  -1   3  -3 297.147 13.7997   1
   1  -3   3 297.217 13.8563   1
   1  -3   3 300.681 13.6133   2
   1  -3   3 286.324 13.3703   3
  -2   3  -3 140.924 7.10383   2
  -2   3  -3 138.699 7.14641   1
  -2   3  -3 138.929 7.07964   2
   2  -3   3 137.165 6.92592   3
   2  -3   3 150.014 7.33291   1
   2  -3   3 137.586 7.08089   2
  -3   3  -3 32.6859 2.55993   3
  -3   3  -3 30.8945 2.47915   2
  -3   3  -3 34.8296 2.58624   1
   3  -3   3 28.9139 2.75453   2
   3  -3   3 34.0430 2.62470   2
   3  -3   3 35.4502 2.51242   3
   3  -3   3 37.2886 2.78256   1
  -4   3  -3 3309.36 141.418   1
  -4   3  -3 3152.43 141.485   1
  -4   3  -3 3227.29 137.668   3
   4  -3   3 3130.16 139.942   2
   4  -3   3 3463.26 140.055   2
   4  -3   3 3479.75 141.970   1
  -5   3  -3 140.072 7.00144   1
  -5   3  -3 132.181 7.01193   1
  -5   3  -3 132.622 7.26409   3
   5  -3   3 139.835 7.61284   1
   5  -3   3 126.988 7.31958   2
   5  -3   3 145.332 7.45297   2
  -6   3  -3 121.343 6.53070   1
  -6   3  -3 124.008 6.52482   1
  -6   3  -3 125.128 7.20110   3
  -6   3  -3 127.744 7.16930   3
   6  -3   3 138.734 7.56606   1
   6  -3   3 127.657 7.20850   2
  -7   3  -3 113.243 5.85247   1
  -7   3  -3 115.471 7.02262   3
   7  -3   3 115.606 6.99430   2
  -8   3  -3 65.1916 5.05195   3
   8  -3   3 55.3831 5.26500   2
  -9   3  -3 15.8444 3.54753   4
  -9   3  -3 8.39643 2.31572   3
   9  -3   3 9.40897 2.40145   2
 -10   3  -3 3.02565 2.07839   3
 -10   3  -3 -2.7834 1.73417   4
  10  -3   3 1.24229 1.62386   2
  10   2  -3 13.8685 3.09058   2
  10   2  -3 14.4613 4.35332   5
 -10  -2   3 12.0610 3.11850   3
   9   2  -3 3.31022 2.42855   5
   9   2  -3 8.61120 2.58014   2
  -9  -2   3 5.20091 2.07555   3
   8   2  -3 101.242 7.91476   5
   8   2  -3 82.2565 6.12320   2
  -8  -2   3 74.0334 5.91748   3
   7   2  -3 44.0938 5.55173   5
   7   2  -3 47.4773 4.42936   2
  -7  -2   3 35.8576 3.97615   3
   6   2  -3 217.563 11.8117   2
   6   2  -3 231.109 13.6016   5
  -6  -2   3 236.865 10.8919   1
  -6  -2   3 232.987 11.5444   4
  -6  -2   3 238.995 10.8771   1
  -6  -2   3 237.148 11.7805   3
   5   2  -3 9.77851 1.77893   2
   5   2  -3 8.62306 1.78418   1
   5   2  -3 7.67734 2.11511   5
   5   2  -3 7.37661 1.50879   2
  -5  -2   3 12.1714 1.89885   3
  -5  -2   3 7.06040 1.20824   1
  -5  -2   3 7.75744 1.19673   4
  -5  -2   3 8.38463 1.24377   1
   4   2  -3 51.1485 3.48713   2
   4   2  -3 50.6929 3.58742   1
   4   2  -3 52.0431 3.53918   2
   4   2  -3 47.7597 4.18848   5
  -4  -2   3 48.3767 2.76604   4
  -4  -2   3 49.9231 3.49110   3
  -4  -2   3 48.1518 3.13347   1
  -4  -2   3 53.0071 3.23350   1
   3   2  -3 298.717 13.3166   2
   3   2  -3 285.618 14.8215   5
   3   2  -3 325.291 13.5393   1
   3   2  -3 279.302 13.1790   2
  -3  -2   3 270.462 13.0981   1
  -3  -2   3 265.820 13.1160   2
  -3  -2   3 269.919 13.0024   3
  -3  -2   3 277.373 13.1159   1
   2   2  -3 466.207 19.7936   2
   2   2  -3 439.124 20.0453   1
   2   2  -3 459.692 19.8571   2
   2   2  -3 410.507 21.7527   5
  -2  -2   3 443.671 19.8993   1
  -2  -2   3 439.527 19.6272   2
  -2  -2   3 434.498 19.4667   3
  -2  -2   3 452.174 19.9314   1
   1   2  -3 395.344 17.7775   1
   1   2  -3 382.954 17.5443   2
   1   2  -3 365.629 19.1415   5
  -1  -2   3 406.610 17.4872   2
  -1  -2   3 393.171 17.7245   1
  -1  -2   3 409.985 17.3159   3
   0   2  -3 568.813 24.6577   1
   0   2  -3 555.527 24.3584   2
   0  -2   3 583.441 24.3049   2
   0  -2   3 510.206 24.6009   1
   0  -2   3 554.450 23.9347   3
  -1   2  -3 178.732 8.70899   1
  -1   2  -3 181.713 8.62054   2
   1  -2   3 170.485 8.58365   2
   1  -2   3 182.275 8.47545   3
   1  -2   3 187.406 8.79357   1
  -2   2  -3 6.58367 1.22556   1
  -2   2  -3 5.87660 1.16708   2
   2  -2   3 9.22320 1.30129   3
   2  -2   3 4.22545 1.08437   2
   2  -2   3 6.22015 1.29060   1
  -3   2  -3 14.2996 1.73925   3
  -3   2  -3 15.0913 1.78165   2
  -3   2  -3 17.5640 1.94728   1
   3  -2   3 14.0343 1.81925   2
   3  -2   3 15.9638 2.05681   1
   3  -2   3 15.8318 1.98336   2
   3  -2   3 17.7975 2.11340   1
   3  -2   3 14.6194 1.68786   3
  -4   2  -3 12.3139 1.72985   1
  -4   2  -3 10.5849 1.59481   2
  -4   2  -3 9.04830 1.54620   3
  -4   2  -3 19.3385 2.12610   1
  -4   2  -3 13.3185 1.94250   3
   4  -2   3 12.6388 1.73209   3
   4  -2   3 16.2663 2.21390   1
   4  -2   3 12.7049 1.81787   2
   4  -2   3 14.4090 1.86578   2
  -5   2  -3 4.81458 1.41779   3
  -5   2  -3 7.01623 1.36040   1
  -5   2  -3 5.32075 1.21215   1
  -5   2  -3 5.36596 1.45362   3
   5  -2   3 7.16425 1.54670   2
   5  -2   3 9.99706 1.96677   1
   5  -2   3 5.05617 1.39860   2
  -6   2  -3 0.58176 0.73103   1
  -6   2  -3 -1.1769 0.89069   3
  -6   2  -3 -0.2950 0.69499   1
   6  -2   3 0.56325 1.28286   1
   6  -2   3 0.02436 0.94005   2
  -7   2  -3 209.901 9.98594   1
  -7   2  -3 204.292 10.8603   3
   7  -2   3 190.987 10.7883   2
  -8   2  -3 36.6309 4.24871   3
  -8   2  -3 37.0135 2.62489   1
   8  -2   3 32.9005 4.16245   2
  -9   2  -3 26.0538 3.97130   3
   9  -2   3 32.0463 4.11714   2
 -10   2  -3 4.44071 2.73148   4
 -10   2  -3 6.02946 2.47568   3
  10  -2   3 8.82766 2.61629   2
  10   1  -3 7.56703 3.13195   5
  10   1  -3 5.63644 2.26253   2
 -10  -1   3 11.0475 2.76324   3
   9   1  -3 -2.2182 1.63222   5
   9   1  -3 0.15304 1.43044   2
  -9  -1   3 4.06273 1.82300   3
   8   1  -3 15.2630 2.64242   2
   8   1  -3 20.5918 3.94190   5
  -8  -1   3 24.1791 3.17897   3
   7   1  -3 123.276 8.40839   5
   7   1  -3 113.226 7.00764   2
  -7  -1   3 129.998 7.17276   4
  -7  -1   3 119.388 7.02869   3
   6   1  -3 151.802 8.21190   2
   6   1  -3 156.573 9.63128   5
  -6  -1   3 152.213 8.07045   3
  -6  -1   3 153.264 8.21911   4
   5   1  -3 91.0788 5.29731   1
   5   1  -3 89.8586 5.22321   2
   5   1  -3 86.9841 6.21095   5
   5   1  -3 98.0862 5.20052   2
  -5  -1   3 87.6767 5.10236   4
  -5  -1   3 90.1041 5.18675   3
  -5  -1   3 87.3654 4.18575   1
  -5  -1   3 93.5585 4.21607   1
   4   1  -3 14.0494 1.78337   1
   4   1  -3 17.7447 1.81703   2
   4   1  -3 8.58874 1.41517   2
   4   1  -3 8.42790 1.94492   5
  -4  -1   3 13.2507 1.19849   1
  -4  -1   3 10.4119 1.11626   1
  -4  -1   3 12.6202 1.64437   3
  -4  -1   3 12.6748 1.43009   4
   3   1  -3 22.6006 2.70006   5
   3   1  -3 20.9196 1.96240   2
   3   1  -3 19.2248 1.85707   2
   3   1  -3 22.3481 2.12842   1
  -3  -1   3 23.0545 2.08860   3
  -3  -1   3 24.9487 1.69740   4
  -3  -1   3 22.3213 1.65346   1
  -3  -1   3 26.3529 1.65524   1
   2   1  -3 1499.78 64.6713   2
   2   1  -3 1495.29 70.5009   5
   2   1  -3 1405.16 64.6218   2
   2   1  -3 1609.76 65.4882   1
   2   1  -3 1498.81 64.6001   2
  -2  -1   3 1455.49 65.2580   1
  -2  -1   3 1614.46 64.6075   2
  -2  -1   3 1518.73 65.2584   1
  -2  -1   3 1555.45 63.6278   3
   1   1  -3 211.690 9.60658   1
   1   1  -3 205.304 9.49111   2
   1   1  -3 226.953 9.51881   2
  -1  -1   3 200.020 9.37009   2
  -1  -1   3 198.195 9.32647   3
  -1  -1   3 214.601 9.55959   1
  -1  -1   3 185.740 9.45051   1
   0   1  -3 27.3543 2.02240   1
   0   1  -3 27.4503 2.04199   2
   0  -1   3 25.8446 1.98751   2
   0  -1   3 27.6956 2.10394   1
   0  -1   3 27.0690 2.01024   3
  -1   1  -3 42.0373 2.66380   2
   1  -1   3 36.8756 2.57672   2
   1  -1   3 37.8855 2.56323   3
   1  -1   3 40.9365 2.76040   1
  -2   1  -3 532.044 21.2639   2
  -2   1  -3 455.125 21.3346   1
   2  -1   3 438.706 21.4654   1
   2  -1   3 486.836 20.8515   3
   2  -1   3 445.144 21.1425   2
   2  -1   3 505.360 21.5727   1
  -3   1  -3 572.465 25.2085   1
  -3   1  -3 565.138 24.9326   2
  -3   1  -3 602.320 24.7493   3
   3  -1   3 572.656 25.4146   1
   3  -1   3 514.054 24.9214   2
   3  -1   3 547.268 24.4940   3
  -4   1  -3 71.0264 4.82457   3
  -4   1  -3 97.9255 5.23549   3
  -4   1  -3 80.5275 4.83898   1
  -4   1  -3 90.6795 4.95679   2
   4  -1   3 85.6705 5.08817   2
   4  -1   3 82.4558 5.20081   1
   4  -1   3 82.2046 4.82851   3
  -5   1  -3 147.084 8.00467   3
  -5   1  -3 142.662 7.90001   3
  -5   1  -3 161.501 8.17625   2
  -5   1  -3 152.269 7.89154   1
  -5   1  -3 147.348 7.81686   1
   5  -1   3 142.702 8.02511   2
   5  -1   3 141.526 8.20280   1
  -6   1  -3 165.193 8.70210   1
  -6   1  -3 168.796 9.23075   3
   6  -1   3 170.468 9.29107   2
   6  -1   3 171.754 10.2344   5
   6  -1   3 167.194 9.46039   1
  -7   1  -3 11.5691 1.89783   1
  -7   1  -3 10.4218 2.42846   3
   7  -1   3 8.52059 2.14676   2
   7  -1   3 6.35242 2.29471   5
  -8   1  -3 78.6324 6.17442   3
  -8   1  -3 90.5669 5.20914   1
   8  -1   3 83.5373 6.99015   5
   8  -1   3 86.3053 6.34312   2
  -9   1  -3 -0.2954 1.65747   3
  -9   1  -3 1.21164 0.88574   1
   9  -1   3 -0.4537 1.54685   2
 -10   1  -3 12.6676 3.26515   3
 -10   1  -3 15.9619 3.86527   4
  10  -1   3 13.3256 3.16485   2
  10   0  -3 4.16291 1.80393   2
 -10   0   3 1.93375 1.73026   3
   9   0  -3 22.9180 3.14935   2
   9   0  -3 14.0818 3.52783   5
  -9   0   3 24.0036 3.12882   3
   8   0  -3 52.3468 5.87887   5
   8   0  -3 53.8527 4.10020   2
  -8   0   3 51.9455 4.33110   4
  -8   0   3 39.9730 4.01457   3
   7   0  -3 118.284 6.78219   2
   7   0  -3 122.637 8.19912   5
  -7   0   3 117.234 6.75115   3
  -7   0   3 133.299 7.45881   4
   6   0  -3 0.60376 0.81730   2
   6   0  -3 0.49506 0.66881   2
   6   0  -3 -0.4060 0.97136   5
  -6   0   3 0.86577 0.79607   3
  -6   0   3 0.72722 0.90155   4
   5   0  -3 84.4180 5.91255   5
   5   0  -3 98.9359 5.04078   1
   5   0  -3 91.3593 4.90324   2
   5   0  -3 85.6541 4.88685   2
  -5   0   3 88.5091 4.87721   3
  -5   0   3 101.294 5.50167   4
   4   0  -3 460.143 22.4577   5
   4   0  -3 455.343 19.9747   2
   4   0  -3 452.988 20.2399   1
   4   0  -3 437.108 19.9934   2
  -4   0   3 477.077 19.7493   3
  -4   0   3 450.255 21.3142   4
   3   0  -3 85.6876 4.28203   2
   3   0  -3 88.4035 4.34401   1
   3   0  -3 84.9250 4.30597   2
   3   0  -3 88.1383 5.30806   5
  -3   0   3 88.5858 4.29303   3
  -3   0   3 80.7833 4.69226   4
   2   0  -3 59.7669 3.05881   2
   2   0  -3 60.6833 3.08678   1
   2   0  -3 57.8638 3.02158   2
  -2   0   3 58.3294 2.77796   1
  -2   0   3 58.5716 3.05406   3
  -2   0   3 53.7128 2.77352   1
   1   0  -3 574.401 25.9934   2
   1   0  -3 689.125 26.4233   1
   1   0  -3 588.671 26.0157   2
  -1   0   3 622.129 25.9574   2
  -1   0   3 600.798 25.6184   3
  -1   0   3 537.767 26.2171   1
  -1   0   3 613.853 26.2522   1
   0   0  -3 13.5174 1.49863   2
   0   0  -3 16.1539 1.58474   1
   0   0  -3 22.1641 1.65346   2
   0   0   3 16.1416 1.60208   2
   0   0   3 18.6005 1.78648   1
   0   0   3 19.9701 1.74390   3
  -1   0  -3 6.04392 1.13436   1
  -1   0  -3 4.71869 1.01119   2
   1   0   3 9.94523 1.41492   3
   1   0   3 11.0320 1.48144   1
   1   0   3 12.7379 1.58183   1
   1   0   3 7.07175 1.15286   2
  -2   0  -3 40.5168 2.94026   2
  -2   0  -3 43.8664 3.06023   1
  -2   0  -3 45.6740 3.10724   3
   2   0   3 47.1126 3.10362   2
   2   0   3 45.9004 3.20817   1
   2   0   3 50.8639 3.10733   3
  -3   0  -3 46.2166 3.40630   3
  -3   0  -3 48.2026 3.32609   2
  -3   0  -3 54.5719 3.48242   1
   3   0   3 58.1410 3.76534   1
   3   0   3 48.2636 3.33084   3
   3   0   3 41.7526 3.31150   2
  -4   0  -3 327.682 15.7944   1
  -4   0  -3 335.200 15.6684   3
  -4   0  -3 340.931 15.7241   2
   4   0   3 314.785 15.7919   2
   4   0   3 335.252 16.1206   1
   4   0   3 365.345 17.5661   5
   4   0   3 330.032 15.4874   3
  -5   0  -3 569.199 25.2409   3
  -5   0  -3 527.874 25.3878   1
  -5   0  -3 595.773 25.4044   2
   5   0   3 523.675 27.8476   5
   5   0   3 536.216 25.5350   2
   5   0   3 571.905 26.0353   1
   5   0   3 579.899 24.9841   3
  -6   0  -3 110.077 6.90964   3
  -6   0  -3 99.0490 6.35439   1
   6   0   3 106.859 6.91474   2
   6   0   3 118.742 7.94295   5
   6   0   3 126.512 7.39622   1
  -7   0  -3 41.8888 4.44593   3
  -7   0  -3 41.9305 3.48118   1
   7   0   3 34.4419 4.33162   2
   7   0   3 43.3660 5.33971   5
  -8   0  -3 3.19567 1.78322   3
  -8   0  -3 2.84995 1.35165   1
   8   0   3 -1.2857 1.79510   5
   8   0   3 -0.0428 1.44450   2
  -9   0  -3 14.1688 3.13114   3
  -9   0  -3 9.97550 1.86388   1
   9   0   3 11.3335 2.97200   2
   9   0   3 12.2270 3.77045   5
 -10   0  -3 2.41359 2.41580   3
  10   0   3 -0.4617 1.97242   2
  10   0   3 6.76923 3.13903   5
  11  -1  -3 1.10194 1.63490   2
 -11   1   3 -0.4816 1.63876   3
  10  -1  -3 1.24251 1.29519   2
 -10   1   3 1.55373 1.40312   3
   9  -1  -3 33.2047 3.61010   2
   9  -1  -3 46.6667 5.59691   5
  -9   1   3 36.2088 3.69889   3
  -9   1   3 34.1998 4.32794   4
   8  -1  -3 31.8915 3.21565   2
   8  -1  -3 42.2165 4.79084   5
  -8   1   3 31.8766 3.21219   3
  -8   1   3 35.7992 4.13283   4
   7  -1  -3 0.08171 0.69160   2
   7  -1  -3 -1.0690 0.94900   5
   7  -1  -3 0.28115 0.74529   2
  -7   1   3 -0.1256 0.75979   3
  -7   1   3 -0.8734 0.94211   4
  -7   1   3 0.89084 0.76229   3
   6  -1  -3 94.4008 4.94158   2
   6  -1  -3 91.5617 4.96682   2
   6  -1  -3 95.3198 6.26738   5
  -6   1   3 95.0122 5.97702   4
  -6   1   3 92.9511 4.93464   3
  -6   1   3 93.9317 4.99606   3
   5  -1  -3 287.887 13.1194   2
   5  -1  -3 324.392 15.3015   5
   5  -1  -3 290.993 13.1088   2
  -5   1   3 285.518 12.9783   3
  -5   1   3 294.600 13.0104   3
  -5   1   3 293.582 14.6880   4
   4  -1  -3 69.3880 3.18997   2
   4  -1  -3 53.4790 4.07207   5
   4  -1  -3 63.8256 3.13458   2
  -4   1   3 61.0321 4.03854   4
  -4   1   3 62.6512 3.16584   3
   3  -1  -3 1092.40 51.0402   5
   3  -1  -3 1113.74 46.2853   2
   3  -1  -3 1105.56 46.2985   2
  -3   1   3 1086.35 49.7284   4
  -3   1   3 1065.95 45.5969   3
   2  -1  -3 1196.13 50.1636   2
   2  -1  -3 1212.73 50.1822   2
  -2   1   3 1141.43 49.3777   3
   1  -1  -3 132.268 6.22908   2
   1  -1  -3 148.400 6.33190   1
   1  -1  -3 134.434 6.22894   2
  -1   1   3 127.003 6.13830   1
  -1   1   3 132.897 6.17420   3
  -1   1   3 126.493 6.15451   1
   0  -1  -3 751.659 32.8112   2
   0  -1  -3 753.871 32.8387   2
   0  -1  -3 745.172 33.2047   1
   0   1   3 792.188 32.3876   3
   0   1   3 773.337 33.2507   1
   0   1   3 759.182 32.3259   3
   0   1   3 747.833 32.7935   2
  -1  -1  -3 12.3473 1.57512   3
  -1  -1  -3 13.8780 1.70205   1
  -1  -1  -3 15.8679 1.76352   2
   1   1   3 17.0365 1.94679   1
   1   1   3 16.9485 1.79788   3
   1   1   3 14.4421 1.63773   2
  -2  -1  -3 183.105 8.84927   1
  -2  -1  -3 179.274 8.72034   3
  -2  -1  -3 184.671 8.76924   2
   2   1   3 153.173 9.60353   5
   2   1   3 165.257 8.89894   1
   2   1   3 181.480 8.69474   3
   2   1   3 188.876 8.89662   2
  -3  -1  -3 0.79645 0.96706   1
  -3  -1  -3 1.60463 0.95486   3
  -3  -1  -3 2.14098 0.89154   2
   3   1   3 2.58166 1.03606   3
   3   1   3 3.75804 1.22625   2
   3   1   3 1.93826 1.17644   1
   3   1   3 1.22003 1.38549   5
  -4  -1  -3 57.9582 4.24302   3
  -4  -1  -3 56.4491 4.18508   1
  -4  -1  -3 67.4554 4.24159   2
   4   1   3 62.8797 4.22468   3
   4   1   3 60.1213 4.98488   5
   4   1   3 64.8368 4.56142   1
   4   1   3 55.5422 4.21981   2
  -5  -1  -3 4.72247 1.40569   2
  -5  -1  -3 1.94957 1.37631   3
  -5  -1  -3 2.66560 1.29335   1
   5   1   3 5.71687 2.11561   5
   5   1   3 0.66953 1.15399   2
   5   1   3 1.50262 1.50701   1
  -6  -1  -3 156.928 8.81802   1
  -6  -1  -3 158.313 9.17302   3
   6   1   3 147.954 10.2628   5
   6   1   3 162.381 9.28767   2
   6   1   3 171.156 9.65917   1
  -7  -1  -3 138.600 8.19441   1
  -7  -1  -3 141.703 8.77455   3
   7   1   3 141.174 10.0135   5
   7   1   3 149.015 8.94290   2
  -8  -1  -3 32.9959 3.66897   1
  -8  -1  -3 28.7733 4.25595   3
   8   1   3 45.4520 6.22572   5
   8   1   3 38.4893 4.85474   2
  -9  -1  -3 1.75613 1.39379   1
  -9  -1  -3 2.95124 2.17477   3
   9   1   3 1.92852 2.65259   5
   9   1   3 -0.8771 1.77946   2
  11  -2  -3 4.01090 1.75576   2
 -11   2   3 5.62966 2.00129   3
  10  -2  -3 0.79555 1.25270   2
 -10   2   3 0.10334 1.66889   4
 -10   2   3 -0.4587 0.99848   3
   9  -2  -3 3.58920 2.00133   5
   9  -2  -3 2.30220 1.20931   2
  -9   2   3 3.84173 2.10266   4
  -9   2   3 4.25355 1.34620   3
   8  -2  -3 0.98743 1.34482   5
   8  -2  -3 -0.7905 0.66698   2
  -8   2   3 1.81332 0.95481   3
  -8   2   3 12.4688 2.58412   4
  -8   2   3 0.76854 0.92073   3
   7  -2  -3 38.6968 2.50760   2
   7  -2  -3 29.7569 3.62916   5
   7  -2  -3 37.3715 2.53732   2
  -7   2   3 34.1005 2.53729   3
  -7   2   3 32.3071 2.50182   3
  -7   2   3 45.4667 4.47189   4
   6  -2  -3 68.2094 4.79639   5
   6  -2  -3 69.1287 3.66023   2
   6  -2  -3 75.8183 3.67045   2
  -6   2   3 65.3376 5.00473   4
  -6   2   3 70.5965 3.72342   3
  -6   2   3 73.6089 3.74043   3
   5  -2  -3 21.5567 1.16563   2
   5  -2  -3 20.3581 1.14252   2
   5  -2  -3 16.5201 2.18264   5
  -5   2   3 19.6132 1.29229   3
  -5   2   3 19.3728 1.26660   3
  -5   2   3 25.4541 2.91463   4
   4  -2  -3 30.5709 2.48960   5
  -4   2   3 34.6112 2.90848   4
  -3   2   3 298.706 14.7409   4
   2  -2  -3 1177.73 49.9660   2
   2  -2  -3 1244.57 50.0041   2
  -2   2   3 1162.52 49.2181   3
  -2   2   3 1124.41 53.6493   4
   1  -2  -3 1548.02 64.9336   1
   1  -2  -3 1553.36 64.1659   2
   1  -2  -3 1476.34 64.0913   2
  -1   2   3 1528.35 63.1260   3
  -1   2   3 1530.28 64.7489   1
  -1   2   3 1457.81 64.7534   1
  -1   2   3 1460.32 63.0898   3
   0  -2  -3 76.8414 4.21132   2
   0  -2  -3 81.1129 4.25693   3
   0  -2  -3 88.1141 4.41140   1
   0   2   3 84.1860 4.31771   3
   0   2   3 68.0168 4.20790   1
   0   2   3 74.2782 4.20258   2
   0   2   3 75.2143 4.23235   3
  -1  -2  -3 51.4637 3.34422   2
  -1  -2  -3 47.0135 3.30844   3
  -1  -2  -3 51.6087 3.42020   1
   1   2   3 54.6431 3.56230   1
   1   2   3 52.4796 3.41603   2
   1   2   3 55.0127 3.42729   3
  -2  -2  -3 271.406 12.9907   1
  -2  -2  -3 258.991 12.6386   3
  -2  -2  -3 280.716 12.8468   2
   2   2   3 267.144 12.8665   2
   2   2   3 240.614 14.1034   5
   2   2   3 293.741 12.8329   3
   2   2   3 270.569 13.1129   1
  -3  -2  -3 40.3526 3.69895   3
  -3  -2  -3 44.5304 3.39613   1
  -3  -2  -3 39.5814 3.60436   2
   3   2   3 38.4632 3.63347   3
   3   2   3 34.1527 4.03617   5
   3   2   3 38.8005 3.83266   1
   3   2   3 37.2964 3.60752   2
  -4  -2  -3 40.6944 3.90628   3
  -4  -2  -3 42.7964 4.00736   1
  -4  -2  -3 47.2418 3.55526   2
   4   2   3 36.3880 4.46355   5
   4   2   3 36.8239 3.94632   1
   4   2   3 50.3527 4.36704   3
   4   2   3 37.1224 3.77529   2
  -5  -2  -3 3.96524 1.50003   1
  -5  -2  -3 1.29267 1.32899   3
   5   2   3 1.20487 1.78945   5
   5   2   3 1.97402 1.55379   1
   5   2   3 3.21256 1.50089   2
  -6  -2  -3 23.0656 3.12688   1
  -6  -2  -3 18.7444 3.16611   3
   6   2   3 20.1389 3.81589   5
   6   2   3 12.0684 2.62573   2
   6   2   3 21.1153 3.41619   1
  -7  -2  -3 95.8465 7.04530   3
  -7  -2  -3 102.272 6.55833   1
   7   2   3 94.9940 8.11329   5
   7   2   3 89.2767 6.96672   2
  -8  -2  -3 100.658 6.91796   1
  -8  -2  -3 111.123 7.98633   3
   8   2   3 116.408 9.38187   5
   8   2   3 101.407 7.79493   2
  -9  -2  -3 54.5238 6.68912   3
  -9  -2  -3 5.09242 1.92391   1
   9   2   3 7.53622 2.78587   2
   9   2   3 6.70697 3.37293   5
  11  -3  -3 1.45996 1.33280   2
 -11   3   3 3.24519 2.15844   4
 -11   3   3 2.32000 1.60512   3
  10  -3  -3 52.5589 4.11952   2
 -10   3   3 57.9729 6.41645   4
 -10   3   3 60.9555 4.30034   3
   9  -3  -3 40.2646 3.02866   2
  -9   3   3 32.7616 3.14565   3
  -9   3   3 39.7152 5.06931   4
   8  -3  -3 6.60172 1.83561   5
   8  -3  -3 2.76856 0.92929   2
   8  -3  -3 2.72770 0.86101   2
  -8   3   3 4.14674 1.99154   4
  -8   3   3 5.43586 1.13044   3
  -8   3   3 4.81514 1.07198   3
   7  -3  -3 251.200 12.1670   5
   7  -3  -3 232.006 10.1562   2
   7  -3  -3 215.461 10.1646   2
  -7   3   3 222.050 10.0991   3
  -7   3   3 220.009 10.0998   3
  -7   3   3 215.799 12.5650   4
   6  -3  -3 147.668 7.86560   5
  -6   3   3 135.234 6.21170   3
  -6   3   3 142.803 6.22206   3
  -6   3   3 142.456 8.48351   4
   5  -3  -3 351.486 17.1817   5
  -5   3   3 349.422 17.5859   4
  -4   3   3 2162.82 97.9824   4
   3  -3  -3 1592.63 67.2101   2
   3  -3  -3 1637.57 67.2138   2
  -3   3   3 1541.96 72.4765   4
   2  -3  -3 43.1124 2.41993   2
   2  -3  -3 44.8156 2.42048   1
   2  -3  -3 41.4900 2.38314   2
  -2   3   3 41.8716 2.44988   3
  -2   3   3 41.0681 2.42675   3
  -2   3   3 39.0611 3.23088   4
   1  -3  -3 907.892 39.9888   1
   1  -3  -3 899.884 39.4953   2
   1  -3  -3 1010.30 39.6778   2
  -1   3   3 888.439 39.8524   1
  -1   3   3 883.025 38.9080   3
  -1   3   3 921.090 39.8208   1
  -1   3   3 935.657 38.9744   3
  -1   3   3 899.736 39.8261   1
   0  -3  -3 138.535 7.18466   1
   0  -3  -3 147.691 7.04589   3
   0  -3  -3 138.993 7.04550   2
   0  -3  -3 142.892 7.21647   2
   0   3   3 141.127 7.20325   1
   0   3   3 141.183 7.07330   3
   0   3   3 142.774 7.06833   3
   0   3   3 132.298 7.01227   2
  -1  -3  -3 897.003 38.8409   1
  -1  -3  -3 869.876 38.2605   2
  -1  -3  -3 880.079 37.7380   3
   1   3   3 896.675 37.8160   3
   1   3   3 809.648 38.7517   1
   1   3   3 883.452 41.9955   5
   1   3   3 895.863 38.3742   2
  -2  -3  -3 103.360 5.90820   2
  -2  -3  -3 98.7074 5.90322   3
  -2  -3  -3 107.974 6.14243   1
   2   3   3 97.3881 6.85048   5
   2   3   3 108.493 6.28379   1
   2   3   3 102.319 5.97464   3
   2   3   3 101.705 6.04095   2
  -3  -3  -3 99.1544 6.01768   2
  -3  -3  -3 96.4183 6.06275   3
  -3  -3  -3 96.8554 6.08336   1
   3   3   3 108.094 6.46853   1
   3   3   3 103.632 6.09374   3
   3   3   3 88.4458 6.80012   5
   3   3   3 102.433 6.22456   2
  -4  -3  -3 8.76853 2.14023   3
  -4  -3  -3 4.26174 1.59835   1
  -4  -3  -3 6.94008 1.82060   2
   4   3   3 7.21943 2.06566   1
   4   3   3 7.93510 1.80531   2
   4   3   3 5.58642 2.18177   5
   4   3   3 7.79164 1.88281   3
  -5  -3  -3 137.496 8.14578   1
  -5  -3  -3 129.782 8.23367   3
   5   3   3 132.905 8.31778   2
   5   3   3 140.092 9.66745   5
   5   3   3 134.263 8.56163   1
  -6  -3  -3 49.3477 4.96641   1
  -6  -3  -3 45.7196 4.98202   3
   6   3   3 50.7203 5.66680   1
   6   3   3 41.3718 4.88548   2
   6   3   3 39.4243 5.59883   5
  -7  -3  -3 30.2558 4.53828   3
  -7  -3  -3 35.2467 4.18941   1
   7   3   3 41.3242 5.09527   2
   7   3   3 26.4166 5.00689   5
  -8  -3  -3 5.56152 2.61180   3
  -8  -3  -3 2.40716 1.75831   1
   8   3   3 0.24295 2.00244   2
   8   3   3 2.94386 2.94080   5
  -9  -3  -3 6.67540 2.30589   1
  -9  -3  -3 9.47421 3.20920   3
   9   3   3 7.95499 3.66545   5
   9   3   3 5.39691 2.76834   2
  11  -4  -3 6.83823 1.85269   2
 -11   4   3 10.6940 3.29211   4
 -11   4   3 9.72084 2.01069   3
  10  -4  -3 45.2937 3.48438   2
 -10   4   3 49.6870 3.53186   3
 -10   4   3 36.4905 5.38177   4
   9  -4  -3 9.92949 1.52818   2
  -9   4   3 8.29887 1.49260   3
  -9   4   3 8.77116 2.84532   4
  -9   4   3 9.70674 1.55894   3
   8  -4  -3 3.60514 0.77991   2
   8  -4  -3 3.71575 0.78166   2
  -8   4   3 2.66689 1.86887   4
  -8   4   3 3.51962 0.88022   3
  -8   4   3 3.67810 0.87846   3
   7  -4  -3 60.8456 2.79762   2
   7  -4  -3 64.6656 4.07382   5
   7  -4  -3 55.3087 2.78803   2
  -7   4   3 54.5033 2.90091   3
  -7   4   3 59.1023 2.92290   3
  -7   4   3 61.9007 5.13352   4
   6  -4  -3 103.688 5.78580   5
  -6   4   3 101.587 6.93457   4
   5  -4  -3 146.625 7.42854   5
  -5   4   3 133.302 8.40535   4
  -4   4   3 471.578 23.5502   4
  -4   4   3 491.154 20.2898   3
   3  -4  -3 68.6082 3.44572   2
   3  -4  -3 72.1218 3.51512   2
  -3   4   3 66.6984 3.49354   3
  -3   4   3 66.5353 4.76142   4
   2  -4  -3 627.986 27.4622   2
   2  -4  -3 639.698 27.8554   1
   2  -4  -3 639.161 27.5768   2
  -2   4   3 653.550 27.1964   3
  -2   4   3 604.366 27.1183   3
   1  -4  -3 1216.16 52.6252   2
   1  -4  -3 1225.23 53.2449   1
   1  -4  -3 1200.34 52.5318   2
  -1   4   3 1226.38 51.8113   3
  -1   4   3 1235.45 53.0166   1
  -1   4   3 1216.58 51.7993   3
  -1   4   3 1232.76 53.0453   1
   0  -4  -3 293.962 13.9987   1
   0  -4  -3 303.682 13.6150   3
   0  -4  -3 287.149 13.7197   2
   0   4   3 283.614 15.2655   5
   0   4   3 295.924 13.7716   2
   0   4   3 299.206 13.9595   1
   0   4   3 292.345 13.6865   3
  -1  -4  -3 1216.85 53.7135   2
  -1  -4  -3 1231.73 52.9395   3
  -1  -4  -3 1217.52 54.4363   1
   1   4   3 1214.01 54.4917   1
   1   4   3 1282.50 53.0631   3
   1   4   3 1256.45 53.8658   2
   1   4   3 1243.40 58.8181   5
  -2  -4  -3 34.7666 3.37310   3
  -2  -4  -3 30.9168 3.13818   2
  -2  -4  -3 30.8324 3.25469   1
   2   4   3 32.1214 4.09289   5
   2   4   3 31.9580 3.47006   1
   2   4   3 28.2486 3.14760   2
   2   4   3 33.4841 3.33127   3
  -3  -4  -3 307.417 15.4363   1
  -3  -4  -3 300.301 15.1289   2
  -3  -4  -3 339.033 15.3761   3
   3   4   3 280.092 16.9497   5
   3   4   3 315.523 15.2095   3
   3   4   3 325.070 15.5054   2
   3   4   3 298.578 15.5960   1
  -4  -4  -3 -0.4302 1.11863   3
  -4  -4  -3 1.13243 1.42385   1
  -4  -4  -3 0.42504 1.19887   2
   4   4   3 1.75962 1.39635   2
   4   4   3 1.70893 1.55910   1
   4   4   3 -0.4599 1.56952   5
  -5  -4  -3 0.42787 1.41772   3
  -5  -4  -3 2.56608 1.68709   1
   5   4   3 0.79142 1.66594   1
   5   4   3 1.59771 1.49926   2
   5   4   3 0.42609 1.76117   5
  -6  -4  -3 87.5644 6.48222   1
  -6  -4  -3 84.8130 6.80954   3
   6   4   3 91.2566 9.33294   5
   6   4   3 88.3442 7.12344   1
   6   4   3 88.7560 6.93847   2
  -7  -4  -3 51.9730 5.85870   3
  -7  -4  -3 45.4680 5.19423   1
   7   4   3 38.1896 6.41078   5
   7   4   3 52.9591 6.08000   2
  -8  -4  -3 -1.4888 1.41962   1
  -8  -4  -3 0.58699 2.17744   3
   8   4   3 -0.0074 2.13678   2
   8   4   3 -0.1948 2.25715   5
  11  -5  -3 6.04896 1.49905   2
 -11   5   3 4.58792 1.47006   3
 -11   5   3 4.17867 2.75822   4
  10  -5  -3 19.1208 2.20188   2
 -10   5   3 19.9041 3.95996   4
 -10   5   3 16.2451 2.09240   3
   9  -5  -3 23.4204 1.86988   2
   9  -5  -3 19.1480 1.89620   2
  -9   5   3 20.2767 1.96975   3
  -9   5   3 26.1574 2.25615   3
  -9   5   3 24.4311 4.31603   4
   8  -5  -3 65.5469 3.50831   2
   8  -5  -3 71.0559 3.52661   2
  -8   5   3 68.0007 6.83080   4
  -8   5   3 71.7313 3.58894   3
  -8   5   3 73.6227 3.62132   3
  -7   5   3 12.6028 2.93849   4
   6  -5  -3 29.6623 2.14473   5
  -6   5   3 31.0792 4.05792   4
   5  -5  -3 7.47528 1.08237   5
  -5   5   3 6.58680 0.73366   3
  -5   5   3 9.02450 2.27214   4
   4  -5  -3 -0.1838 0.34914   2
   4  -5  -3 -0.0580 0.35844   2
  -4   5   3 -0.1087 0.92295   4
  -4   5   3 0.52462 0.44738   3
   3  -5  -3 11.5348 1.34421   2
   3  -5  -3 13.5864 1.49182   2
  -3   5   3 12.9911 1.51012   3
  -3   5   3 10.1561 2.02829   4
   2  -5  -3 469.127 20.0977   2
   2  -5  -3 442.585 20.2216   1
   2  -5  -3 437.867 19.9272   2
  -2   5   3 450.291 19.7632   3
  -2   5   3 432.884 19.6814   3
  -2   5   3 439.466 19.6428   1
  -2   5   3 453.707 19.6218   1
   1  -5  -3 -0.7517 0.60421   2
   1  -5  -3 0.09954 0.71459   2
   1  -5  -3 -0.0365 0.75264   1
  -1   5   3 0.05507 0.59218   3
  -1   5   3 1.14642 0.66666   1
  -1   5   3 0.48624 0.70651   1
  -1   5   3 0.39342 0.76900   3
   0  -5  -3 23.8962 2.62544   2
   0  -5  -3 25.9381 2.85044   1
   0  -5  -3 31.4291 2.91355   3
   0   5   3 21.6634 2.61662   3
   0   5   3 22.7683 3.21406   5
   0   5   3 24.0194 2.67549   2
   0   5   3 23.6015 2.65897   1
  -1  -5  -3 12.5587 2.07281   2
  -1  -5  -3 12.0407 2.02934   3
  -1  -5  -3 12.8564 2.08280   1
   1   5   3 12.4593 2.05369   2
   1   5   3 9.47024 2.10122   1
   1   5   3 11.0469 2.48826   5
   1   5   3 12.3468 2.08179   3
  -2  -5  -3 2.48865 1.46772   3
  -2  -5  -3 4.16179 1.48593   2
  -2  -5  -3 2.76889 1.42158   1
   2   5   3 3.28294 1.81445   5
   2   5   3 3.92570 1.43392   2
   2   5   3 5.23845 1.82983   1
   2   5   3 5.79306 1.76334   3
  -3  -5  -3 81.8413 5.84576   1
  -3  -5  -3 85.6381 5.90884   3
  -3  -5  -3 77.0084 5.59056   2
   3   5   3 91.0992 5.95645   3
   3   5   3 70.4673 6.48041   5
   3   5   3 79.3574 5.99593   1
   3   5   3 88.6713 6.02751   2
  -4  -5  -3 -0.3762 1.42515   3
  -4  -5  -3 -0.4760 1.30037   1
   4   5   3 -0.6496 1.47144   1
   4   5   3 -1.2773 1.76290   5
   4   5   3 -0.3911 1.25737   2
  -5  -5  -3 4.72162 1.92061   1
  -5  -5  -3 0.30231 1.61172   3
   5   5   3 -0.3774 1.40672   2
   5   5   3 -0.0703 1.72878   1
   5   5   3 -0.5976 2.17872   5
  -6  -5  -3 39.7822 4.94528   1
  -6  -5  -3 47.1856 5.69735   3
   6   5   3 30.9661 5.87669   5
   6   5   3 42.1325 5.42179   2
   6   5   3 43.3003 5.50692   1
  -7  -5  -3 39.3348 5.15969   1
   7   5   3 56.1038 6.43660   2
   7   5   3 45.4041 7.25202   5
  11  -6  -3 125.947 6.92282   2
 -11   6   3 138.828 10.4684   4
  10  -6  -3 51.3315 3.32647   2
 -10   6   3 54.6428 6.84405   4
 -10   6   3 52.3950 3.34058   3
   9  -6  -3 0.42518 0.54490   2
   9  -6  -3 0.57003 0.53107   2
  -9   6   3 -0.8834 1.81461   4
  -9   6   3 -0.5133 0.55097   3
   8  -6  -3 0.80456 0.41671   2
   8  -6  -3 0.87286 0.45756   2
  -8   6   3 0.50674 1.63831   4
  -8   6   3 0.65468 0.52436   3
   7  -6  -3 55.0111 2.78364   2
   7  -6  -3 58.1815 2.82779   2
  -7   6   3 57.4205 2.88071   3
  -7   6   3 49.5833 5.78229   4
   6  -6  -3 8.59199 0.94670   2
   6  -6  -3 9.73299 0.94184   2
  -6   6   3 6.92227 2.44473   4
  -6   6   3 9.75575 1.02875   3
   5  -6  -3 99.9166 4.86428   2
   5  -6  -3 102.970 4.95035   2
  -5   6   3 91.2878 6.82274   4
  -5   6   3 97.1424 4.90760   3
   4  -6  -3 51.4811 3.14413   2
   4  -6  -3 57.8015 3.30454   2
  -4   6   3 51.0319 3.16696   3
  -4   6   3 55.4474 4.69930   4
   3  -6  -3 40.8416 2.85287   2
   3  -6  -3 37.6212 2.80264   1
   3  -6  -3 38.2476 2.70989   2
  -3   6   3 38.6063 2.76440   3
  -3   6   3 36.0674 4.23238   4
   2  -6  -3 203.579 9.79189   1
   2  -6  -3 202.392 9.72811   2
   2  -6  -3 178.247 9.44787   2
  -2   6   3 190.169 9.12736   1
  -2   6   3 195.774 9.13698   1
  -2   6   3 194.673 9.57412   3
  -2   6   3 184.504 9.45342   3
   1  -6  -3 3.65921 1.24098   2
   1  -6  -3 5.18557 1.34460   2
   1  -6  -3 3.07999 1.20438   1
  -1   6   3 1.86820 0.91156   3
  -1   6   3 5.20817 1.46973   3
  -1   6   3 3.93132 1.23637   1
  -1   6   3 2.44169 1.52180   5
  -1   6   3 3.77542 1.09439   1
   0  -6  -3 146.767 8.21910   2
   0  -6  -3 158.520 8.47800   1
   0  -6  -3 156.139 8.18543   3
   0   6   3 157.594 8.31557   2
   0   6   3 148.783 8.35847   3
   0   6   3 154.310 8.40005   1
   0   6   3 136.998 9.19153   5
  -1  -6  -3 109.547 6.64040   1
  -1  -6  -3 98.9915 6.31792   3
  -1  -6  -3 91.1090 6.18182   2
   1   6   3 97.3996 6.36781   3
   1   6   3 99.7509 6.36761   2
   1   6   3 112.331 6.68956   1
   1   6   3 102.578 7.45228   5
  -2  -6  -3 382.370 18.9826   1
  -2  -6  -3 381.807 18.5571   3
  -2  -6  -3 404.381 18.8028   2
   2   6   3 377.625 19.0629   1
   2   6   3 356.258 20.7718   5
   2   6   3 383.102 18.8366   2
   2   6   3 399.356 18.6926   3
  -3  -6  -3 13.7239 2.67719   1
  -3  -6  -3 14.7814 2.68272   2
   3   6   3 12.1773 2.74372   3
   3   6   3 10.7118 3.26579   5
   3   6   3 7.38121 2.21740   1
   3   6   3 9.51644 2.39140   2
  -4  -6  -3 18.2563 3.43538   1
   4   6   3 28.0357 4.82600   5
   4   6   3 26.7477 4.20189   1
   4   6   3 21.3960 3.63333   2
  -5  -6  -3 26.5995 4.12988   1
   5   6   3 30.7578 5.51604   5
   5   6   3 41.4205 5.16288   2
   5   6   3 32.0731 4.67357   1
  -6  -6  -3 13.2041 3.27142   1
   6   6   3 12.0482 3.92939   5
   6   6   3 16.8239 3.88610   1
  -7  -6  -3 9.20458 2.86079   1
   7   6   3 9.95147 4.03253   5
   7   6   3 8.60431 3.46156   1
  11  -7  -3 -1.0419 0.72972   2
 -11   7   3 -0.0918 2.52900   4
  10  -7  -3 11.1611 1.53232   2
 -10   7   3 12.1592 3.50641   4
 -10   7   3 12.5012 1.54197   3
   9  -7  -3 116.787 5.85769   2
   9  -7  -3 114.749 5.78623   2
  -9   7   3 122.706 5.80499   3
  -9   7   3 117.730 9.10893   4
   8  -7  -3 91.5805 4.67830   2
   8  -7  -3 87.4984 4.61730   2
  -8   7   3 98.1676 4.67675   3
  -8   7   3 103.816 7.90518   4
   7  -7  -3 -0.2566 0.44364   2
   7  -7  -3 -0.2956 0.45028   2
  -7   7   3 0.80418 0.58771   3
  -7   7   3 -1.8746 1.51291   4
   6  -7  -3 48.1807 2.96997   2
   6  -7  -3 51.9791 3.07645   2
  -6   7   3 51.8430 3.12489   3
  -6   7   3 50.6924 5.58296   4
   5  -7  -3 2.39304 0.92834   2
   5  -7  -3 2.91197 0.89492   2
  -5   7   3 4.86563 1.08396   3
  -5   7   3 1.66066 1.68387   4
   4  -7  -3 -0.4661 0.66072   2
   4  -7  -3 -0.2893 0.65974   2
  -4   7   3 -0.5328 0.59023   3
  -4   7   3 -0.9744 1.09118   4
   3  -7  -3 12.3151 1.96739   2
   3  -7  -3 7.52498 1.45137   2
  -3   7   3 9.65031 1.68266   3
  -3   7   3 13.4534 2.76358   4
   2  -7  -3 70.6998 4.72236   2
   2  -7  -3 73.3404 4.92928   1
  -2   7   3 78.5679 4.41433   1
  -2   7   3 75.3915 4.41314   1
  -2   7   3 77.7330 5.00506   3
  -2   7   3 76.9333 4.93192   3
   1  -7  -3 2.98279 1.36682   1
   1  -7  -3 3.76429 1.36345   2
  -1   7   3 2.60718 1.22169   1
  -1   7   3 2.82107 1.32490   3
  -1   7   3 4.08452 1.66931   5
   0  -7  -3 77.1041 5.31360   1
   0  -7  -3 68.4082 5.08109   2
   0   7   3 77.3092 6.03511   5
   0   7   3 76.7913 5.40237   3
   0   7   3 67.8698 5.11405   1
  -1  -7  -3 585.938 26.3812   2
  -1  -7  -3 592.594 26.8511   1
   1   7   3 527.228 28.9939   5
   1   7   3 529.005 26.5757   1
   1   7   3 583.617 26.2875   3
  -2  -7  -3 14.6754 2.92481   1
  -2  -7  -3 14.1113 2.61723   2
   2   7   3 15.8196 2.90097   3
   2   7   3 12.1362 3.19987   5
   2   7   3 19.3623 3.22323   1
  -3  -7  -3 1.82832 1.83918   1
  -3  -7  -3 6.06097 2.13927   2
   3   7   3 4.16547 1.99180   1
   3   7   3 5.94024 2.78851   5
  -4  -7  -3 85.0544 6.90568   1
   4   7   3 98.5038 9.92631   5
   4   7   3 85.8717 8.27594   1
  -5  -7  -3 -2.3452 1.57029   1
   5   7   3 -0.0577 2.13230   5
   5   7   3 2.82247 2.25678   1
  -6  -7  -3 -1.2531 1.98430   1
   6   7   3 0.42519 2.16131   1
   6   7   3 4.61696 3.26105   5
  10  -8  -3 16.2023 1.83701   2
 -10   8   3 20.0935 4.58923   4
   9  -8  -3 11.7457 1.46761   2
  -9   8   3 10.9008 1.47806   3
  -9   8   3 11.8669 3.60100   4
   8  -8  -3 10.5746 1.38042   2
  -8   8   3 8.86169 1.35667   3
  -8   8   3 10.0047 3.07421   4
   7  -8  -3 3.59104 0.97630   2
  -7   8   3 5.46540 1.16328   3
  -7   8   3 1.78782 2.08771   4
   6  -8  -3 19.3645 2.09046   2
  -6   8   3 18.8797 3.73188   4
  -6   8   3 18.9013 2.12925   3
   5  -8  -3 42.2727 3.04314   2
  -5   8   3 37.5145 2.99663   3
  -5   8   3 34.4629 4.68503   4
   4  -8  -3 26.1654 2.70251   2
  -4   8   3 26.9104 4.05551   4
  -4   8   3 19.7875 2.46730   3
   3  -8  -3 565.154 25.8988   2
  -3   8   3 576.325 25.7833   3
   2  -8  -3 49.0114 3.93304   2
  -2   8   3 47.6056 4.52328   3
  -2   8   3 48.6623 3.51833   1
   1  -8  -3 0.06618 1.27521   1
   1  -8  -3 -0.8113 1.05895   2
  -1   8   3 -0.6534 1.43567   5
  -1   8   3 0.59845 1.16714   1
  -1   8   3 -1.0656 1.02036   3
   0  -8  -3 20.6728 3.07743   2
   0  -8  -3 20.4268 3.14264   1
   0   8   3 23.7882 3.47141   3
   0   8   3 19.7079 3.11403   1
   0   8   3 22.3391 3.83258   5
  -1  -8  -3 13.8229 2.83198   1
  -1  -8  -3 12.6310 2.57171   2
   1   8   3 16.5769 3.10275   1
   1   8   3 16.5390 3.17408   3
   1   8   3 13.1351 3.43274   5
  -2  -8  -3 1.72159 1.79456   1
  -2  -8  -3 2.11789 1.52557   2
   2   8   3 0.66010 1.57378   3
   2   8   3 1.91099 1.80747   1
   2   8   3 -1.6424 1.83035   5
  -3  -8  -3 8.77005 2.60456   1
   3   8   3 8.95824 2.94298   1
   3   8   3 8.57737 3.27282   5
  -4  -8  -3 7.12236 2.63536   1
   4   8   3 6.32916 2.87062   1
   4   8   3 10.3493 3.80703   5
  -5  -8  -3 0.98696 2.00849   1
   5   8   3 2.63919 2.24206   1
   5   8   3 1.14399 2.53104   5
  10  -9  -3 129.529 6.61888   2
 -10   9   3 117.325 10.3463   4
   9  -9  -3 0.77783 0.79993   2
  -9   9   3 2.20665 2.35083   4
   8  -9  -3 1.35886 0.84224   2
  -8   9   3 1.20298 2.11541   4
   7  -9  -3 5.69448 1.33547   2
  -7   9   3 8.95835 3.08316   4
   6  -9  -3 14.9975 2.07205   2
  -6   9   3 19.0912 3.86694   4
   5  -9  -3 84.2715 5.28600   2
  -5   9   3 85.1578 7.00506   4
   4  -9  -3 0.60477 0.93564   2
  -4   9   3 1.83967 1.90744   4
   3  -9  -3 5.22970 1.70804   2
  -3   9   3 6.25049 1.08735   1
  -3   9   3 7.78584 1.11762   1
  -3   9   3 6.92544 1.93393   3
   2  -9  -3 39.0639 4.31229   2
  -2   9   3 35.7598 3.43544   1
  -2   9   3 31.7110 3.89001   3
  -2   9   3 39.8274 4.68691   5
   1  -9  -3 564.554 26.5359   2
  -1   9   3 580.893 26.5635   3
  -1   9   3 589.035 29.2839   5
  -1   9   3 527.673 26.2675   1
   0  -9  -3 5.65966 2.22691   2
   0  -9  -3 10.4385 2.63384   1
   0   9   3 10.7950 3.01518   5
   0   9   3 7.45110 2.53295   3
   0   9   3 4.23422 1.91720   1
  -1  -9  -3 44.5642 4.85618   2
  -1  -9  -3 33.3176 4.56030   1
   1   9   3 46.5483 6.19150   5
   1   9   3 39.3805 4.93909   3
   1   9   3 47.1809 5.26819   1
  -2  -9  -3 4.19201 2.31701   1
  -2  -9  -3 7.45898 2.28823   2
   2   9   3 3.12623 2.62876   5
   2   9   3 7.76005 2.63778   1
  -3  -9  -3 29.8152 4.83015   1
   3   9   3 24.7480 5.24761   5
   3   9   3 23.2894 4.16862   1
  -4  -9  -3 26.5700 4.70002   1
   4   9   3 20.4336 4.19318   1
   4   9   3 17.1608 4.89402   5
   9 -10  -3 4.03173 1.28015   2
  -9  10   3 4.19034 3.26708   4
   8 -10  -3 17.2690 2.29157   2
  -8  10   3 15.0707 4.26103   4
   7 -10  -3 55.9500 4.03382   2
  -7  10   3 49.2771 6.60536   4
   6 -10  -3 36.6200 3.65915   2
  -6  10   3 40.1525 5.56694   4
   5 -10  -3 0.31443 1.04499   2
  -5  10   3 -0.9998 1.59355   4
   4 -10  -3 1.99013 1.41214   2
  -4  10   3 2.77111 1.70064   3
   3 -10  -3 23.6711 3.23313   2
  -3  10   3 11.4915 2.49565   3
  -3  10   3 14.8215 1.73646   1
   2 -10  -3 28.3148 3.75597   2
  -2  10   3 32.3696 4.25723   3
  -2  10   3 29.1608 3.34435   1
  -2  10   3 28.6962 4.34180   5
   1 -10  -3 219.964 11.9743   2
  -1  10   3 211.482 13.2214   5
  -1  10   3 206.519 12.0192   3
  -1  10   3 196.888 11.3222   1
   0 -10  -3 48.9782 5.46529   2
   0  10   3 52.3090 6.67767   5
   0  10   3 45.2232 5.00324   1
   0  10   3 60.6612 6.47977   3
  -1 -10  -3 15.1355 3.25704   2
  -1 -10  -3 18.5241 3.67154   1
   1  10   3 12.6245 4.00519   5
   1  10   3 12.9604 3.00950   1
   1  10   3 9.62339 2.95624   3
  -2 -10  -3 27.5078 4.71473   1
   2  10   3 21.8873 4.17674   1
   2  10   3 17.3165 4.48176   5
  -3 -10  -3 4.33988 2.55486   1
   3  10   3 1.62620 2.93417   5
   3  10   3 -2.4194 1.74024   1
   9 -11  -3 26.3534 3.09981   2
  -9  11   3 32.2280 6.16680   4
   8 -11  -3 0.08220 1.02667   2
  -8  11   3 6.25793 3.19806   4
   7 -11  -3 36.8303 3.75892   2
  -7  11   3 29.2651 5.40063   4
   6 -11  -3 2.15852 1.29782   2
  -6  11   3 -0.5736 1.73680   4
   5 -11  -3 0.97808 1.26842   2
  -5  11   3 0.18359 1.88386   4
   4 -11  -3 55.7797 5.32515   2
  -4  11   3 44.5421 4.98243   3
   3 -11  -3 221.622 12.5300   2
  -3  11   3 233.429 10.9600   1
  -3  11   3 225.123 12.7887   3
   2 -11  -3 19.9955 3.38101   2
  -2  11   3 21.3957 2.90386   1
  -2  11   3 16.0578 3.29715   3
   1 -11  -3 0.01226 1.73020   2
  -1  11   3 1.32646 2.00958   3
  -1  11   3 3.07844 1.59222   1
  -1  11   3 -1.1085 1.88674   5
   0 -11  -3 29.8241 4.58353   2
   0  11   3 36.9219 5.77245   5
   0  11   3 27.5741 4.09674   1
   0  11   3 33.0028 5.07510   3
  -1 -11  -3 85.5815 8.24348   2
   1  11   3 99.6300 7.52059   1
   1  11   3 77.9484 9.38813   5
  -2 -11  -3 4.88438 2.90584   1
   2  11   3 0.27020 1.98258   1
   2  11   3 1.40826 2.61933   5
  -8  12   3 -0.0222 2.46059   4
   7 -12  -3 11.5798 2.40957   2
  -7  12   3 9.65406 3.41328   4
   6 -12  -3 48.0156 4.84656   2
  -6  12   3 40.8016 6.37343   4
   5 -12  -3 117.035 7.75933   2
  -5  12   3 114.160 7.93796   3
   4 -12  -3 12.0315 2.68061   2
  -4  12   3 11.8432 2.99929   3
   3 -12  -3 6.42330 2.36087   2
  -3  12   3 5.11184 1.37408   1
  -3  12   3 5.60904 2.46700   3
   2 -12  -3 1.22424 1.78235   2
  -2  12   3 -2.0679 1.66943   3
  -2  12   3 0.70617 1.36538   1
   1 -12  -3 2.27099 2.08468   2
  -1  12   3 1.19960 1.57791   1
  -1  12   3 1.71458 2.34086   3
  -1  12   3 -1.4712 1.99560   5
   0 -12  -3 1.01244 1.92132   2
   0  12   3 3.94677 3.14246   5
   0  12   3 -0.9755 1.48512   1
   5 -13  -3 4.49925 2.03663   2
  -5  13   3 0.49158 1.86241   3
   4 -13  -3 -0.5356 1.61986   2
  -4  13   3 -3.3695 1.46748   3
   3 -13  -3 3.70042 2.30939   2
  -3  13   3 0.39666 2.03126   3
  -3  13   3 0.61955 0.97665   1
  -2  13  -4 13.1918 3.35616   1
   2 -13   4 11.9626 3.31269   2
  -3  13  -4 52.8882 5.67522   1
   3 -13   4 56.0309 6.31774   2
  -4  13  -4 15.5136 3.08620   1
   4 -13   4 20.8520 4.00187   2
  -5  13  -4 16.0329 4.10535   4
  -5  13  -4 12.0472 2.43147   1
   5 -13   4 13.9105 3.29367   2
   1  12  -4 16.8088 4.60037   5
   1  12  -4 15.7696 3.82268   1
  -1 -12   4 20.7451 4.60352   1
   0  12  -4 8.52416 3.45865   5
   0  12  -4 11.0275 3.21352   1
   0 -12   4 6.63055 2.88981   1
  -1  12  -4 -1.0441 1.78139   1
  -1  12  -4 -0.9901 2.04412   5
   1 -12   4 -3.1869 1.48892   1
  -2  12  -4 43.7924 5.25684   1
   2 -12   4 50.1356 5.77196   2
  -3  12  -4 25.3048 3.89687   1
   3 -12   4 35.8605 4.86948   2
  -4  12  -4 2.05516 2.20504   4
  -4  12  -4 2.37899 1.66643   1
   4 -12   4 1.15073 1.88441   2
  -5  12  -4 8.52345 2.08173   1
  -5  12  -4 13.1749 3.52102   4
   5 -12   4 9.79740 2.69409   2
  -6  12  -4 3.77678 2.81897   4
  -6  12  -4 10.7591 1.64942   1
   6 -12   4 9.65895 2.63622   2
  -7  12  -4 -3.0955 2.06899   4
   7 -12   4 1.62268 1.79867   2
   3  11  -4 1.28889 2.47094   1
   3  11  -4 5.24706 3.53509   5
  -3 -11   4 -2.1658 1.79904   1
   2  11  -4 -0.0831 1.94936   1
   2  11  -4 -1.5000 2.25413   5
  -2 -11   4 -0.4394 1.94064   1
   1  11  -4 24.4097 4.35139   1
   1  11  -4 18.4694 4.54246   5
  -1 -11   4 19.2829 4.06771   1
   0  11  -4 1.02695 1.90899   1
   0  11  -4 5.79862 2.88211   5
   0 -11   4 3.69809 2.42566   1
  -1  11  -4 1.63003 1.85370   1
  -1  11  -4 7.65251 2.85985   5
   1 -11   4 12.1239 2.96236   2
   1 -11   4 5.75989 2.45564   1
  -2  11  -4 116.843 7.87046   1
  -2  11  -4 103.913 8.07725   5
   2 -11   4 107.389 7.83895   2
   2 -11   4 114.749 8.24548   1
  -3  11  -4 10.4103 2.78459   4
  -3  11  -4 7.26156 2.13958   1
   3 -11   4 5.73700 2.32037   2
  -4  11  -4 -0.8378 1.20927   1
  -4  11  -4 -1.2099 1.54068   4
   4 -11   4 3.20756 1.87914   2
  -5  11  -4 22.3426 2.89602   1
  -5  11  -4 23.3238 4.25172   4
   5 -11   4 15.4164 3.19654   2
  -6  11  -4 73.6033 7.91797   4
  -6  11  -4 59.6421 3.94543   1
   6 -11   4 58.1937 6.00535   2
  -7  11  -4 16.2885 4.01289   4
   7 -11   4 11.7329 2.83814   2
  -8  11  -4 12.7566 3.66647   4
   8 -11   4 14.3101 2.94607   2
   4  10  -4 1.28668 2.30816   5
   4  10  -4 -0.3320 2.07120   1
  -4 -10   4 3.90910 2.37622   1
   3  10  -4 1.30775 2.21208   1
   3  10  -4 2.11237 2.51040   5
  -3 -10   4 -0.7436 1.86675   1
   2  10  -4 10.3353 2.89163   1
   2  10  -4 12.4875 3.90606   5
  -2 -10   4 18.8173 3.66983   1
   1  10  -4 5.98216 2.42038   1
   1  10  -4 2.28260 2.14655   5
  -1 -10   4 2.01501 2.00222   1
   0  10  -4 25.7930 3.94242   1
   0  10  -4 27.9532 4.73488   5
   0 -10   4 25.1701 3.82222   2
   0 -10   4 23.7304 3.88298   1
  -1  10  -4 1.44260 1.65931   1
  -1  10  -4 -0.0005 1.68800   5
   1 -10   4 3.56022 2.05755   1
   1 -10   4 0.98027 1.45865   2
  -2  10  -4 5.12792 2.05396   4
  -2  10  -4 6.56989 2.23527   5
  -2  10  -4 3.83288 1.79716   1
   2 -10   4 5.38136 2.21164   2
   2 -10   4 6.78280 2.43081   1
  -3  10  -4 149.751 9.19252   1
  -3  10  -4 154.498 9.89792   4
  -3  10  -4 158.874 9.70400   5
   3 -10   4 164.609 9.58363   2
   3 -10   4 155.366 10.0648   1
  -4  10  -4 346.847 18.9590   4
  -4  10  -4 338.757 17.2678   1
   4 -10   4 369.862 17.9480   2
  -5  10  -4 76.7539 5.19074   1
  -5  10  -4 85.4175 6.88360   4
   5 -10   4 71.4653 5.72507   2
  -6  10  -4 0.49907 0.89873   1
  -6  10  -4 -1.8699 1.59777   4
   6 -10   4 1.76076 1.54434   2
  -7  10  -4 8.63364 3.30248   4
   7 -10   4 12.1486 2.80857   2
  -8  10  -4 37.6723 6.17102   4
   8 -10   4 32.9412 4.44927   2
  -9  10  -4 5.75527 3.44452   4
   9 -10   4 5.49714 2.08615   2
   5   9  -4 0.63925 2.42461   1
   5   9  -4 2.37895 2.64576   5
  -5  -9   4 -1.1413 1.64419   1
   4   9  -4 3.33861 2.72066   5
   4   9  -4 -2.8287 1.60350   1
  -4  -9   4 0.86741 1.84311   1
   3   9  -4 3.39117 2.28551   1
   3   9  -4 4.33483 2.57076   5
  -3  -9   4 2.00512 2.10250   1
   2   9  -4 46.9219 6.16679   5
   2   9  -4 46.4116 5.50351   1
  -2  -9   4 37.6016 4.78882   1
   1   9  -4 74.7386 6.18070   1
   1   9  -4 60.2517 7.03316   5
  -1  -9   4 80.5376 6.48290   2
  -1  -9   4 79.6880 6.23077   1
   0   9  -4 33.4328 4.36966   1
   0   9  -4 35.3543 5.01288   5
   0  -9   4 28.0536 4.15750   1
   0  -9   4 29.2121 4.08752   2
  -1   9  -4 18.6903 3.18109   1
  -1   9  -4 17.2944 2.73142   4
  -1   9  -4 22.3093 3.79144   5
   1  -9   4 20.5703 3.48444   1
   1  -9   4 18.7799 3.16011   2
  -2   9  -4 -0.3643 1.20255   4
  -2   9  -4 2.28862 1.51489   1
  -2   9  -4 0.19376 1.37161   5
   2  -9   4 1.72673 1.59101   1
   2  -9   4 -0.2938 1.29308   2
  -3   9  -4 156.991 9.45276   4
  -3   9  -4 150.592 9.08109   5
  -3   9  -4 147.304 8.80490   1
   3  -9   4 156.157 9.37491   1
   3  -9   4 146.699 8.91699   2
  -4   9  -4 94.8663 5.99166   5
  -4   9  -4 86.8601 6.65094   4
  -4   9  -4 85.8968 5.85681   1
   4  -9   4 89.0069 6.22381   2
  -5   9  -4 2.27467 1.26342   1
  -5   9  -4 1.88801 1.87762   4
   5  -9   4 2.88738 1.63858   2
  -6   9  -4 75.4727 4.59281   1
  -6   9  -4 76.1764 6.64082   4
   6  -9   4 80.6120 5.83926   2
  -7   9  -4 65.0407 7.06661   4
   7  -9   4 43.6425 4.87156   2
  -8   9  -4 51.0924 6.64447   4
   8  -9   4 50.2701 5.34701   2
  -9   9  -4 6.22715 3.21985   4
   9  -9   4 4.13904 1.93371   2
   6   8  -4 33.9047 6.45561   5
   6   8  -4 35.9638 5.56543   2
  -6  -8   4 35.6449 4.85141   1
   5   8  -4 15.6120 4.30614   5
   5   8  -4 18.1123 3.83584   1
   5   8  -4 16.5688 3.69379   2
  -5  -8   4 15.3763 3.36178   1
   4   8  -4 30.6904 4.65321   2
   4   8  -4 21.6777 4.52148   5
   4   8  -4 22.7159 4.09638   1
  -4  -8   4 24.2894 3.77649   1
   3   8  -4 12.1338 2.98152   1
   3   8  -4 7.25735 3.04708   5
   3   8  -4 7.61529 2.46261   2
  -3  -8   4 8.13530 2.38068   1
  -3  -8   4 9.62286 2.66039   3
   2   8  -4 92.8621 7.62935   5
   2   8  -4 98.9666 7.07213   2
   2   8  -4 88.9261 6.98866   1
  -2  -8   4 95.9009 6.85976   3
  -2  -8   4 95.6416 6.94324   1
   1   8  -4 21.4190 3.44894   2
   1   8  -4 23.3183 3.58920   1
   1   8  -4 20.3717 3.72213   5
  -1  -8   4 19.3323 3.14262   1
  -1  -8   4 20.7768 3.09845   2
   0   8  -4 56.5005 5.73380   5
   0   8  -4 44.2567 4.80905   2
   0   8  -4 46.5304 5.00377   1
   0   8  -4 41.3023 3.40130   4
   0  -8   4 50.2637 5.13704   1
   0  -8   4 43.8675 4.72999   2
  -1   8  -4 34.3028 3.55440   4
  -1   8  -4 34.3531 4.04516   1
  -1   8  -4 29.9175 3.88693   5
   1  -8   4 20.7871 3.24814   1
   1  -8   4 34.2589 4.00527   2
  -2   8  -4 0.11423 0.99941   4
  -2   8  -4 0.72367 1.17131   1
  -2   8  -4 -0.6150 1.05180   5
   2  -8   4 1.23288 1.23683   2
   2  -8   4 -0.3012 1.26898   1
  -3   8  -4 239.843 12.8086   5
  -3   8  -4 242.768 13.0732   4
  -3   8  -4 212.813 12.1229   1
   3  -8   4 240.409 12.8035   1
   3  -8   4 252.356 12.4545   2
  -4   8  -4 215.823 12.1727   4
  -4   8  -4 213.314 10.9766   1
  -4   8  -4 214.756 11.2894   5
   4  -8   4 212.557 11.6666   1
   4  -8   4 193.277 11.0453   2
  -5   8  -4 23.8098 3.78388   4
  -5   8  -4 21.3117 2.62929   1
   5  -8   4 16.4843 2.67898   2
  -6   8  -4 203.285 12.4466   4
  -6   8  -4 196.640 9.77339   1
   6  -8   4 196.907 10.8591   2
  -7   8  -4 3.33608 2.21801   4
   7  -8   4 3.53442 1.74063   2
  -8   8  -4 16.0364 3.98888   4
   8  -8   4 19.6264 3.31304   2
  -9   8  -4 16.2149 4.37381   4
   9  -8   4 10.5458 2.58813   2
 -10   8  -4 2.60730 2.79163   4
  10  -8   4 -1.4762 1.21837   2
   7   7  -4 12.0921 4.20394   5
   7   7  -4 10.7007 3.28149   2
  -7  -7   4 12.7252 2.89098   1
  -7  -7   4 10.8193 3.53546   3
   6   7  -4 9.30031 2.96585   2
   6   7  -4 9.80046 3.61962   5
  -6  -7   4 9.34830 3.00108   3
  -6  -7   4 10.8037 2.70388   1
   5   7  -4 1.97315 2.08780   1
   5   7  -4 5.07921 2.84146   5
   5   7  -4 1.57627 1.91413   2
  -5  -7   4 2.26983 1.69178   1
  -5  -7   4 10.5609 2.91361   3
   4   7  -4 112.087 8.24645   1
   4   7  -4 130.223 8.42537   2
   4   7  -4 121.029 9.31080   5
  -4  -7   4 110.973 7.96797   3
  -4  -7   4 125.462 7.89081   1
   3   7  -4 139.498 9.19974   1
   3   7  -4 160.701 9.38123   2
   3   7  -4 131.854 10.0884   5
  -3  -7   4 147.766 8.96977   3
  -3  -7   4 150.414 9.00456   1
   2   7  -4 0.30988 1.89251   5
   2   7  -4 2.86371 1.70967   1
   2   7  -4 1.36315 1.34564   2
  -2  -7   4 1.85718 1.46277   2
  -2  -7   4 3.05456 1.63889   3
  -2  -7   4 0.51145 1.35511   1
   1   7  -4 31.7306 4.34085   5
   1   7  -4 31.0823 3.85815   2
   1   7  -4 32.7139 3.93438   1
  -1  -7   4 33.5535 3.86849   3
  -1  -7   4 25.6305 3.31103   2
  -1  -7   4 31.2969 3.86221   1
   0   7  -4 -1.7908 0.91921   1
   0   7  -4 -0.3766 1.23143   5
   0   7  -4 0.71359 1.04923   2
   0   7  -4 -0.4151 0.72796   4
   0  -7   4 1.48408 1.23384   1
   0  -7   4 0.89991 1.17778   2
   0  -7   4 1.69233 1.27014   3
  -1   7  -4 5.17076 1.67643   1
  -1   7  -4 1.62865 1.24591   2
  -1   7  -4 3.30823 1.24506   4
  -1   7  -4 3.09316 1.58389   5
   1  -7   4 1.83263 1.33952   1
   1  -7   4 1.15676 1.19162   3
   1  -7   4 1.71883 1.21843   2
  -2   7  -4 0.66680 1.03041   4
  -2   7  -4 -0.3019 0.97088   1
  -2   7  -4 0.28701 1.01237   2
  -2   7  -4 -0.7059 1.01764   5
   2  -7   4 -1.0541 0.73585   2
   2  -7   4 0.14635 1.16509   1
   2  -7   4 2.26396 1.15960   3
  -3   7  -4 27.1560 3.08111   5
  -3   7  -4 25.7106 3.44889   4
  -3   7  -4 24.1610 2.92358   1
   3  -7   4 25.5743 3.01705   2
   3  -7   4 21.8186 3.21405   1
  -4   7  -4 105.997 7.04863   4
  -4   7  -4 103.378 6.23636   1
  -4   7  -4 111.133 6.29931   5
   4  -7   4 93.8486 6.30272   2
   4  -7   4 102.163 6.61550   1
  -5   7  -4 266.171 14.9648   4
  -5   7  -4 270.690 13.2026   1
  -5   7  -4 282.799 13.7436   5
   5  -7   4 258.656 13.5894   2
  -6   7  -4 9.81357 2.90065   4
  -6   7  -4 0.89939 0.92110   1
   6  -7   4 -0.7878 1.08632   2
  -7   7  -4 106.761 8.16165   4
   7  -7   4 104.631 6.81668   2
  -8   7  -4 17.9105 4.10705   4
   8  -7   4 22.8036 3.41056   2
  -9   7  -4 1.19132 2.16442   4
   9  -7   4 1.81262 1.65834   2
 -10   7  -4 -1.3278 2.33925   4
  10  -7   4 -0.7123 1.38927   2
   7   6  -4 22.4449 5.05979   5
   7   6  -4 24.3934 4.47368   2
  -7  -6   4 46.9179 5.67416   3
  -7  -6   4 33.1200 3.95827   1
   6   6  -4 61.9075 6.37412   2
   6   6  -4 60.4007 7.55889   5
  -6  -6   4 66.3600 5.22358   1
  -6  -6   4 73.5136 6.89404   3
   5   6  -4 73.7553 6.07618   2
   5   6  -4 66.5859 6.80452   1
   5   6  -4 70.9177 7.86564   5
  -5  -6   4 92.8443 6.43706   3
  -5  -6   4 69.0431 5.44207   1
   4   6  -4 61.5914 5.80848   2
   4   6  -4 57.3302 5.75558   1
   4   6  -4 55.7958 6.54857   5
  -4  -6   4 51.3635 4.99902   1
  -4  -6   4 55.3306 5.33882   3
   3   6  -4 13.1621 3.09073   5
   3   6  -4 19.3422 3.07031   1
   3   6  -4 13.8060 2.62348   2
  -3  -6   4 12.8747 2.66162   3
  -3  -6   4 15.3581 2.65678   1
   2   6  -4 86.6583 6.60892   5
   2   6  -4 88.8362 6.10172   1
   2   6  -4 84.7779 5.97566   2
  -2  -6   4 91.6559 5.79681   2
  -2  -6   4 83.5772 5.87316   3
  -2  -6   4 87.4730 5.89824   1
   1   6  -4 3.59250 1.53693   1
   1   6  -4 5.18767 0.98061   4
   1   6  -4 4.36128 1.61261   2
   1   6  -4 5.30876 1.82314   5
  -1  -6   4 3.92506 1.53160   3
  -1  -6   4 3.07242 1.27787   2
  -1  -6   4 4.62759 1.58087   1
   0   6  -4 230.585 11.7629   2
   0   6  -4 234.475 12.7048   5
   0   6  -4 232.309 11.2990   4
   0   6  -4 209.734 11.7139   1
   0  -6   4 246.278 11.9945   1
   0  -6   4 220.654 11.4377   3
   0  -6   4 218.468 11.5461   2
  -1   6  -4 224.007 11.7964   1
  -1   6  -4 219.313 11.6740   2
  -1   6  -4 242.210 11.8402   4
  -1   6  -4 241.279 12.6443   5
   1  -6   4 233.053 11.6990   2
   1  -6   4 214.379 11.8650   1
   1  -6   4 239.743 11.6048   3
  -2   6  -4 8.47542 1.83020   1
  -2   6  -4 11.1745 1.92720   2
  -2   6  -4 11.0408 1.95125   4
  -2   6  -4 12.3636 2.08532   5
   2  -6   4 7.86078 1.65926   3
   2  -6   4 11.1675 2.04571   1
   2  -6   4 8.85588 1.81332   2
  -3   6  -4 -0.1927 0.76714   5
  -3   6  -4 0.30151 0.93171   1
  -3   6  -4 1.39909 1.03979   2
  -3   6  -4 -1.0159 0.93169   4
   3  -6   4 0.31444 0.94617   2
   3  -6   4 -1.0328 0.84671   1
   3  -6   4 1.06698 0.81647   3
  -4   6  -4 55.2796 4.10729   1
  -4   6  -4 65.6988 5.09231   4
   4  -6   4 66.1648 4.70907   1
   4  -6   4 61.9210 4.47346   2
  -5   6  -4 7.04745 1.53406   1
  -5   6  -4 6.82833 2.30141   4
   5  -6   4 9.18825 1.88742   2
   5  -6   4 7.86590 1.96335   1
  -6   6  -4 1405.82 60.5581   1
  -6   6  -4 1331.21 65.0476   4
   6  -6   4 1429.03 60.9225   2
  -7   6  -4 115.308 5.68805   1
  -7   6  -4 108.632 8.25526   4
   7  -6   4 111.628 7.11563   2
  -8   6  -4 5.60070 2.63895   4
   8  -6   4 5.33576 1.93304   2
  -9   6  -4 -1.0539 1.81225   4
   9  -6   4 1.44159 1.65397   2
 -10   6  -4 10.4575 3.52731   4
  10  -6   4 6.48594 2.34652   2
   8   5  -4 3.27417 2.46235   2
   8   5  -4 6.42303 3.70610   5
  -8  -5   4 3.71616 1.42238   1
  -8  -5   4 4.54685 2.43714   3
   7   5  -4 186.127 11.3745   2
   7   5  -4 179.222 12.8547   5
  -7  -5   4 186.839 11.1693   3
  -7  -5   4 184.170 9.99120   1
   6   5  -4 2.35359 2.23994   5
   6   5  -4 0.96565 1.57736   2
  -6  -5   4 3.61724 1.56525   1
  -6  -5   4 1.56295 1.63927   3
   5   5  -4 10.7127 3.00009   5
   5   5  -4 10.5865 2.48664   2
   5   5  -4 15.1626 3.00891   1
  -5  -5   4 15.2757 2.77915   3
  -5  -5   4 11.5857 2.28880   1
   4   5  -4 98.1232 6.32748   1
   4   5  -4 67.6893 5.65066   2
   4   5  -4 83.2652 6.88000   5
  -4  -5   4 88.1089 5.91107   3
  -4  -5   4 81.8400 5.56547   1
   3   5  -4 154.053 10.2987   5
   3   5  -4 163.232 9.41901   1
   3   5  -4 149.594 9.22342   2
  -3  -5   4 168.985 9.31759   3
  -3  -5   4 193.035 9.33380   2
  -3  -5   4 176.450 9.30628   1
   2   5  -4 221.544 11.2862   1
   2   5  -4 199.496 10.9290   2
   2   5  -4 223.384 12.3036   5
  -2  -5   4 210.326 10.7602   2
  -2  -5   4 207.613 10.7886   3
  -2  -5   4 203.571 10.9191   1
   1   5  -4 172.095 8.64274   2
   1   5  -4 161.986 7.53325   4
   1   5  -4 144.037 9.10069   5
   1   5  -4 151.246 8.51468   1
  -1  -5   4 143.633 8.20052   3
  -1  -5   4 137.900 8.29114   1
  -1  -5   4 160.297 8.34554   2
   0   5  -4 1.18500 1.00726   1
   0   5  -4 2.31071 0.81717   4
   0   5  -4 3.35979 1.39464   5
   0   5  -4 0.81123 0.97362   2
   0  -5   4 1.79130 1.15214   1
   0  -5   4 1.43411 0.98405   2
   0  -5   4 0.72072 0.88483   3
  -1   5  -4 4.19021 1.38050   5
  -1   5  -4 6.50154 1.58407   1
  -1   5  -4 5.15789 1.37625   2
  -1   5  -4 5.83871 1.26916   4
   1  -5   4 3.97041 1.30662   2
   1  -5   4 2.97827 1.20009   1
   1  -5   4 5.08610 1.32505   3
  -2   5  -4 81.5561 5.50446   1
  -2   5  -4 93.0485 5.83945   5
  -2   5  -4 105.003 5.77744   2
   2  -5   4 103.710 5.62620   3
   2  -5   4 92.8149 5.62398   2
   2  -5   4 99.2312 5.92993   1
  -3   5  -4 46.8575 3.59549   1
  -3   5  -4 55.8558 3.75357   2
   3  -5   4 51.8102 3.58707   3
   3  -5   4 44.8174 3.76735   1
   3  -5   4 53.1131 3.83394   2
  -4   5  -4 253.383 12.5063   3
  -4   5  -4 249.402 12.5027   1
  -4   5  -4 255.804 12.4043   2
  -4   5  -4 258.214 12.4647   1
   4  -5   4 265.522 12.9443   1
   4  -5   4 257.107 12.4116   3
   4  -5   4 244.206 12.5232   2
  -5   5  -4 23.4453 2.57571   1
  -5   5  -4 24.4900 2.68077   1
   5  -5   4 27.4273 3.29837   1
   5  -5   4 24.6199 2.93429   2
  -6   5  -4 397.867 18.0805   1
   6  -5   4 384.248 18.7245   2
  -7   5  -4 88.3646 7.13308   4
  -7   5  -4 96.4495 5.07272   1
   7  -5   4 88.3939 6.10015   2
  -8   5  -4 5.11066 2.29903   4
   8  -5   4 4.18748 1.81478   2
  -9   5  -4 3.80922 2.73539   4
   9  -5   4 2.76097 1.77240   2
 -10   5  -4 0.22967 2.30598   4
  10  -5   4 -1.7615 1.44741   2
   9   4  -4 4.63039 3.11926   5
   9   4  -4 0.97939 1.95432   2
  -9  -4   4 2.62038 2.14268   3
   8   4  -4 82.1401 9.38103   5
   8   4  -4 87.1065 7.10013   2
  -8  -4   4 85.9792 4.90541   1
  -8  -4   4 96.3513 7.05384   3
   7   4  -4 75.1863 6.01571   2
   7   4  -4 57.9731 7.26220   5
  -7  -4   4 67.4501 6.26997   3
  -7  -4   4 71.3464 4.58114   1
   6   4  -4 139.357 8.93562   2
   6   4  -4 156.525 10.6512   5
  -6  -4   4 150.380 8.92594   3
  -6  -4   4 150.067 8.14144   1
   5   4  -4 1121.47 59.7371   5
   5   4  -4 1219.65 55.2879   1
   5   4  -4 1331.37 54.8789   2
  -5  -4   4 1243.95 54.5249   1
  -5  -4   4 1255.27 53.7214   3
   4   4  -4 3.42762 1.44934   2
   4   4  -4 2.90578 1.49011   1
   4   4  -4 5.96835 2.06508   5
  -4  -4   4 4.32196 1.61912   3
  -4  -4   4 1.58277 1.10695   1
   3   4  -4 106.205 7.31865   5
   3   4  -4 104.960 6.43844   2
   3   4  -4 108.099 6.58773   1
  -3  -4   4 108.250 6.29993   1
  -3  -4   4 111.324 6.21942   2
  -3  -4   4 102.944 6.29424   3
   2   4  -4 163.450 8.95359   2
   2   4  -4 176.245 10.0724   5
   2   4  -4 171.961 9.13442   1
  -2  -4   4 174.846 8.81106   2
  -2  -4   4 169.087 8.87215   3
  -2  -4   4 167.273 8.94369   1
   1   4  -4 87.5360 6.12541   5
   1   4  -4 97.3725 5.74588   1
   1   4  -4 91.9309 4.79172   4
   1   4  -4 94.5274 5.63767   2
  -1  -4   4 100.301 5.56822   3
  -1  -4   4 100.187 5.72373   1
  -1  -4   4 95.5359 5.55293   2
   0   4  -4 131.922 7.34356   1
   0   4  -4 142.323 7.39094   2
   0   4  -4 127.923 7.83702   5
   0  -4   4 142.951 7.23462   3
   0  -4   4 136.513 7.45715   1
   0  -4   4 134.648 7.21267   2
  -1   4  -4 344.873 16.4680   2
   1  -4   4 349.220 16.7734   1
   1  -4   4 373.199 16.5049   2
   1  -4   4 349.025 16.1462   3
  -2   4  -4 69.5169 4.54489   1
  -2   4  -4 75.0463 4.54965   2
   2  -4   4 71.4284 4.40786   3
   2  -4   4 73.3321 4.65714   1
   2  -4   4 70.6979 4.51831   2
  -3   4  -4 100.190 5.83285   2
  -3   4  -4 102.227 5.86534   1
  -3   4  -4 101.232 5.81300   2
   3  -4   4 100.721 6.05639   1
   3  -4   4 99.9840 5.68683   3
   3  -4   4 111.389 5.98863   2
  -4   4  -4 328.799 14.6790   2
  -4   4  -4 310.033 14.5864   2
  -4   4  -4 309.910 14.6512   1
  -4   4  -4 284.452 14.4392   3
   4  -4   4 299.877 14.7043   2
   4  -4   4 304.794 15.0435   1
   4  -4   4 312.677 14.3411   3
  -5   4  -4 6.86274 1.50534   1
  -5   4  -4 4.13718 1.27431   1
  -5   4  -4 1.73087 1.05488   3
   5  -4   4 6.17220 1.62611   2
   5  -4   4 8.13445 1.82473   1
  -6   4  -4 35.7389 2.91100   1
   6  -4   4 36.8768 3.68162   2
   6  -4   4 30.4575 3.66754   1
  -7   4  -4 36.1886 2.80598   1
   7  -4   4 29.9728 3.57071   2
  -8   4  -4 3.88250 0.94357   1
   8  -4   4 3.52232 1.68304   2
  -9   4  -4 -1.1302 1.84286   4
   9  -4   4 -0.4993 1.55557   2
 -10   4  -4 5.65991 2.87272   4
  10  -4   4 4.93455 2.47102   2
   9   3  -4 -0.1471 2.63507   5
   9   3  -4 0.15476 1.68080   2
  -9  -3   4 2.67084 1.92734   3
   8   3  -4 20.5892 3.50149   2
   8   3  -4 23.3692 4.66339   5
  -8  -3   4 31.1156 4.08695   3
   7   3  -4 37.0923 4.33424   2
   7   3  -4 31.2875 4.97220   5
  -7  -3   4 39.4817 2.65744   1
  -7  -3   4 36.9177 4.21277   3
   6   3  -4 140.375 9.85846   5
   6   3  -4 142.482 8.44165   2
  -6  -3   4 135.246 7.32486   1
  -6  -3   4 153.092 8.38261   3
   5   3  -4 202.785 10.6319   1
   5   3  -4 203.641 12.0592   5
   5   3  -4 187.237 10.4171   2
  -5  -3   4 198.700 9.86063   1
  -5  -3   4 195.662 10.3440   3
   4   3  -4 438.197 21.5350   2
   4   3  -4 489.935 22.0042   1
   4   3  -4 447.547 21.8068   2
   4   3  -4 491.178 24.1795   5
  -4  -3   4 434.861 21.1468   3
  -4  -3   4 454.595 21.3147   1
  -4  -3   4 517.491 21.5526   1
   3   3  -4 126.244 7.83069   5
   3   3  -4 120.291 6.84371   1
   3   3  -4 117.681 6.77673   2
  -3  -3   4 123.283 6.64347   1
  -3  -3   4 122.507 6.74824   3
  -3  -3   4 124.317 6.55652   2
   2   3  -4 311.524 15.3372   5
   2   3  -4 279.228 13.6381   2
   2   3  -4 273.213 13.7317   1
  -2  -3   4 282.064 13.4019   3
  -2  -3   4 295.791 13.5075   2
  -2  -3   4 285.073 13.6565   1
   1   3  -4 724.946 32.3660   1
   1   3  -4 748.623 32.0250   2
   1   3  -4 698.636 34.7430   5
  -1  -3   4 692.183 31.3377   3
  -1  -3   4 731.711 32.2867   1
  -1  -3   4 748.514 31.8311   2
   0   3  -4 48.3660 3.35821   2
   0   3  -4 46.4610 3.36497   1
   0   3  -4 38.1163 3.18865   2
   0  -3   4 52.2671 3.51143   1
   0  -3   4 54.7287 3.38882   3
   0  -3   4 48.8965 3.29895   2
  -1   3  -4 4.10038 1.16028   2
  -1   3  -4 6.57535 1.36489   1
   1  -3   4 5.91012 1.20589   2
   1  -3   4 5.96137 1.36702   1
   1  -3   4 6.26147 1.24907   3
  -2   3  -4 1489.60 64.2789   2
  -2   3  -4 1503.94 65.0576   1
   2  -3   4 1524.39 63.1994   3
   2  -3   4 1508.87 64.2976   2
   2  -3   4 1437.56 65.1104   1
  -3   3  -4 41.7606 3.24423   1
  -3   3  -4 45.4161 3.24771   2
   3  -3   4 46.9328 3.53891   1
   3  -3   4 48.5956 3.43370   2
   3  -3   4 44.3175 3.18681   3
  -4   3  -4 110.641 6.18376   1
  -4   3  -4 112.330 6.17928   2
   4  -3   4 111.394 6.53351   1
   4  -3   4 108.443 6.06745   3
   4  -3   4 105.702 6.25388   2
  -5   3  -4 6.87820 1.47501   1
  -5   3  -4 7.29748 1.65743   3
  -5   3  -4 12.7211 1.97571   1
   5  -3   4 9.21423 1.80420   2
   5  -3   4 9.11853 2.02284   1
   5  -3   4 8.18449 1.96014   1
  -6   3  -4 1.64928 1.02340   1
   6  -3   4 -0.1048 1.10520   1
   6  -3   4 -0.3565 1.08652   1
   6  -3   4 0.75494 1.17696   2
  -7   3  -4 7.95141 1.62165   1
   7  -3   4 6.86065 2.02144   2
  -8   3  -4 17.1982 2.07156   1
   8  -3   4 11.8415 2.70291   2
   9  -3   4 2.49921 1.79196   2
 -10   3  -4 5.59604 3.06020   4
  10  -3   4 8.68963 2.85034   2
  10   2  -4 -0.5764 1.61692   2
  10   2  -4 -0.3444 2.38146   5
 -10  -2   4 2.08346 1.87838   3
   9   2  -4 0.58597 1.52786   2
   9   2  -4 1.77495 2.51444   5
  -9  -2   4 -2.1366 1.41025   3
   8   2  -4 1.40966 1.60280   2
   8   2  -4 3.64556 2.20056   5
  -8  -2   4 1.71184 1.45167   3
   7   2  -4 53.4692 4.21544   2
   7   2  -4 36.0295 5.06898   5
  -7  -2   4 37.9550 3.97522   3
   6   2  -4 242.742 12.1358   2
   6   2  -4 232.391 13.9695   5
  -6  -2   4 240.489 10.7063   1
  -6  -2   4 241.088 11.9065   3
  -6  -2   4 228.224 10.6682   1
   5   2  -4 40.4082 3.72187   1
   5   2  -4 33.8729 3.28067   2
   5   2  -4 34.7525 4.35077   5
  -5  -2   4 35.2115 2.37618   1
  -5  -2   4 34.3251 2.43846   1
  -5  -2   4 36.0905 3.49508   3
   4   2  -4 273.723 14.2905   5
   4   2  -4 271.011 12.5581   2
   4   2  -4 245.311 12.4708   2
   4   2  -4 253.722 12.6436   1
  -4  -2   4 236.045 12.0660   1
  -4  -2   4 268.769 12.1660   1
  -4  -2   4 281.488 12.5141   3
   3   2  -4 450.390 20.3893   2
   3   2  -4 451.071 22.7633   5
   3   2  -4 455.910 20.7509   1
   3   2  -4 451.337 20.4843   2
  -3  -2   4 456.904 20.4134   1
  -3  -2   4 457.232 20.4169   1
  -3  -2   4 446.219 20.1347   3
   2   2  -4 79.8662 4.69280   2
   2   2  -4 64.3280 5.09823   5
   2   2  -4 90.9131 4.85990   1
   2   2  -4 86.3183 4.67947   2
  -2  -2   4 82.9787 4.61102   1
  -2  -2   4 86.1158 4.66658   1
  -2  -2   4 86.6194 4.67594   3
  -2  -2   4 79.2544 4.48464   2
   1   2  -4 451.928 20.5022   1
   1   2  -4 457.496 20.2952   2
  -1  -2   4 438.924 20.3905   1
  -1  -2   4 445.728 19.9146   3
  -1  -2   4 465.230 20.1588   2
   0   2  -4 88.8413 5.18684   1
   0   2  -4 98.0897 5.19049   2
   0  -2   4 90.7008 5.21573   1
   0  -2   4 102.478 5.18416   2
   0  -2   4 88.8837 5.02858   3
  -1   2  -4 498.217 21.4540   2
  -1   2  -4 453.699 21.5898   1
   1  -2   4 476.095 21.4278   2
   1  -2   4 488.491 21.7310   1
   1  -2   4 474.225 21.0776   3
  -2   2  -4 194.216 9.11535   1
  -2   2  -4 180.144 8.91729   2
   2  -2   4 181.953 8.79461   3
   2  -2   4 174.195 9.11464   1
   2  -2   4 166.991 8.85898   2
  -3   2  -4 50.7408 3.67055   1
  -3   2  -4 53.3250 3.62680   2
   3  -2   4 51.0876 3.65493   2
   3  -2   4 56.4566 3.92569   1
   3  -2   4 58.1187 3.71755   3
  -4   2  -4 320.387 15.2916   2
  -4   2  -4 333.453 15.5194   1
   4  -2   4 315.291 15.4763   2
   4  -2   4 343.975 15.9074   1
   4  -2   4 306.025 15.0242   3
   4  -2   4 334.300 15.8220   1
  -5   2  -4 337.998 15.5122   2
  -5   2  -4 314.772 15.5301   1
   5  -2   4 329.550 16.0538   1
   5  -2   4 319.191 15.7306   2
  -6   2  -4 1.17601 1.29233   3
  -6   2  -4 2.17206 1.08640   1
   6  -2   4 2.74761 1.55733   1
   6  -2   4 1.96136 1.31721   2
  -7   2  -4 114.865 6.65973   1
  -7   2  -4 121.615 7.51201   3
   7  -2   4 110.418 7.28936   2
  -8   2  -4 45.0922 3.47599   1
  -8   2  -4 39.1927 4.57654   3
   8  -2   4 43.4397 4.78466   2
  -9   2  -4 2.62788 1.11487   1
  -9   2  -4 2.78317 2.02740   3
   9  -2   4 1.96818 1.82272   2
 -10   2  -4 2.20853 2.51046   4
 -10   2  -4 -2.7835 1.63436   3
  10  -2   4 -0.6190 1.68579   2
  10   1  -4 82.4772 6.38811   2
  10   1  -4 91.8758 9.52644   5
 -10  -1   4 67.5276 6.53646   3
   9   1  -4 -0.2745 1.31305   2
   9   1  -4 4.45161 2.51186   5
  -9  -1   4 5.69562 1.94196   3
   8   1  -4 10.1417 2.15691   2
   8   1  -4 13.8279 3.44148   5
  -8  -1   4 10.3191 2.19396   3
   7   1  -4 54.4967 5.94953   5
   7   1  -4 44.1104 4.19278   2
  -7  -1   4 45.3068 3.57431   4
  -7  -1   4 52.2250 4.52651   3
   6   1  -4 92.2618 6.32658   5
   6   1  -4 74.2379 4.91103   2
  -6  -1   4 72.3756 4.85875   3
  -6  -1   4 77.7204 4.77373   4
   5   1  -4 396.845 17.2848   1
   5   1  -4 338.926 16.9197   2
   5   1  -4 359.975 19.2297   5
   5   1  -4 362.244 16.9500   2
  -5  -1   4 387.973 17.5517   4
  -5  -1   4 363.944 16.7308   3
   4   1  -4 107.838 6.07688   2
   4   1  -4 127.203 6.17945   2
   4   1  -4 110.388 7.22295   5
   4   1  -4 117.980 6.24081   1
  -4  -1   4 116.474 6.06648   3
  -4  -1   4 116.569 5.46041   1
  -4  -1   4 116.943 5.44197   1
   3   1  -4 288.016 13.1319   2
   3   1  -4 308.815 13.0946   2
   3   1  -4 234.452 13.0317   1
   3   1  -4 280.321 14.7332   5
   3   1  -4 289.663 13.1093   2
  -3  -1   4 293.423 12.8222   1
  -3  -1   4 295.329 12.8030   1
  -3  -1   4 281.004 12.8722   3
   2   1  -4 355.823 15.4266   2
   2   1  -4 350.088 15.6517   1
   2   1  -4 315.108 15.3558   2
  -2  -1   4 322.919 15.1261   3
  -2  -1   4 355.063 15.4342   1
  -2  -1   4 351.132 15.3917   1
   1   1  -4 633.403 27.9984   2
   1   1  -4 621.502 28.3533   1
   1   1  -4 639.734 28.0069   2
  -1  -1   4 633.528 28.2727   1
  -1  -1   4 650.674 27.9123   2
  -1  -1   4 653.191 28.2537   1
  -1  -1   4 656.060 27.6244   3
   0   1  -4 80.0947 4.52918   2
   0   1  -4 86.2418 4.62036   1
   0  -1   4 76.2008 4.43473   2
   0  -1   4 80.8640 4.48248   3
   0  -1   4 84.0142 4.60840   1
  -1   1  -4 7.65251 1.29916   2
  -1   1  -4 6.27781 1.26321   1
   1  -1   4 7.21433 1.42045   1
   1  -1   4 8.39126 1.37896   2
   1  -1   4 9.14245 1.40982   3
  -2   1  -4 308.252 15.0828   1
  -2   1  -4 335.261 15.0171   2
   2  -1   4 335.917 14.8023   3
   2  -1   4 310.168 15.2182   1
   2  -1   4 324.252 14.9860   2
  -3   1  -4 503.141 23.2046   1
  -3   1  -4 513.953 22.9921   2
   3  -1   4 518.803 23.4617   1
   3  -1   4 534.788 23.5572   1
   3  -1   4 509.811 22.6145   3
   3  -1   4 474.996 22.9859   2
  -4   1  -4 48.6628 3.76449   3
  -4   1  -4 49.0523 3.56622   2
  -4   1  -4 45.7371 3.55956   1
   4  -1   4 53.5329 3.68120   3
   4  -1   4 50.5629 3.91447   1
   4  -1   4 44.6975 3.65917   2
  -5   1  -4 8.65025 1.78311   2
  -5   1  -4 7.27557 1.84163   3
  -5   1  -4 5.67199 1.59341   1
   5  -1   4 9.50320 2.02101   2
  -6   1  -4 17.3477 2.78554   3
  -6   1  -4 18.8082 2.61438   1
   6  -1   4 29.8657 3.82291   1
   6  -1   4 25.0717 3.33053   2
  -7   1  -4 87.2946 6.11156   3
  -7   1  -4 76.4740 5.20744   1
   7  -1   4 74.1229 5.79022   2
  -8   1  -4 -1.1402 1.29848   3
  -8   1  -4 0.70537 1.09440   1
   8  -1   4 1.15891 1.71020   2
  -9   1  -4 21.9953 4.03421   3
  -9   1  -4 20.9662 2.63855   1
   9  -1   4 19.1488 3.48743   2
 -10   1  -4 9.63669 3.05438   3
  10  -1   4 8.89399 3.16883   2
  10   0  -4 3.27349 1.75433   2
  10   0  -4 0.49626 2.26608   5
 -10   0   4 3.59176 1.84457   3
   9   0  -4 23.5589 4.34323   5
   9   0  -4 24.0450 3.18502   2
  -9   0   4 20.7508 3.06416   3
   8   0  -4 -0.0670 1.03634   2
   8   0  -4 1.08780 1.70923   5
  -8   0   4 -0.1330 0.96940   3
  -8   0   4 0.36794 1.13183   4
   7   0  -4 0.45328 1.54204   5
   7   0  -4 0.65476 0.94095   2
  -7   0   4 1.52980 1.14603   4
  -7   0   4 0.73311 0.96365   3
   6   0  -4 18.8439 2.15734   2
   6   0  -4 17.5710 2.92770   5
   6   0  -4 19.0698 2.15827   2
  -6   0   4 15.7153 1.94055   3
  -6   0   4 17.9382 2.40433   4
   5   0  -4 7.36308 1.91197   5
   5   0  -4 8.58168 1.29629   2
   5   0  -4 7.56542 1.26829   2
   5   0  -4 7.40683 1.27574   1
  -5   0   4 6.20891 1.41027   4
  -5   0   4 6.84059 1.22285   3
   4   0  -4 52.1753 2.97859   2
   4   0  -4 47.6060 3.80656   5
   4   0  -4 46.4590 2.95758   1
   4   0  -4 52.4958 3.02024   2
   4   0  -4 48.3473 2.98921   2
  -4   0   4 48.7538 3.28007   4
  -4   0   4 44.8187 2.91121   3
   3   0  -4 275.395 14.5285   5
   3   0  -4 274.669 12.8043   2
   3   0  -4 282.329 12.9505   1
   3   0  -4 291.015 12.7966   2
  -3   0   4 298.097 12.6889   3
   2   0  -4 230.958 10.3518   2
   2   0  -4 226.104 10.2916   2
  -2   0   4 227.425 10.1366   1
  -2   0   4 219.530 10.1694   3
  -2   0   4 221.607 10.1133   1
   1   0  -4 284.119 12.7157   1
   1   0  -4 283.332 12.5427   2
   1   0  -4 272.920 12.5261   2
  -1   0   4 266.958 12.5143   1
  -1   0   4 267.376 12.6035   1
  -1   0   4 263.856 12.3982   2
  -1   0   4 296.590 12.4320   3
   0   0  -4 133.746 7.17752   2
   0   0  -4 155.103 7.37915   1
   0   0   4 147.439 7.35128   1
   0   0   4 150.177 7.21890   2
   0   0   4 150.184 7.19124   3
  -1   0  -4 44.5191 2.96962   2
  -1   0  -4 38.4770 2.87499   1
   1   0   4 37.3537 2.94141   1
   1   0   4 40.0958 2.82234   2
   1   0   4 41.6487 2.88622   3
  -2   0  -4 149.883 7.73659   2
  -2   0  -4 157.721 7.86549   1
   2   0   4 140.504 7.69752   2
   2   0   4 140.243 7.88277   1
   2   0   4 162.399 7.74141   3
  -3   0  -4 92.8869 5.45090   2
  -3   0  -4 91.1525 5.46777   1
  -3   0  -4 87.1386 5.46327   3
   3   0   4 87.7962 5.47000   2
   3   0   4 99.1018 5.48601   3
   3   0   4 95.0656 5.72269   1
  -4   0  -4 36.8255 3.61830   2
  -4   0  -4 35.5628 3.54618   3
  -4   0  -4 36.6145 3.52692   1
   4   0   4 32.9974 3.49025   2
   4   0   4 32.3496 3.29273   3
   4   0   4 37.0699 3.75626   1
  -5   0  -4 243.807 12.7315   1
  -5   0  -4 266.834 12.7766   2
  -5   0  -4 263.748 12.9047   3
   5   0   4 251.520 12.9479   2
   5   0   4 241.611 13.1683   1
  -6   0  -4 11.5710 2.17380   1
  -6   0  -4 14.2569 2.65563   3
   6   0   4 12.3457 2.45848   2
   6   0   4 12.3023 2.70487   1
  -7   0  -4 5.49252 2.10973   3
  -7   0  -4 1.79583 1.38820   1
   7   0   4 2.92543 1.80858   2
  -8   0  -4 31.6663 4.47024   3
  -8   0  -4 37.2591 3.89151   1
   8   0   4 38.6027 4.86923   2
  -9   0  -4 39.4800 5.14677   3
  -9   0  -4 52.7609 4.21545   1
   9   0   4 39.8606 5.25157   2
  10  -1  -4 0.01654 1.20960   2
 -10   1   4 2.26291 1.54841   3
   9  -1  -4 63.4197 6.80348   5
   9  -1  -4 79.9336 5.15226   2
  -9   1   4 71.3505 4.97310   3
  -9   1   4 74.5292 5.77887   4
   8  -1  -4 24.1604 2.71711   2
   8  -1  -4 22.7812 3.69577   5
  -8   1   4 26.4015 3.47284   4
  -8   1   4 20.3862 2.55472   3
   7  -1  -4 2.46124 0.92441   2
   7  -1  -4 2.39782 1.54936   5
   7  -1  -4 2.28433 0.94939   2
  -7   1   4 1.02678 1.26245   4
  -7   1   4 2.62959 1.02566   3
   6  -1  -4 24.6128 2.14623   2
   6  -1  -4 17.6897 2.75054   5
   6  -1  -4 18.8821 1.90330   2
  -6   1   4 22.4886 2.82515   4
  -6   1   4 17.9490 1.88896   3
   5  -1  -4 140.760 6.80659   2
   5  -1  -4 144.266 8.44033   5
   5  -1  -4 151.999 6.93445   2
   5  -1  -4 132.781 6.81684   2
  -5   1   4 143.229 6.79741   3
  -5   1   4 158.240 8.10576   4
   4  -1  -4 385.367 16.8271   2
   4  -1  -4 383.919 16.8500   2
   4  -1  -4 405.187 19.2430   5
  -4   1   4 378.531 18.5669   4
  -4   1   4 377.279 16.6256   3
   3  -1  -4 11.0839 1.12834   2
   3  -1  -4 12.2222 1.15462   2
  -3   1   4 11.0297 1.16003   3
   2  -1  -4 634.109 27.0210   2
   2  -1  -4 635.616 27.3322   1
   2  -1  -4 622.655 27.0055   2
  -2   1   4 609.391 26.6039   3
   1  -1  -4 256.660 11.3661   2
   1  -1  -4 238.859 11.2913   2
   1  -1  -4 245.259 11.4407   1
  -1   1   4 252.642 11.2208   3
  -1   1   4 241.946 11.2828   1
  -1   1   4 240.258 11.3041   1
  -1   1   4 263.196 11.4587   2
   0  -1  -4 38.2304 2.70898   2
   0  -1  -4 43.4866 2.80732   1
   0  -1  -4 35.4754 2.69310   2
   0   1   4 38.9962 2.77291   1
   0   1   4 42.5238 2.73724   2
   0   1   4 41.6939 2.80752   3
   0   1   4 43.6429 2.86365   3
  -1  -1  -4 240.595 11.3404   3
  -1  -1  -4 256.334 11.6823   1
  -1  -1  -4 242.991 11.4758   2
   1   1   4 238.328 11.6895   1
   1   1   4 227.953 11.3043   3
   1   1   4 244.789 11.5166   2
   1   1   4 238.329 11.6598   1
  -2  -1  -4 302.437 14.1970   2
  -2  -1  -4 315.852 14.4275   1
  -2  -1  -4 294.434 14.0616   3
   2   1   4 299.938 14.2327   2
   2   1   4 287.383 14.0014   3
  -3  -1  -4 14.1003 1.98724   2
  -3  -1  -4 16.6187 2.34094   1
  -3  -1  -4 13.8947 2.13796   3
   3   1   4 10.3458 2.03285   1
   3   1   4 18.1811 2.47664   2
   3   1   4 13.0398 2.01726   3
  -4  -1  -4 13.9046 2.32144   1
  -4  -1  -4 10.7062 2.07624   3
  -4  -1  -4 11.4968 2.03841   2
   4   1   4 15.9122 2.37043   3
   4   1   4 11.6296 2.35903   1
   4   1   4 16.9798 2.56503   2
  -5  -1  -4 74.6546 5.48849   3
  -5  -1  -4 75.0324 5.26525   1
   5   1   4 80.1397 5.61219   2
   5   1   4 76.2020 5.70563   1
   5   1   4 81.7050 6.47919   5
  -6  -1  -4 5.88782 1.84522   1
  -6  -1  -4 13.5665 2.84714   3
   6   1   4 6.98795 2.37518   5
   6   1   4 9.48281 2.26793   2
   6   1   4 8.78034 2.39918   1
  -7  -1  -4 20.0489 3.53094   3
  -7  -1  -4 15.1829 2.73017   1
   7   1   4 10.3494 2.72739   2
   7   1   4 19.5538 4.15772   5
  -8  -1  -4 0.00294 1.34845   1
  -8  -1  -4 1.94759 1.88473   3
   8   1   4 4.13007 2.30657   2
   8   1   4 -0.1154 2.02083   5
  -9  -1  -4 12.6454 2.53900   1
  -9  -1  -4 11.3560 3.34812   3
   9   1   4 17.7818 3.95204   2
  11  -2  -4 18.1934 2.96213   2
 -11   2   4 16.0891 2.75313   3
  10  -2  -4 58.8421 4.47487   2
 -10   2   4 58.7505 4.44169   3
   9  -2  -4 71.7585 4.55774   2
   9  -2  -4 71.2665 5.83688   5
  -9   2   4 58.5145 4.36242   3
  -9   2   4 77.5958 5.92789   4
   8  -2  -4 1.85153 0.90160   2
   8  -2  -4 4.63782 1.93076   5
  -8   2   4 1.93679 1.57319   4
  -8   2   4 1.85906 0.98613   3
   7  -2  -4 181.986 9.55574   5
   7  -2  -4 139.315 7.44200   2
   7  -2  -4 155.820 7.50358   2
  -7   2   4 152.601 7.49981   3
  -7   2   4 163.464 9.32826   4
   6  -2  -4 18.4416 2.61597   5
   6  -2  -4 17.4210 1.43024   2
   6  -2  -4 20.8551 1.48835   2
  -6   2   4 18.7334 2.64521   4
  -6   2   4 18.2900 1.63120   3
   5  -2  -4 249.469 11.0244   2
   5  -2  -4 253.163 11.0125   2
   5  -2  -4 242.472 13.0590   5
  -5   2   4 275.784 13.2145   4
  -5   2   4 246.071 10.9388   3
   4  -2  -4 101.622 4.59270   2
   4  -2  -4 102.833 4.58465   2
  -4   2   4 100.776 6.12626   4
  -4   2   4 97.6635 4.62483   3
   3  -2  -4 13.7652 1.12759   2
   3  -2  -4 16.4394 1.15359   2
  -3   2   4 14.9609 1.27957   3
   2  -2  -4 97.7358 4.87505   2
   2  -2  -4 97.7839 4.85000   2
   2  -2  -4 101.485 4.93913   1
  -2   2   4 97.6118 4.85828   3
   1  -2  -4 85.9407 4.74798   2
   1  -2  -4 91.4642 4.88116   1
   1  -2  -4 92.4781 4.84157   2
  -1   2   4 91.6047 4.66303   1
  -1   2   4 89.5539 4.81748   3
  -1   2   4 96.7401 4.85615   3
  -1   2   4 94.5322 4.74001   1
   0  -2  -4 117.943 5.81085   1
   0  -2  -4 105.672 5.58567   2
   0   2   4 96.1302 5.49755   3
   0   2   4 93.5530 5.58540   1
   0   2   4 106.314 5.60422   3
   0   2   4 109.438 5.60179   2
  -1  -2  -4 422.101 19.0225   1
  -1  -2  -4 395.029 18.5129   3
  -1  -2  -4 412.462 18.7818   2
   1   2   4 408.364 18.7778   2
   1   2   4 410.720 19.0707   1
   1   2   4 421.708 18.5917   3
  -2  -2  -4 174.954 8.75380   3
  -2  -2  -4 163.069 8.67083   2
  -2  -2  -4 167.564 8.83827   1
   2   2   4 175.301 8.72128   3
   2   2   4 161.031 8.71336   2
   2   2   4 161.858 8.92312   1
  -3  -2  -4 190.735 9.56177   3
  -3  -2  -4 173.222 9.36483   2
  -3  -2  -4 175.598 9.51113   1
   3   2   4 191.586 9.56930   3
   3   2   4 182.398 9.62790   2
   3   2   4 167.590 9.66104   1
   3   2   4 175.004 10.6923   5
  -4  -2  -4 12.9797 2.31994   1
  -4  -2  -4 9.63024 1.99486   2
  -4  -2  -4 14.5970 2.63322   3
   4   2   4 7.92956 1.90028   3
   4   2   4 12.6015 2.38865   2
   4   2   4 10.0608 2.15669   1
   4   2   4 12.9047 2.79076   5
  -5  -2  -4 42.6224 4.64563   3
  -5  -2  -4 44.5770 4.57013   1
   5   2   4 40.7416 4.75167   1
   5   2   4 36.2123 4.15908   2
   5   2   4 39.3546 5.30876   5
  -6  -2  -4 92.7524 6.60052   1
  -6  -2  -4 95.4372 6.99999   3
   6   2   4 110.427 7.29939   2
   6   2   4 98.8447 8.10143   5
   6   2   4 98.6787 7.26995   1
  -7  -2  -4 15.3224 2.93507   1
  -7  -2  -4 18.5872 3.67713   3
   7   2   4 18.6822 4.23689   5
   7   2   4 15.7306 3.33342   2
  -8  -2  -4 44.9736 5.64309   3
  -8  -2  -4 38.2651 4.49244   1
   8   2   4 39.9329 6.18389   5
   8   2   4 37.0894 5.18865   2
  -9  -2  -4 24.9895 3.63886   1
  -9  -2  -4 31.6501 4.89323   3
   9   2   4 31.8766 4.99658   2
   9   2   4 28.6005 5.73493   5
  11  -3  -4 15.6688 2.59999   2
 -11   3   4 17.0956 2.58686   3
  10  -3  -4 154.605 8.54651   2
 -10   3   4 169.787 8.61721   3
 -10   3   4 165.216 10.7514   4
   9  -3  -4 49.3025 3.53219   2
  -9   3   4 58.1682 3.67676   3
  -9   3   4 58.3311 6.02823   4
  -9   3   4 54.4929 3.63777   3
   8  -3  -4 7.41599 1.16110   2
   8  -3  -4 6.07696 1.11627   2
   8  -3  -4 7.55571 2.01610   5
  -8   3   4 7.89996 1.24097   3
  -8   3   4 7.21963 2.36646   4
  -8   3   4 7.15192 1.17989   3
   7  -3  -4 3.07570 0.66177   2
   7  -3  -4 5.25530 1.53027   5
   7  -3  -4 3.25489 0.63887   2
  -7   3   4 0.76693 1.47847   4
  -7   3   4 2.38099 0.67867   3
  -7   3   4 2.85275 0.70438   3
   6  -3  -4 9.51409 1.80212   5
  -6   3   4 9.81872 0.86976   3
  -6   3   4 10.6940 2.27843   4
  -6   3   4 9.85688 0.87275   3
   5  -3  -4 143.411 7.82138   5
  -5   3   4 138.477 8.28175   4
  -4   3   4 236.181 11.7571   4
  -4   3   4 208.137 9.35613   3
   3  -3  -4 359.492 15.6168   2
   3  -3  -4 368.147 15.6591   2
  -3   3   4 351.571 15.4699   3
  -3   3   4 353.007 17.8107   4
   2  -3  -4 258.911 11.0594   2
   2  -3  -4 229.292 10.9116   2
   2  -3  -4 241.382 11.0925   1
  -2   3   4 244.021 10.8810   3
  -2   3   4 230.138 10.8485   3
   1  -3  -4 2.46981 0.83627   2
   1  -3  -4 1.49095 0.75525   2
   1  -3  -4 1.93267 0.91259   1
  -1   3   4 2.84271 0.89777   1
  -1   3   4 2.34847 0.92507   3
  -1   3   4 1.34498 0.64143   1
  -1   3   4 2.56921 0.83970   3
   0  -3  -4 832.718 34.5081   3
   0  -3  -4 765.302 34.9257   2
   0  -3  -4 765.200 35.4099   1
   0   3   4 784.339 35.3586   1
   0   3   4 783.380 34.5396   3
   0   3   4 887.669 35.1078   2
   0   3   4 776.690 34.4909   3
  -1  -3  -4 0.82461 0.93788   3
  -1  -3  -4 0.58104 0.95176   2
  -1  -3  -4 -0.4778 0.81674   1
   1   3   4 1.81526 1.00712   1
   1   3   4 0.49065 0.83445   2
   1   3   4 0.75153 0.97578   3
  -2  -3  -4 50.8875 3.88703   1
  -2  -3  -4 44.9866 3.63128   2
  -2  -3  -4 47.4491 3.75662   3
   2   3   4 50.9830 3.98669   1
   2   3   4 58.0582 4.77657   5
   2   3   4 43.6165 4.07361   3
   2   3   4 44.5666 3.70300   2
  -3  -3  -4 16.4749 2.58029   1
  -3  -3  -4 15.8710 2.61531   3
  -3  -3  -4 13.7669 2.39036   2
   3   3   4 17.6275 2.59474   2
   3   3   4 13.3416 2.41969   1
   3   3   4 12.7664 2.75420   5
   3   3   4 18.9561 2.74046   3
  -4  -3  -4 13.7882 2.58336   3
  -4  -3  -4 14.2372 2.39742   2
  -4  -3  -4 11.2834 2.25452   1
   4   3   4 18.4191 2.94615   1
   4   3   4 10.2245 2.75325   5
   4   3   4 8.83105 2.02426   3
   4   3   4 8.47575 2.05694   2
  -5  -3  -4 37.4055 4.40219   1
  -5  -3  -4 46.5433 5.00937   3
   5   3   4 38.7315 5.44326   5
   5   3   4 50.6021 5.49464   1
   5   3   4 44.2313 4.84364   2
  -6  -3  -4 78.3403 6.13477   1
  -6  -3  -4 74.3491 6.98311   3
   6   3   4 86.5070 6.53810   2
   6   3   4 90.9489 8.92934   5
   6   3   4 75.5841 7.22859   1
  -7  -3  -4 108.336 8.01895   3
  -7  -3  -4 107.597 7.48750   1
   7   3   4 102.695 8.97624   5
   7   3   4 107.440 8.01824   2
  -8  -3  -4 166.010 10.3428   1
  -8  -3  -4 167.970 11.1788   3
   8   3   4 176.298 11.4452   2
   8   3   4 170.835 12.8248   5
  11  -4  -4 28.5633 3.14350   2
 -11   4   4 33.6422 3.32840   3
 -11   4   4 34.0236 5.28255   4
  10  -4  -4 32.1082 2.94536   2
 -10   4   4 32.4609 2.99029   3
 -10   4   4 30.9026 5.05569   4
   9  -4  -4 9.65856 1.40056   2
   9  -4  -4 12.9708 1.63927   2
  -9   4   4 13.6823 1.66653   3
  -9   4   4 12.5957 3.15924   4
  -9   4   4 11.7485 1.56010   3
   8  -4  -4 46.2555 2.76188   2
   8  -4  -4 53.0823 2.78032   2
  -8   4   4 55.1139 2.90148   3
  -8   4   4 54.3960 5.76221   4
  -8   4   4 54.1524 2.90370   3
   7  -4  -4 8.82980 1.70575   5
  -7   4   4 5.33033 2.07996   4
   6  -4  -4 32.7609 2.75878   5
  -6   4   4 33.4911 4.11653   4
   5  -4  -4 27.3616 2.43312   5
  -5   4   4 30.3463 3.73913   4
   4  -4  -4 7.37146 0.76643   2
   4  -4  -4 7.57668 0.77600   2
  -4   4   4 8.14901 1.96900   4
  -4   4   4 5.16646 0.77808   3
  -4   4   4 6.37194 0.81543   3
   3  -4  -4 207.771 9.32714   2
   3  -4  -4 203.242 9.26667   2
  -3   4   4 197.355 9.20128   3
  -3   4   4 202.954 9.25102   3
  -3   4   4 199.043 11.0613   4
   2  -4  -4 220.345 9.81099   2
   2  -4  -4 205.430 9.68597   2
   2  -4  -4 201.876 9.77843   1
  -2   4   4 207.555 9.08736   1
  -2   4   4 201.734 9.06823   1
  -2   4   4 203.840 9.64287   3
  -2   4   4 199.122 9.62149   3
   1  -4  -4 398.267 18.8534   2
   1  -4  -4 407.395 19.1532   1
   1  -4  -4 421.628 19.0560   2
  -1   4   4 437.103 18.9723   1
  -1   4   4 414.130 18.7384   3
  -1   4   4 416.239 18.9775   1
  -1   4   4 422.153 18.9066   1
  -1   4   4 429.910 18.7925   3
   0  -4  -4 0.64090 0.86950   2
   0  -4  -4 1.57413 0.96942   1
   0  -4  -4 1.82225 0.95800   3
   0   4   4 2.12127 1.07977   3
   0   4   4 1.67139 0.93355   2
   0   4   4 1.35471 0.97034   1
  -1  -4  -4 61.1013 4.41680   1
  -1  -4  -4 59.9797 4.27902   2
  -1  -4  -4 64.5011 4.37801   3
   1   4   4 64.5588 4.38476   2
   1   4   4 54.4316 4.32618   1
   1   4   4 69.4380 5.28348   5
   1   4   4 69.4637 4.51709   3
  -2  -4  -4 33.4186 3.61454   1
  -2  -4  -4 37.4375 3.80871   3
  -2  -4  -4 30.7039 3.32869   2
   2   4   4 48.5942 4.38437   1
   2   4   4 41.0137 4.13287   3
   2   4   4 28.3262 4.09106   5
  -3  -4  -4 0.94806 1.26962   2
  -3  -4  -4 3.20366 1.59551   3
  -3  -4  -4 2.03018 1.39823   1
   3   4   4 2.67847 1.64345   1
   3   4   4 1.77737 1.75303   5
   3   4   4 1.97053 1.43746   3
   3   4   4 2.37305 1.27835   2
  -4  -4  -4 139.140 8.67891   1
  -4  -4  -4 151.547 8.89318   3
  -4  -4  -4 141.050 8.60461   2
   4   4   4 149.406 10.1905   5
   4   4   4 172.204 9.23186   2
   4   4   4 121.339 8.70562   1
  -5  -4  -4 94.8327 7.06556   1
  -5  -4  -4 101.931 7.35058   3
   5   4   4 103.015 7.37718   2
   5   4   4 96.6463 8.27434   5
   5   4   4 129.899 8.13690   1
  -6  -4  -4 85.3784 6.75219   1
  -6  -4  -4 94.2117 7.25112   3
   6   4   4 86.5966 7.30987   1
   6   4   4 93.8108 9.68179   5
   6   4   4 93.2405 7.15429   2
  -7  -4  -4 17.4969 4.12320   3
  -7  -4  -4 13.2681 3.13022   1
   7   4   4 16.7259 3.81701   1
   7   4   4 10.8570 3.84336   5
   7   4   4 16.1713 3.56117   2
  -8  -4  -4 17.0166 3.55274   1
   8   4   4 21.6851 4.48410   2
   8   4   4 20.3826 5.31675   5
  11  -5  -4 54.1030 3.81598   2
 -11   5   4 53.9571 3.74951   3
 -11   5   4 60.0018 7.29407   4
  10  -5  -4 0.48673 0.73841   2
 -10   5   4 1.93206 2.30902   4
 -10   5   4 0.61922 0.78754   3
 -10   5   4 0.78252 0.80682   3
   9  -5  -4 22.4070 1.72079   2
   9  -5  -4 24.2983 1.70178   2
  -9   5   4 24.6506 1.84391   3
  -9   5   4 27.4351 1.84880   3
  -9   5   4 18.7829 3.90559   4
  -8   5   4 2.17760 2.06263   4
  -7   5   4 49.0793 5.53026   4
   6  -5  -4 20.0254 2.13835   5
  -6   5   4 12.9927 2.68860   4
   5  -5  -4 43.0712 2.14378   2
   5  -5  -4 40.3330 2.13875   2
  -5   5   4 38.8800 2.21820   3
  -5   5   4 39.6907 4.49416   4
   4  -5  -4 92.2729 4.68236   2
   4  -5  -4 96.5067 4.64803   2
  -4   5   4 90.6240 4.68394   3
  -4   5   4 90.2658 6.35048   4
  -4   5   4 94.5570 4.71792   3
   3  -5  -4 269.015 11.9449   2
   3  -5  -4 253.285 11.9626   1
   3  -5  -4 263.435 11.8515   2
  -3   5   4 246.372 11.7426   3
  -3   5   4 250.722 11.7576   3
   2  -5  -4 -0.1362 0.62125   2
   2  -5  -4 -0.0928 0.59159   2
   2  -5  -4 0.17586 0.77061   1
  -2   5   4 0.34136 0.42799   1
  -2   5   4 0.49430 0.67130   3
  -2   5   4 -0.2716 0.46131   1
  -2   5   4 0.10372 0.74011   3
   1  -5  -4 2.22466 0.97743   2
   1  -5  -4 3.12681 1.11872   1
   1  -5  -4 0.98348 0.89278   2
  -1   5   4 1.19458 0.88371   1
  -1   5   4 2.31824 1.07528   3
  -1   5   4 1.31303 0.75098   1
  -1   5   4 2.19779 0.99942   3
   0  -5  -4 25.4876 2.82872   2
   0  -5  -4 29.3163 2.99395   3
   0  -5  -4 21.2455 2.67847   1
   0   5   4 20.2218 2.57652   1
   0   5   4 25.2930 2.84412   3
   0   5   4 26.4564 2.87688   2
  -1  -5  -4 2.31642 1.30365   3
  -1  -5  -4 2.81772 1.26061   2
  -1  -5  -4 4.97352 1.53402   1
   1   5   4 3.57775 1.46146   3
   1   5   4 5.72069 1.64616   2
   1   5   4 4.68427 1.68081   1
   1   5   4 4.30930 1.98390   5
  -2  -5  -4 4.49036 1.54495   2
  -2  -5  -4 6.12532 1.73329   3
  -2  -5  -4 1.82467 1.43642   1
   2   5   4 3.75419 1.64637   1
   2   5   4 4.83739 1.73998   3
   2   5   4 3.94660 1.58057   2
   2   5   4 2.96291 1.99171   5
  -3  -5  -4 314.946 16.8958   1
  -3  -5  -4 326.133 16.7291   2
  -3  -5  -4 328.495 16.6813   3
   3   5   4 393.678 17.6770   1
   3   5   4 343.045 17.0218   2
   3   5   4 324.693 18.8691   5
   3   5   4 322.594 16.6564   3
  -4  -5  -4 23.5160 3.70361   3
  -4  -5  -4 29.0453 3.97976   1
   4   5   4 26.6326 3.83285   2
   4   5   4 29.5498 5.12904   5
   4   5   4 34.7718 4.49880   1
  -5  -5  -4 15.7309 3.21808   1
   5   5   4 20.6301 3.55227   2
   5   5   4 28.8666 5.23458   5
  -6  -5  -4 17.6300 3.50241   1
   6   5   4 23.0233 4.39154   1
   6   5   4 15.6525 3.57950   2
   6   5   4 15.7403 4.17795   5
  -7  -5  -4 6.86111 2.63952   1
   7   5   4 3.29516 2.99471   5
   7   5   4 4.98580 2.91517   1
  11  -6  -4 6.75852 1.27446   2
 -11   6   4 5.95317 3.25448   4
  10  -6  -4 8.97602 1.22943   2
 -10   6   4 7.13171 2.91451   4
 -10   6   4 9.63233 1.27134   3
   9  -6  -4 6.31319 0.80707   2
  -9   6   4 6.85961 0.85463   3
  -9   6   4 11.3183 3.07922   4
  -8   6   4 211.034 13.0287   4
  -7   6   4 37.3708 4.81463   4
   6  -6  -4 14.0018 1.08062   2
   6  -6  -4 13.8391 1.19571   2
  -6   6   4 7.70176 2.37716   4
  -6   6   4 12.5174 1.21698   3
   5  -6  -4 18.9194 1.52627   2
   5  -6  -4 18.6566 1.70123   2
  -5   6   4 16.3810 3.08513   4
  -5   6   4 16.6104 1.67748   3
   4  -6  -4 36.7944 2.51680   2
   4  -6  -4 35.1756 2.57074   2
  -4   6   4 37.3874 2.58942   3
  -4   6   4 37.1490 2.61911   3
  -4   6   4 30.7074 4.14437   4
   3  -6  -4 -0.2765 0.63138   2
   3  -6  -4 1.16525 0.79138   2
   3  -6  -4 0.89276 0.75996   1
  -3   6   4 0.21868 0.79808   3
  -3   6   4 0.72636 0.67916   3
   2  -6  -4 185.847 9.18961   2
   2  -6  -4 180.399 9.17973   1
   2  -6  -4 164.303 8.87940   2
  -2   6   4 180.485 9.07247   3
  -2   6   4 177.493 8.48735   1
  -2   6   4 175.955 8.40974   1
  -2   6   4 171.647 8.92762   3
   1  -6  -4 78.2395 5.04336   1
   1  -6  -4 72.4459 4.81843   2
  -1   6   4 72.0160 4.84653   3
  -1   6   4 77.4827 4.61158   1
  -1   6   4 73.3665 4.64731   1
  -1   6   4 71.2248 4.88079   3
   0  -6  -4 129.466 7.55051   1
   0  -6  -4 114.858 7.15854   2
   0   6   4 127.284 7.47383   3
   0   6   4 129.744 7.30618   2
   0   6   4 129.554 7.42319   1
   0   6   4 128.203 8.45860   5
  -1  -6  -4 389.964 19.1393   1
  -1  -6  -4 368.037 18.6915   2
   1   6   4 388.845 18.8060   2
   1   6   4 389.535 18.7543   3
   1   6   4 396.008 21.1250   5
   1   6   4 406.401 19.1647   1
  -2  -6  -4 11.0453 2.36647   2
  -2  -6  -4 8.73021 2.30283   1
   2   6   4 12.4284 3.08829   5
   2   6   4 13.6422 2.68149   1
   2   6   4 10.2190 2.35055   3
   2   6   4 10.1526 2.53259   2
  -3  -6  -4 1.16294 1.37170   2
  -3  -6  -4 -1.2964 1.37492   1
   3   6   4 1.59819 1.99140   5
   3   6   4 -0.0199 1.55815   1
   3   6   4 0.49320 1.51814   3
  -4  -6  -4 64.3366 6.22463   1
   4   6   4 64.7003 7.54621   5
   4   6   4 52.1415 6.01443   1
  -5  -6  -4 16.0506 3.43633   1
   5   6   4 20.5805 4.00577   1
   5   6   4 30.5019 5.62669   5
  -6  -6  -4 3.97037 2.30541   1
   6   6   4 3.82977 2.81220   1
   6   6   4 0.90867 2.45620   5
 -11   7   4 1.43637 0.88270   3
 -11   7   4 1.07304 2.48690   4
  10  -7  -4 8.89333 1.10448   2
 -10   7   4 7.01027 1.01839   3
 -10   7   4 7.49331 3.32676   4
   9  -7  -4 48.3287 2.59772   2
  -9   7   4 47.9813 2.56683   3
  -9   7   4 46.7776 6.48276   4
   8  -7  -4 136.233 6.11228   2
   8  -7  -4 129.378 6.05416   2
  -8   7   4 128.893 6.02550   3
  -8   7   4 130.931 9.59373   4
   7  -7  -4 9.30813 1.09124   2
   7  -7  -4 9.97792 1.18294   2
  -7   7   4 4.19325 2.16024   4
  -7   7   4 8.63012 1.13630   3
   6  -7  -4 224.536 10.2559   2
   6  -7  -4 225.603 10.3300   2
  -6   7   4 208.144 13.1464   4
  -6   7   4 223.343 10.2428   3
   5  -7  -4 205.277 9.53603   2
   5  -7  -4 207.599 9.66336   2
  -5   7   4 189.897 9.46653   3
  -5   7   4 190.474 11.8800   4
   4  -7  -4 17.2402 2.19104   2
   4  -7  -4 15.9640 2.02499   2
  -4   7   4 17.8208 3.31800   4
  -4   7   4 18.2862 2.17804   3
  -4   7   4 18.1525 2.19223   3
   3  -7  -4 135.796 7.31204   2
  -3   7   4 141.377 7.47216   3
  -3   7   4 130.787 7.30349   3
   2  -7  -4 6.55117 1.58059   2
   2  -7  -4 7.60928 1.78282   1
  -2   7   4 4.81597 1.50504   3
  -2   7   4 6.91523 1.22466   1
  -2   7   4 5.39863 1.18774   1
  -2   7   4 6.01294 1.26705   1
   1  -7  -4 128.070 7.33673   1
   1  -7  -4 109.525 6.94950   2
  -1   7   4 124.647 7.30092   3
  -1   7   4 119.170 6.86620   1
   0  -7  -4 237.509 12.8808   2
   0  -7  -4 252.455 13.2674   1
   0   7   4 250.190 13.0250   1
   0   7   4 251.378 14.6602   5
   0   7   4 273.835 13.3093   3
  -1  -7  -4 130.304 7.97284   1
  -1  -7  -4 114.296 7.49192   2
   1   7   4 119.979 7.67114   1
   1   7   4 111.614 8.60344   5
   1   7   4 123.104 7.72961   3
  -2  -7  -4 216.990 12.1103   1
  -2  -7  -4 202.273 11.7297   2
   2   7   4 228.183 12.1492   3
   2   7   4 214.853 13.6635   5
   2   7   4 197.867 11.9533   1
  -3  -7  -4 11.1477 2.70655   2
  -3  -7  -4 13.4579 3.12116   1
   3   7   4 11.5711 2.88747   1
   3   7   4 12.7022 3.67904   5
  -4  -7  -4 25.6260 4.28636   1
   4   7   4 32.8888 4.97562   1
   4   7   4 26.0342 5.09289   5
  -5  -7  -4 9.99285 2.92411   1
   5   7   4 7.03223 3.42461   5
   5   7   4 9.34857 3.29620   1
  -6  -7  -4 22.0839 4.46106   1
   6   7   4 16.8350 4.81345   5
   6   7   4 19.0997 4.54702   1
  10  -8  -4 43.3727 2.69087   2
 -10   8   4 49.5334 6.99675   4
 -10   8   4 48.1146 2.71903   3
   9  -8  -4 31.6599 2.10746   2
  -9   8   4 31.2885 2.15398   3
  -9   8   4 30.5602 5.48716   4
   8  -8  -4 2.76669 0.81730   2
  -8   8   4 1.28817 2.27473   4
  -8   8   4 3.39591 0.89327   3
   7  -8  -4 1.37162 0.79073   2
  -7   8   4 1.77192 2.04419   4
  -7   8   4 2.19829 0.90268   3
   6  -8  -4 0.60841 0.75353   2
  -6   8   4 -2.6623 1.46048   4
  -6   8   4 0.37358 0.76299   3
   5  -8  -4 21.7531 2.33190   2
  -5   8   4 16.7946 2.17320   3
  -5   8   4 18.5056 3.56323   4
   4  -8  -4 52.6294 3.96454   2
  -4   8   4 63.4253 4.27587   3
   3  -8  -4 246.759 12.6998   2
  -3   8   4 266.936 12.8946   3
   2  -8  -4 53.7262 4.15896   2
  -2   8   4 47.3419 3.44725   1
  -2   8   4 46.0534 4.41174   3
   1  -8  -4 33.2301 3.86790   2
   1  -8  -4 40.5675 4.29722   1
  -1   8   4 30.8486 3.82414   3
  -1   8   4 37.7825 3.78341   1
   0  -8  -4 19.1793 3.12149   2
   0  -8  -4 18.3131 3.12319   1
   0   8   4 17.3087 2.87620   1
   0   8   4 13.5794 2.80653   3
   0   8   4 18.7796 3.75391   5
  -1  -8  -4 2.33343 1.64065   2
  -1  -8  -4 1.85580 1.90500   1
   1   8   4 2.15925 1.90119   3
   1   8   4 0.95467 1.93645   5
   1   8   4 3.78723 1.86430   1
  -2  -8  -4 25.5959 3.95979   1
  -2  -8  -4 21.7816 3.67141   2
   2   8   4 20.3146 4.34064   5
   2   8   4 23.8476 3.73925   3
   2   8   4 16.4369 3.38819   1
  -3  -8  -4 65.0693 6.60535   1
   3   8   4 44.8849 5.54938   1
   3   8   4 47.9433 7.09427   5
  -4  -8  -4 1.13664 2.06611   1
   4   8   4 0.01030 2.39026   5
   4   8   4 0.38020 1.88738   1
  -5  -8  -4 5.82804 2.91679   1
   5   8   4 7.55438 3.09581   1
   5   8   4 9.10521 4.12754   5
  10  -9  -4 3.12988 0.86216   2
 -10   9   4 -1.3081 2.48683   4
   9  -9  -4 5.49384 1.08453   2
  -9   9   4 0.53442 2.71923   4
   8  -9  -4 2.69212 0.99503   2
  -8   9   4 -0.0923 2.08246   4
   7  -9  -4 73.7365 4.52089   2
  -7   9   4 76.4715 8.24961   4
   6  -9  -4 16.7046 2.20661   2
  -6   9   4 18.7883 3.88015   4
   5  -9  -4 108.762 6.67564   2
  -5   9   4 127.317 9.01865   4
  -5   9   4 126.496 7.04420   3
   4  -9  -4 182.784 9.94761   2
  -4   9   4 195.902 10.2416   3
   3  -9  -4 305.497 15.6669   2
  -3   9   4 331.070 15.8393   3
   2  -9  -4 33.5313 3.87157   2
  -2   9   4 32.6133 3.92203   3
  -2   9   4 25.7951 2.90654   1
   1  -9  -4 413.033 21.4283   2
  -1   9   4 474.233 21.8140   3
  -1   9   4 449.422 21.3564   1
   0  -9  -4 108.295 7.52778   1
   0  -9  -4 92.5555 6.89135   2
   0   9   4 107.764 8.28767   5
   0   9   4 96.6352 6.80756   1
   0   9   4 96.7708 7.23504   3
  -1  -9  -4 1.38348 1.65286   2
  -1  -9  -4 -1.4304 1.67949   1
   1   9   4 4.38776 2.90060   5
   1   9   4 0.05719 1.59914   3
   1   9   4 4.04619 1.97111   1
  -2  -9  -4 9.00618 2.69818   1
  -2  -9  -4 3.57581 2.14064   2
   2   9   4 3.22872 2.01232   1
   2   9   4 9.46019 3.51575   5
  -3  -9  -4 62.2674 7.06282   1
   3   9   4 65.2980 7.18991   1
   3   9   4 62.7026 8.32186   5
  -4  -9  -4 51.8268 6.53035   1
   4   9   4 53.4851 7.77093   5
   4   9   4 32.6833 5.48855   1
   9 -10  -4 23.3122 2.53863   2
  -9  10   4 30.5653 5.73887   4
   8 -10  -4 4.41602 1.41044   2
  -8  10   4 4.71932 2.93769   4
   7 -10  -4 1.49861 1.01885   2
  -7  10   4 3.60955 2.71135   4
   6 -10  -4 8.49044 1.78070   2
  -6  10   4 9.39752 2.08052   3
  -6  10   4 8.00199 3.23552   4
   5 -10  -4 70.3335 5.08427   2
  -5  10   4 74.3075 5.31116   3
   4 -10  -4 -0.3135 1.03312   2
  -4  10   4 2.64466 1.54071   3
   3 -10  -4 0.06422 1.28527   2
  -3  10   4 -1.1895 1.22328   3
   2 -10  -4 18.4885 3.24159   2
  -2  10   4 22.3672 3.61576   3
  -2  10   4 20.2132 2.62633   1
   1 -10  -4 7.08624 2.40974   2
  -1  10   4 6.42937 2.36804   3
  -1  10   4 6.71510 2.01250   1
   0 -10  -4 6.41252 2.46822   2
   0  10   4 3.38993 1.86439   1
   0  10   4 6.04662 2.71796   3
   0  10   4 9.25064 3.15374   5
  -1 -10  -4 1.05380 2.10057   1
  -1 -10  -4 1.02531 1.79336   2
   1  10   4 -0.5201 2.11646   5
   1  10   4 2.47275 1.84435   1
   1  10   4 -0.8421 1.61150   3
  -2 -10  -4 29.2352 4.68138   1
   2  10   4 20.4593 4.04531   1
   2  10   4 32.8872 6.00920   5
  -3 -10  -4 -1.1755 2.04085   1
   3  10   4 1.39501 2.18665   1
   3  10   4 0.75785 2.70449   5
   8 -11  -4 2.46193 1.36406   2
  -8  11   4 0.02252 2.58988   4
   7 -11  -4 0.17570 1.08644   2
  -7  11   4 0.35890 2.48803   4
   6 -11  -4 30.7789 3.72734   2
  -6  11   4 37.9864 5.89144   4
  -6  11   4 32.9054 3.91390   3
   5 -11  -4 4.64721 1.72154   2
  -5  11   4 5.94091 2.07289   3
   4 -11  -4 58.0541 5.49002   2
  -4  11   4 45.8435 5.27060   3
   3 -11  -4 171.733 10.4408   2
  -3  11   4 174.229 10.7085   3
  -3  11   4 180.911 8.27297   1
   2 -11  -4 1.92721 1.77899   2
  -2  11   4 -0.3996 1.66896   3
  -2  11   4 -0.9634 1.08456   1
   1 -11  -4 16.4905 3.62343   2
  -1  11   4 19.7838 3.86081   3
  -1  11   4 18.7053 3.15562   1
   0 -11  -4 4.73261 2.42372   2
   0  11   4 5.57073 2.30735   1
   0  11   4 -0.0368 2.37293   5
   0  11   4 4.98104 2.80575   3
   1  11   4 -0.1393 1.59332   1
   1  11   4 -1.7000 2.38596   5
   7 -12  -4 28.2844 3.59425   2
  -7  12   4 22.9520 3.53327   3
  -7  12   4 33.7755 6.17263   4
   6 -12  -4 0.30345 1.36308   2
  -6  12   4 0.66534 1.56237   3
   5 -12  -4 21.0780 3.47281   2
  -5  12   4 31.5651 4.48145   3
   4 -12  -4 53.0785 5.57235   2
  -4  12   4 60.7904 6.26142   3
   3 -12  -4 18.5658 3.50382   2
  -3  12   4 11.2584 3.14820   3
   2 -12  -4 0.71381 1.85780   2
  -2  12   4 -0.8091 1.17442   1
  -2  12   4 -4.0192 1.69199   3
   1 -12  -4 7.53703 2.89283   2
  -1  12   4 4.08288 1.99393   1
  -1  12   4 3.24378 2.46938   3
  -3  13  -5 1.67924 1.99862   1
   3 -13   5 4.50428 2.59145   2
  -4  13  -5 60.7945 6.10342   1
   4 -13   5 54.6837 6.48743   2
   1  12  -5 6.14124 2.94146   1
   1  12  -5 1.72379 2.96600   5
  -1 -12   5 3.73964 2.55673   1
   0  12  -5 -0.3375 2.22914   5
   0  12  -5 0.02046 2.06498   1
   0 -12   5 2.12498 2.36007   1
  -1  12  -5 10.9945 3.59377   5
  -1  12  -5 5.73573 2.71124   1
   1 -12   5 5.57742 2.74070   1
  -2  12  -5 22.3964 3.88890   1
   2 -12   5 16.2981 3.43134   2
  -3  12  -5 46.6838 5.31266   1
   3 -12   5 36.3016 5.15290   2
  -4  12  -5 1.36632 2.02630   4
  -4  12  -5 2.85757 1.85753   1
   4 -12   5 0.65004 1.72669   2
  -5  12  -5 9.50353 3.20275   4
  -5  12  -5 12.7930 2.62862   1
   5 -12   5 7.39230 2.76369   2
  -6  12  -5 16.4701 4.25568   4
  -6  12  -5 22.1027 2.83960   1
   6 -12   5 23.5575 4.00043   2
   2  11  -5 -0.4139 2.62771   5
   2  11  -5 -1.1669 1.90003   1
  -2 -11   5 -0.4480 2.10559   1
   1  11  -5 23.6407 4.47121   1
   1  11  -5 25.6198 5.28613   5
  -1 -11   5 19.9352 4.39725   1
   0  11  -5 26.4527 4.45724   1
   0  11  -5 27.9510 5.28891   5
   0 -11   5 30.2448 4.78837   1
  -1  11  -5 3.77395 2.14010   1
  -1  11  -5 8.80441 2.90512   5
   1 -11   5 4.76720 2.43473   1
   1 -11   5 2.87566 2.11483   2
  -2  11  -5 7.46368 2.63609   5
  -2  11  -5 2.54476 1.99138   1
   2 -11   5 6.91940 2.65600   1
   2 -11   5 6.78906 2.42653   2
  -3  11  -5 9.40802 2.68581   4
  -3  11  -5 4.15992 2.06952   1
   3 -11   5 3.54119 2.09294   2
  -4  11  -5 1.38770 1.50459   1
  -4  11  -5 3.62165 2.33872   4
   4 -11   5 1.13976 1.80123   2
  -5  11  -5 39.0716 4.18640   1
  -5  11  -5 41.9782 5.74878   4
   5 -11   5 35.1756 4.67199   2
  -6  11  -5 2.57155 2.33028   4
  -6  11  -5 1.18205 1.25537   1
   6 -11   5 0.41465 1.56428   2
  -7  11  -5 -0.6044 2.18785   4
   7 -11   5 1.25891 1.76671   2
  -8  11  -5 13.6436 4.11423   4
   8 -11   5 14.4300 3.30236   2
   4  10  -5 4.57429 3.29663   5
   4  10  -5 1.40785 2.52689   1
  -4 -10   5 4.11798 2.46182   1
   3  10  -5 14.6527 3.88208   1
   3  10  -5 25.0024 5.36703   5
  -3 -10   5 15.4206 3.67970   1
   2  10  -5 23.2389 4.26826   1
   2  10  -5 26.4374 4.90023   5
  -2 -10   5 33.9387 4.98566   1
   1  10  -5 16.1341 3.57936   1
   1  10  -5 11.2266 3.63437   5
  -1 -10   5 14.4037 3.34348   1
   0  10  -5 4.97472 2.72391   5
   0  10  -5 4.39378 2.28128   1
   0 -10   5 6.77652 2.58535   1
  -1  10  -5 43.5453 5.66309   5
  -1  10  -5 44.8706 5.19878   1
   1 -10   5 41.9002 5.24861   1
   1 -10   5 47.1260 5.16479   2
  -2  10  -5 68.0981 5.38292   4
  -2  10  -5 67.2784 5.84616   5
  -2  10  -5 55.4411 5.94063   1
   2 -10   5 71.1603 6.87824   1
   2 -10   5 62.1069 6.15689   2
  -3  10  -5 0.13477 1.42185   1
  -3  10  -5 -0.1004 1.41681   5
  -3  10  -5 -0.4907 1.40171   4
   3 -10   5 -0.5011 1.36939   2
   3 -10   5 1.00449 1.95563   1
  -4  10  -5 -0.8318 1.54035   4
  -4  10  -5 2.53115 1.62367   1
   4 -10   5 2.87029 1.85230   2
  -5  10  -5 31.2629 4.74883   4
   5 -10   5 36.5237 4.44261   2
  -6  10  -5 2.23110 1.26473   1
  -6  10  -5 1.30374 2.01923   4
   6 -10   5 2.08425 1.75478   2
  -7  10  -5 25.9098 4.74040   4
  -7  10  -5 28.1709 2.21886   1
   7 -10   5 22.3532 3.85179   2
  -8  10  -5 0.66153 2.55526   4
   8 -10   5 -0.8123 1.43739   2
   5   9  -5 4.95131 3.13671   5
  -5  -9   5 9.03986 2.92992   1
   4   9  -5 12.0399 3.53591   1
   4   9  -5 16.0270 4.30461   5
  -4  -9   5 18.9611 3.68802   1
   3   9  -5 33.2579 6.01927   5
   3   9  -5 35.1226 5.18209   1
  -3  -9   5 29.3366 4.41612   1
   2   9  -5 2.78252 2.10180   1
   2   9  -5 1.47863 2.19749   5
  -2  -9   5 3.09242 2.15797   1
   1   9  -5 1.65755 1.96646   5
   1   9  -5 6.74643 2.41894   1
  -1  -9   5 2.38351 1.82943   1
   0   9  -5 2.42680 2.08475   5
   0   9  -5 1.47941 1.70897   1
   0  -9   5 2.68457 1.86310   2
   0  -9   5 1.79550 1.73075   1
  -1   9  -5 -0.3657 1.51676   5
  -1   9  -5 0.42454 1.13134   4
  -1   9  -5 0.05560 1.33304   1
   1  -9   5 2.80654 1.85410   1
   1  -9   5 1.82896 1.65554   2
  -2   9  -5 17.1864 2.87908   4
  -2   9  -5 11.3467 2.70607   1
  -2   9  -5 14.9494 2.90714   5
   2  -9   5 11.4751 2.71809   1
   2  -9   5 11.6681 2.51526   2
  -3   9  -5 11.9566 2.53331   5
  -3   9  -5 11.4199 2.51395   1
  -3   9  -5 7.82915 2.34467   4
   3  -9   5 9.49410 2.55150   1
   3  -9   5 11.0135 2.60271   2
  -4   9  -5 22.5420 3.03498   5
  -4   9  -5 13.0652 2.48496   1
  -4   9  -5 17.8581 3.18872   4
   4  -9   5 11.9509 2.56973   2
  -5   9  -5 -1.0932 1.44641   4
  -5   9  -5 0.93055 1.29693   1
   5  -9   5 -0.6018 1.27349   2
  -6   9  -5 0.59485 1.94349   4
  -6   9  -5 0.22084 1.09751   1
   6  -9   5 -2.0330 1.07063   2
  -7   9  -5 25.2462 2.39953   1
  -7   9  -5 23.9382 4.60479   4
   7  -9   5 28.0179 3.97849   2
  -8   9  -5 45.8890 6.52615   4
   8  -9   5 53.6373 5.64420   2
  -9   9  -5 4.14012 3.06125   4
   9  -9   5 2.59206 1.97409   2
   6   8  -5 53.9221 6.99460   2
   6   8  -5 43.2590 7.34337   5
  -6  -8   5 45.9539 5.49639   1
   5   8  -5 1.21371 2.06201   2
   5   8  -5 -0.7927 2.04587   5
  -5  -8   5 1.90494 1.85947   1
   4   8  -5 23.0374 4.86051   5
   4   8  -5 29.4668 4.72197   1
   4   8  -5 22.2587 4.11520   2
  -4  -8   5 21.5708 3.66085   1
  -4  -8   5 27.9974 4.60901   3
   3   8  -5 -1.1074 1.44726   2
   3   8  -5 -1.2044 1.96847   5
   3   8  -5 -0.7946 1.47479   1
  -3  -8   5 1.22282 1.57921   3
  -3  -8   5 0.75878 1.60968   1
   2   8  -5 29.0933 4.25969   2
   2   8  -5 26.1654 4.54600   5
   2   8  -5 28.5957 4.19794   1
  -2  -8   5 35.9479 4.93459   3
  -2  -8   5 30.3495 4.12193   1
   1   8  -5 48.5766 5.38295   1
   1   8  -5 48.2276 5.76763   5
   1   8  -5 44.9250 5.03970   2
  -1  -8   5 35.0832 4.50046   1
  -1  -8   5 55.6244 5.35406   2
   0   8  -5 2.85571 1.52984   2
   0   8  -5 0.49072 1.35583   1
   0   8  -5 -0.5015 1.22922   5
   0  -8   5 -0.7944 1.34655   1
   0  -8   5 0.12248 1.24710   2
  -1   8  -5 9.59663 2.31172   1
  -1   8  -5 15.6658 2.36765   4
  -1   8  -5 9.91927 2.59132   5
   1  -8   5 16.5799 3.08905   1
   1  -8   5 8.96069 2.16835   2
  -2   8  -5 797.536 36.9759   4
  -2   8  -5 739.600 35.7737   1
  -2   8  -5 767.875 38.0680   5
   2  -8   5 807.442 36.2826   1
   2  -8   5 782.470 35.5313   2
  -3   8  -5 54.9243 5.36576   4
  -3   8  -5 49.5508 4.35922   5
  -3   8  -5 47.5269 4.83732   1
   3  -8   5 56.3960 5.53347   1
   3  -8   5 43.8138 4.56144   2
  -4   8  -5 9.86597 2.10598   5
  -4   8  -5 9.40162 2.49935   4
  -4   8  -5 12.6842 2.42565   1
   4  -8   5 9.60467 2.49383   1
   4  -8   5 10.0440 2.33543   2
  -5   8  -5 24.9047 4.02591   4
  -5   8  -5 24.4201 3.07654   1
   5  -8   5 25.2464 3.55591   2
  -6   8  -5 0.44345 1.55864   4
  -6   8  -5 -0.0292 0.99933   1
   6  -8   5 -0.6847 1.26105   2
  -7   8  -5 3.90471 1.18577   1
  -7   8  -5 4.33978 2.44773   4
   7  -8   5 3.35033 1.69231   2
  -8   8  -5 125.005 9.69488   4
   8  -8   5 116.391 8.13706   2
  -9   8  -5 33.3749 5.79681   4
   9  -8   5 26.6491 3.97917   2
   7   7  -5 22.2383 4.42440   2
   7   7  -5 17.1505 4.86910   5
  -7  -7   5 20.4776 3.41046   1
  -7  -7   5 16.0331 3.95764   3
   6   7  -5 1.12184 2.14337   2
   6   7  -5 2.75737 2.48417   5
  -6  -7   5 0.26604 1.96280   3
  -6  -7   5 4.47530 1.94183   1
   5   7  -5 2.49049 2.40522   5
   5   7  -5 2.33220 2.03092   2
  -5  -7   5 1.81902 2.09055   3
  -5  -7   5 0.21580 1.42405   1
   4   7  -5 30.7191 5.24022   5
   4   7  -5 52.1010 5.68595   2
   4   7  -5 59.1365 6.26001   1
  -4  -7   5 50.8606 5.18550   1
  -4  -7   5 37.9220 4.96576   3
   3   7  -5 364.249 20.5929   1
   3   7  -5 392.459 22.7419   5
   3   7  -5 421.487 20.7971   2
  -3  -7   5 444.878 20.5812   3
  -3  -7   5 448.465 20.7633   1
   2   7  -5 1.37265 1.38387   2
   2   7  -5 0.86653 1.58215   1
   2   7  -5 1.66818 1.70191   5
  -2  -7   5 -0.1323 1.43641   3
  -2  -7   5 0.72317 1.47155   1
   1   7  -5 63.2205 5.83762   2
   1   7  -5 53.0691 5.43477   1
   1   7  -5 71.3248 6.89211   5
  -1  -7   5 56.5155 4.67268   2
  -1  -7   5 58.4984 4.91741   1
  -1  -7   5 59.6418 4.83819   3
   0   7  -5 148.732 9.04524   2
   0   7  -5 157.861 9.83321   5
   0   7  -5 148.789 8.26790   4
   0   7  -5 144.731 9.10062   1
   0  -7   5 167.507 9.36597   1
   0  -7   5 162.941 8.97895   3
   0  -7   5 169.095 9.16166   2
  -1   7  -5 22.9158 2.74207   4
  -1   7  -5 21.5168 3.36622   5
  -1   7  -5 23.4257 3.22308   1
  -1   7  -5 21.5104 3.04520   2
   1  -7   5 19.3404 2.85488   3
   1  -7   5 16.1096 2.84204   1
   1  -7   5 17.1724 2.66199   2
  -2   7  -5 3.08873 1.56105   5
  -2   7  -5 3.24141 1.46255   4
  -2   7  -5 3.28740 1.40024   2
  -2   7  -5 3.82140 1.62094   1
   2  -7   5 3.52978 1.56655   1
   2  -7   5 2.90550 1.43128   2
  -3   7  -5 1.15102 1.28843   1
  -3   7  -5 1.27068 1.36266   4
  -3   7  -5 2.21283 1.33647   5
   3  -7   5 1.24000 1.32376   2
   3  -7   5 3.25248 1.65376   1
  -4   7  -5 165.961 9.22176   5
  -4   7  -5 161.745 8.99036   1
  -4   7  -5 153.238 9.78924   4
   4  -7   5 162.343 9.18176   2
   4  -7   5 161.509 9.44868   1
  -5   7  -5 30.1617 4.28740   4
  -5   7  -5 30.7488 3.39331   1
   5  -7   5 33.3600 3.87186   2
  -6   7  -5 110.249 6.58097   1
  -6   7  -5 122.930 8.50444   4
   6  -7   5 112.067 7.37683   2
  -7   7  -5 0.44184 1.66163   4
  -7   7  -5 -0.5099 0.86527   1
   7  -7   5 -0.0292 1.34836   2
  -8   7  -5 98.0027 9.52319   4
   8  -7   5 88.6648 6.60925   2
  -9   7  -5 4.36441 3.05651   4
   9  -7   5 5.27574 2.22462   2
 -10   7  -5 2.29451 2.38928   4
  10  -7   5 -1.7572 1.49814   2
   7   6  -5 24.4644 5.24999   5
   7   6  -5 20.3229 4.18408   2
  -7  -6   5 26.6759 4.64996   3
  -7  -6   5 24.4693 3.34139   1
   6   6  -5 75.0340 7.49993   2
   6   6  -5 98.9715 8.44792   5
  -6  -6   5 88.6599 6.97451   3
  -6  -6   5 87.6758 6.18626   1
   5   6  -5 16.9729 3.29861   2
   5   6  -5 12.5304 3.58645   5
  -5  -6   5 15.8584 2.76407   1
  -5  -6   5 11.3887 2.65044   3
   4   6  -5 297.833 18.1347   5
   4   6  -5 321.812 16.6375   1
   4   6  -5 308.186 16.3168   2
  -4  -6   5 319.233 15.9903   1
  -4  -6   5 318.654 16.0874   3
   3   6  -5 80.6053 6.21249   1
   3   6  -5 94.2243 7.26159   5
   3   6  -5 92.4115 6.43475   2
  -3  -6   5 92.4398 6.21292   1
  -3  -6   5 82.7836 6.15856   3
   2   6  -5 307.459 15.7740   2
   2   6  -5 301.377 15.9546   1
   2   6  -5 282.614 17.1059   5
  -2  -6   5 317.081 15.5390   3
  -2  -6   5 331.511 15.9063   1
  -2  -6   5 332.874 15.6264   2
   1   6  -5 61.4911 4.78702   1
   1   6  -5 58.2545 5.13071   5
   1   6  -5 60.3600 4.69348   2
   1   6  -5 52.3567 3.36676   4
  -1  -6   5 57.6967 4.42931   2
  -1  -6   5 70.5667 4.83486   3
  -1  -6   5 54.2798 4.56786   1
   0   6  -5 135.443 7.01807   4
   0   6  -5 118.242 8.07272   5
   0   6  -5 126.184 7.58990   2
   0   6  -5 134.534 7.79539   1
   0  -6   5 126.096 7.43556   3
   0  -6   5 134.887 7.81454   1
   0  -6   5 121.281 7.36595   2
  -1   6  -5 186.574 10.5087   1
  -1   6  -5 199.775 10.5425   2
  -1   6  -5 198.619 10.3805   4
  -1   6  -5 181.751 11.0382   5
   1  -6   5 212.520 10.3944   3
   1  -6   5 202.820 10.7702   1
   1  -6   5 201.436 10.4443   2
  -2   6  -5 1.07100 1.09505   5
  -2   6  -5 1.67997 1.17131   1
  -2   6  -5 1.90866 1.17461   4
  -2   6  -5 1.34512 1.07442   2
   2  -6   5 0.37874 0.98851   3
   2  -6   5 3.88463 1.35886   2
   2  -6   5 1.19729 1.27790   1
  -3   6  -5 182.050 9.91938   4
  -3   6  -5 167.005 9.16276   2
  -3   6  -5 176.559 9.31350   1
   3  -6   5 163.215 9.46156   1
   3  -6   5 158.091 9.15382   2
  -4   6  -5 68.6544 5.31921   4
  -4   6  -5 64.2659 4.62927   1
   4  -6   5 63.3746 4.83460   2
   4  -6   5 67.8130 5.04107   1
  -5   6  -5 22.5662 2.75488   1
  -5   6  -5 17.1628 3.25947   4
   5  -6   5 31.2054 3.62160   2
   5  -6   5 27.5212 3.59626   1
  -6   6  -5 117.486 6.96874   1
  -6   6  -5 134.250 8.91867   4
   6  -6   5 122.702 7.63623   2
  -7   6  -5 19.5688 3.78295   4
  -7   6  -5 14.7959 2.05886   1
   7  -6   5 13.6216 2.67756   2
  -8   6  -5 4.93112 2.89488   4
  -8   6  -5 9.57232 1.36377   1
   8  -6   5 8.47866 2.43225   2
  -9   6  -5 10.3078 3.60181   4
   9  -6   5 5.59434 2.25911   2
 -10   6  -5 11.2325 3.59936   4
  10  -6   5 10.0842 2.87870   2
   8   5  -5 4.66809 3.18922   5
   8   5  -5 5.29936 2.53248   2
  -8  -5   5 -2.9597 1.61405   3
  -8  -5   5 2.26501 1.15964   1
   7   5  -5 43.0192 6.58820   5
   7   5  -5 48.6101 5.78270   2
  -7  -5   5 46.0268 4.29398   1
  -7  -5   5 64.2475 6.49365   3
   6   5  -5 -1.5373 1.73453   5
   6   5  -5 0.31285 1.62064   2
  -6  -5   5 -1.2021 0.90150   1
  -6  -5   5 0.57538 1.55831   3
   5   5  -5 5.47622 2.56911   5
   5   5  -5 4.02370 1.88280   2
  -5  -5   5 3.54822 1.78997   3
  -5  -5   5 2.24323 1.39359   1
   4   5  -5 51.0263 6.03028   5
   4   5  -5 44.3620 4.77034   1
   4   5  -5 54.3662 5.38266   2
  -4  -5   5 49.1534 4.08776   1
  -4  -5   5 52.0638 4.99051   3
   3   5  -5 200.053 11.8437   5
   3   5  -5 195.001 10.5630   2
   3   5  -5 196.209 10.7044   1
  -3  -5   5 188.400 10.2798   3
  -3  -5   5 177.389 10.1790   1
   2   5  -5 203.344 12.3432   5
   2   5  -5 216.699 11.3417   2
   2   5  -5 211.122 11.3943   1
  -2  -5   5 205.430 10.9458   2
  -2  -5   5 236.354 11.3768   1
  -2  -5   5 208.202 11.0680   3
   1   5  -5 5.31560 0.96210   4
   1   5  -5 5.24022 1.52785   2
   1   5  -5 4.45606 1.74038   5
   1   5  -5 4.47141 1.60641   1
  -1  -5   5 5.69957 1.66328   2
  -1  -5   5 7.99805 1.78224   1
  -1  -5   5 2.79727 1.20951   3
   0   5  -5 2.66368 1.27818   2
   0   5  -5 0.30554 1.21994   5
   0   5  -5 1.19048 1.05464   1
   0   5  -5 2.31317 0.89179   4
   0  -5   5 1.07772 1.17609   1
   0  -5   5 2.69656 1.23109   3
   0  -5   5 1.11740 0.98074   2
  -1   5  -5 49.0803 3.83694   1
  -1   5  -5 48.7452 3.98251   5
  -1   5  -5 37.9490 3.80837   2
   1  -5   5 44.4485 3.54415   3
   1  -5   5 44.5095 3.60231   2
   1  -5   5 47.5669 4.37958   1
  -2   5  -5 11.9710 2.09539   2
  -2   5  -5 6.46708 1.67354   1
   2  -5   5 12.4767 1.96653   3
   2  -5   5 12.4063 2.17306   1
   2  -5   5 9.17106 1.85245   2
  -3   5  -5 52.4236 3.78924   2
  -3   5  -5 39.1120 3.82274   1
   3  -5   5 49.5984 3.64191   3
   3  -5   5 34.8008 3.73827   2
   3  -5   5 51.3117 4.61836   1
  -4   5  -5 272.652 14.4432   1
  -4   5  -5 292.161 14.4339   2
   4  -5   5 301.153 14.6501   2
   4  -5   5 323.784 15.1320   1
  -5   5  -5 75.2910 4.95058   1
   5  -5   5 73.4139 5.43337   1
   5  -5   5 67.7225 5.12811   2
  -6   5  -5 341.145 16.0658   1
   6  -5   5 321.294 16.4321   2
  -7   5  -5 21.5957 2.61210   1
   7  -5   5 18.2183 3.23202   2
  -8   5  -5 14.4435 3.51375   4
  -8   5  -5 21.7506 2.23741   1
   8  -5   5 11.0775 2.66073   2
  -9   5  -5 18.3503 4.09171   4
   9  -5   5 17.8841 3.37300   2
 -10   5  -5 2.57904 2.38772   4
  10  -5   5 0.99255 1.87613   2
   9   4  -5 11.2635 3.27475   2
   9   4  -5 5.01542 3.44891   5
  -9  -4   5 5.65615 2.47442   3
   8   4  -5 5.23839 2.86296   5
   8   4  -5 2.12457 2.00807   2
  -8  -4   5 4.15671 2.15392   3
   7   4  -5 143.121 10.3407   5
   7   4  -5 125.779 8.58109   2
  -7  -4   5 144.309 8.71892   3
  -7  -4   5 125.328 6.96297   1
   6   4  -5 5.12196 2.56364   5
   6   4  -5 7.26521 2.23810   2
  -6  -4   5 5.96012 1.62095   1
  -6  -4   5 5.29844 1.95322   3
   5   4  -5 37.6561 4.25564   2
   5   4  -5 33.5575 4.87169   5
  -5  -4   5 36.7038 4.07847   3
  -5  -4   5 41.3023 3.38831   1
   4   4  -5 88.5944 6.00978   2
   4   4  -5 95.0378 6.17830   1
   4   4  -5 80.6023 6.73080   5
  -4  -4   5 87.1693 5.54612   1
  -4  -4   5 93.1456 5.91104   3
   3   4  -5 3.59631 1.73905   5
   3   4  -5 4.17898 1.65558   1
   3   4  -5 4.03783 1.42461   2
  -3  -4   5 4.10226 1.28278   2
  -3  -4   5 4.79744 1.45807   3
  -3  -4   5 2.66173 1.27841   1
   2   4  -5 8.99316 2.24570   5
   2   4  -5 8.87516 1.81638   2
   2   4  -5 8.82776 0.74827   4
   2   4  -5 10.0402 2.07017   1
  -2  -4   5 7.61819 1.64835   1
  -2  -4   5 10.0243 1.72625   2
  -2  -4   5 10.3359 1.92842   3
   1   4  -5 6.52442 1.63370   1
   1   4  -5 7.71335 1.92015   5
   1   4  -5 6.28387 1.52619   2
  -1  -4   5 9.18173 1.75016   3
  -1  -4   5 9.60091 1.92480   1
  -1  -4   5 5.46106 1.39797   2
   0   4  -5 772.905 34.6289   2
   0   4  -5 780.914 37.6212   5
   0   4  -5 764.563 35.0345   1
   0  -4   5 798.728 34.5047   2
   0  -4   5 786.611 34.0078   3
   0  -4   5 765.991 35.0084   1
  -1   4  -5 3.09393 1.25068   2
  -1   4  -5 2.13706 1.20196   1
  -1   4  -5 2.41380 1.13018   2
   1  -4   5 1.57537 0.86530   3
   1  -4   5 0.42847 0.94940   2
   1  -4   5 2.14799 1.14858   1
  -2   4  -5 5.91328 1.44789   2
  -2   4  -5 3.41584 1.28326   2
  -2   4  -5 5.19605 1.51128   1
   2  -4   5 5.56430 1.56879   1
   2  -4   5 7.12687 1.64424   2
   2  -4   5 5.74145 1.35917   3
  -3   4  -5 1.60988 1.08514   1
  -3   4  -5 0.61830 0.86544   2
   3  -4   5 0.51575 0.85726   3
   3  -4   5 1.63490 1.16302   1
   3  -4   5 1.52484 1.06910   2
  -4   4  -5 45.7320 3.62823   1
  -4   4  -5 43.5346 3.59789   2
   4  -4   5 43.5197 4.14867   2
   4  -4   5 48.7130 3.62313   3
   4  -4   5 51.2390 4.69830   1
  -5   4  -5 1.94503 1.11592   1
   5  -4   5 2.28249 1.35813   2
   5  -4   5 0.61454 1.17187   1
  -6   4  -5 173.800 9.37137   1
   6  -4   5 186.927 10.3306   1
   6  -4   5 172.772 9.85754   2
  -7   4  -5 166.191 8.68209   1
   7  -4   5 151.234 9.30090   2
  -8   4  -5 27.3372 2.93446   1
   8  -4   5 34.7712 4.31286   2
  -9   4  -5 10.9934 1.46528   1
   9  -4   5 13.6396 3.18819   2
 -10   4  -5 3.49777 2.60674   4
  10  -4   5 1.72894 1.85120   2
   9   3  -5 29.9382 4.27942   2
   9   3  -5 14.5542 4.37635   5
  -9  -3   5 13.0445 3.15787   3
   8   3  -5 42.1972 4.92025   2
   8   3  -5 50.9628 6.68497   5
  -8  -3   5 54.4085 5.52064   3
   7   3  -5 11.6477 3.59715   5
   7   3  -5 10.9022 2.57676   2
  -7  -3   5 14.4184 2.71159   3
   6   3  -5 78.8563 7.09572   5
   6   3  -5 89.1966 6.24654   2
  -6  -3   5 98.2135 5.13369   1
  -6  -3   5 91.1399 6.16607   3
   5   3  -5 50.6752 5.80335   5
   5   3  -5 64.3493 4.68714   2
  -5  -3   5 58.2946 3.90638   1
  -5  -3   5 62.6566 4.59127   3
   4   3  -5 115.294 6.36390   1
   4   3  -5 93.2999 6.97721   5
   4   3  -5 107.154 6.21906   2
  -4  -3   5 98.9246 6.06344   3
  -4  -3   5 96.1313 5.64298   1
  -4  -3   5 90.1340 5.57456   1
   3   3  -5 144.849 8.17951   2
   3   3  -5 160.624 8.38565   1
   3   3  -5 158.246 9.47099   5
  -3  -3   5 155.660 8.03794   1
  -3  -3   5 145.588 7.81480   2
  -3  -3   5 148.812 8.06616   3
  -3  -3   5 156.957 8.04814   1
   2   3  -5 4.27314 1.28004   2
   2   3  -5 1.77841 1.31788   5
   2   3  -5 1.49795 1.02945   1
  -2  -3   5 -0.0937 0.75989   3
  -2  -3   5 0.31354 0.80551   1
  -2  -3   5 1.36920 0.80989   2
   1   3  -5 220.947 12.4575   5
   1   3  -5 215.615 11.2681   2
   1   3  -5 236.742 11.5145   1
  -1  -3   5 237.574 11.4478   1
  -1  -3   5 243.893 11.2477   2
  -1  -3   5 225.483 11.1327   3
   0   3  -5 0.98526 0.88582   1
   0   3  -5 0.48092 0.87213   2
   0  -3   5 -0.1527 0.72612   3
   0  -3   5 0.38199 0.89039   1
   0  -3   5 0.27550 0.78936   2
  -1   3  -5 564.092 24.9132   2
   1  -3   5 545.778 25.1880   1
   1  -3   5 557.145 24.4277   3
   1  -3   5 536.500 24.7479   2
  -2   3  -5 115.615 6.75880   1
  -2   3  -5 116.130 6.67461   2
   2  -3   5 110.061 6.79478   1
   2  -3   5 136.857 6.79498   3
   2  -3   5 128.007 6.83437   2
  -3   3  -5 58.5134 4.25379   1
  -3   3  -5 53.6274 4.06692   2
   3  -3   5 63.9939 4.19732   3
   3  -3   5 65.9850 4.37741   2
   3  -3   5 62.7119 4.48876   1
  -4   3  -5 160.514 8.64344   2
  -4   3  -5 166.449 8.75422   1
   4  -3   5 154.905 8.71040   2
   4  -3   5 169.044 8.61416   3
   4  -3   5 152.655 8.90632   1
  -5   3  -5 4.78437 1.47909   1
   5  -3   5 7.85825 1.86439   2
   5  -3   5 6.41195 1.91037   1
  -6   3  -5 4.49825 1.53702   1
   6  -3   5 6.20037 2.07767   1
   6  -3   5 6.34130 1.92603   2
   6  -3   5 8.22724 2.21650   1
  -7   3  -5 0.12792 1.14608   1
   7  -3   5 -0.4906 1.28018   2
  -8   3  -5 125.185 7.23940   1
   8  -3   5 133.618 8.57867   2
  -9   3  -5 65.1998 4.25350   1
   9  -3   5 61.1162 6.50321   2
 -10   3  -5 0.08363 1.98322   4
  10  -3   5 0.53003 1.90441   2
   9   2  -5 21.4251 4.70612   5
   9   2  -5 17.8981 3.30037   2
  -9  -2   5 15.1572 3.12987   3
   8   2  -5 1.90638 2.35469   5
   8   2  -5 -1.0776 1.20115   2
  -8  -2   5 -1.0079 1.22432   3
   7   2  -5 0.65085 1.34266   2
   7   2  -5 1.84514 1.88036   5
  -7  -2   5 3.10860 1.53357   3
   6   2  -5 1.99046 1.28084   2
   6   2  -5 5.00261 2.25224   5
  -6  -2   5 4.28011 1.47445   3
   5   2  -5 1.98596 1.56021   5
   5   2  -5 4.05612 1.35213   2
  -5  -2   5 2.42167 1.11824   3
  -5  -2   5 1.70271 0.63659   1
  -5  -2   5 2.37860 0.78740   1
   4   2  -5 73.4223 4.83531   1
   4   2  -5 73.5036 5.73485   5
   4   2  -5 89.2168 4.94197   2
   4   2  -5 75.7210 4.82194   2
  -4  -2   5 72.8156 4.68822   3
  -4  -2   5 77.1799 4.27955   1
  -4  -2   5 73.0325 4.20496   1
   3   2  -5 5.20415 1.28731   1
   3   2  -5 4.80826 1.68897   5
   3   2  -5 3.37209 1.08346   2
   3   2  -5 6.99811 1.50394   2
  -3  -2   5 2.66570 1.06919   3
  -3  -2   5 3.35137 1.05040   1
  -3  -2   5 4.55544 1.02048   1
   2   2  -5 6.40829 1.27840   2
   2   2  -5 5.39728 1.33296   2
   2   2  -5 4.23710 1.19324   2
   2   2  -5 5.96702 1.30260   1
   2   2  -5 4.96177 1.56339   5
  -2  -2   5 4.88630 1.13286   2
  -2  -2   5 4.57585 1.06403   1
  -2  -2   5 3.87497 1.07249   3
  -2  -2   5 3.38921 1.04547   1
   1   2  -5 4.71701 1.27537   1
   1   2  -5 5.47136 1.39286   2
  -1  -2   5 6.16757 1.33308   3
  -1  -2   5 5.60611 1.33659   1
  -1  -2   5 4.40961 1.10975   2
   0   2  -5 714.989 30.6755   2
   0   2  -5 720.811 31.0193   1
   0  -2   5 697.537 30.5299   2
   0  -2   5 649.484 30.8874   1
   0  -2   5 676.407 30.0948   3
  -1   2  -5 25.0631 2.66752   2
  -1   2  -5 25.1167 2.73651   1
   1  -2   5 23.7969 2.65233   1
   1  -2   5 26.8117 2.78228   2
   1  -2   5 27.0884 2.68663   3
  -2   2  -5 154.752 8.30664   1
  -2   2  -5 149.974 8.13967   2
   2  -2   5 153.325 8.08887   3
   2  -2   5 175.794 8.59767   1
   2  -2   5 150.594 8.18006   2
  -3   2  -5 283.113 13.8731   2
  -3   2  -5 291.875 14.0748   1
   3  -2   5 285.470 14.2667   1
   3  -2   5 294.665 13.7579   3
   3  -2   5 284.655 13.9438   2
  -4   2  -5 -0.6976 0.82661   1
  -4   2  -5 0.30509 0.93895   2
   4  -2   5 0.24797 1.09855   1
   4  -2   5 0.28301 0.95067   2
   4  -2   5 0.30828 0.90746   3
  -5   2  -5 5.02538 1.54021   1
   5  -2   5 3.81167 1.69764   1
   5  -2   5 2.20693 1.49371   1
   5  -2   5 6.44096 1.84229   2
  -6   2  -5 27.4156 3.16401   1
   6  -2   5 33.7689 4.01522   2
   6  -2   5 31.7078 3.96112   1
   6  -2   5 27.7531 3.82816   1
  -7   2  -5 94.3521 5.99207   1
   7  -2   5 86.8019 6.49436   2
  -8   2  -5 0.67189 1.25005   1
  -8   2  -5 2.15892 1.85816   3
   8  -2   5 0.92726 1.61470   2
  -9   2  -5 12.7062 3.01922   3
  -9   2  -5 6.64415 1.81193   1
   9  -2   5 7.68471 2.77715   2
 -10   2  -5 1.20615 1.04334   1
  10  -2   5 3.92411 2.41465   2
  10   1  -5 3.74950 1.84302   2
  10   1  -5 2.14321 2.85193   5
 -10  -1   5 1.95164 1.74713   3
   9   1  -5 1.52640 1.47980   2
   9   1  -5 3.39234 2.19875   5
  -9  -1   5 0.06374 1.43128   3
   8   1  -5 16.3371 3.43200   5
   8   1  -5 13.1849 2.51270   2
  -8  -1   5 9.56295 2.16221   3
   7   1  -5 32.6061 4.61180   5
   7   1  -5 26.5250 3.21773   2
  -7  -1   5 25.8788 3.04436   3
   6   1  -5 2.63398 1.22237   2
   6   1  -5 0.42478 1.54740   5
  -6  -1   5 2.22518 1.15346   3
   5   1  -5 3.05516 1.63214   5
   5   1  -5 3.42123 1.14955   2
   5   1  -5 3.02180 1.11243   2
  -5  -1   5 4.65688 1.30693   3
   4   1  -5 8.99911 1.46048   2
   4   1  -5 11.1590 2.29986   5
   4   1  -5 11.3195 1.61025   2
   4   1  -5 10.4260 1.70100   1
  -4  -1   5 8.39428 0.92459   1
  -4  -1   5 9.56248 0.94796   1
  -4  -1   5 9.74537 1.51434   3
   3   1  -5 69.9029 4.11996   1
   3   1  -5 68.0725 3.95528   2
   3   1  -5 65.3866 4.77813   5
   3   1  -5 63.9627 3.97237   2
  -3  -1   5 62.4436 3.89140   3
  -3  -1   5 63.0430 3.56394   1
  -3  -1   5 62.5775 3.50758   1
   2   1  -5 23.5058 2.42674   1
   2   1  -5 26.6330 2.48329   2
   2   1  -5 26.3732 2.46785   2
  -2  -1   5 28.3518 2.14969   1
  -2  -1   5 29.2453 2.08747   1
  -2  -1   5 28.0376 2.57555   3
   1   1  -5 8.46366 1.43894   2
   1   1  -5 11.4076 1.62017   2
   1   1  -5 14.2693 1.82233   1
  -1  -1   5 9.69819 1.47003   2
  -1  -1   5 12.0609 1.62687   1
  -1  -1   5 9.80548 1.51031   3
   0   1  -5 580.318 25.6216   2
   0   1  -5 570.281 25.8791   1
   0  -1   5 559.423 25.4694   2
   0  -1   5 546.923 25.1215   3
   0  -1   5 615.589 25.9280   1
  -1   1  -5 368.550 15.5301   1
  -1   1  -5 329.987 15.2375   2
   1  -1   5 304.328 15.3526   1
   1  -1   5 303.188 14.9033   3
   1  -1   5 324.152 15.1901   2
  -2   1  -5 162.769 9.13630   1
  -2   1  -5 165.908 9.03542   2
   2  -1   5 181.080 9.06793   3
   2  -1   5 186.331 9.23343   2
   2  -1   5 204.004 9.59367   1
  -3   1  -5 187.724 9.96793   1
  -3   1  -5 195.170 9.93092   2
   3  -1   5 194.216 9.79265   3
   3  -1   5 198.689 10.0104   2
   3  -1   5 187.533 10.2078   1
  -4   1  -5 22.5181 2.83731   1
  -4   1  -5 24.8326 2.94538   2
   4  -1   5 19.9701 2.67508   2
   4  -1   5 19.2438 2.59690   3
   4  -1   5 23.7582 3.14445   1
   4  -1   5 25.8698 3.27455   1
  -5   1  -5 6.37006 1.80260   3
  -5   1  -5 2.58139 1.52621   1
   5  -1   5 6.99147 1.94615   2
   5  -1   5 3.63590 1.64638   1
  -6   1  -5 50.9297 4.24044   1
  -6   1  -5 59.8007 5.42667   3
   6  -1   5 52.0497 5.34945   1
   6  -1   5 40.3597 4.58249   2
  -7   1  -5 40.2779 4.78382   3
  -7   1  -5 34.6634 3.96519   1
   7  -1   5 43.7021 4.98586   2
  -8   1  -5 163.206 10.1943   3
  -8   1  -5 152.231 9.18174   1
   8  -1   5 175.736 10.4382   2
  -9   1  -5 17.8423 3.65866   3
  -9   1  -5 16.4438 2.69233   1
   9  -1   5 17.2418 3.68327   2
  10   0  -5 2.19024 2.30743   5
  10   0  -5 1.41555 1.57657   2
 -10   0   5 2.47578 1.63463   3
   9   0  -5 63.5809 4.83369   2
   9   0  -5 61.8046 6.90731   5
  -9   0   5 60.4155 4.79049   3
   8   0  -5 157.838 10.1160   5
   8   0  -5 131.211 7.99699   2
  -8   0   5 148.952 8.04398   3
   7   0  -5 63.1586 5.39674   5
   7   0  -5 59.2581 4.09066   2
  -7   0   5 52.2333 3.95027   3
  -7   0   5 59.1197 4.36479   4
   6   0  -5 33.2067 2.64339   2
   6   0  -5 28.7919 2.83569   2
   6   0  -5 36.0578 4.22418   5
  -6   0   5 29.6468 3.11364   4
  -6   0   5 29.2878 2.78434   3
   5   0  -5 1.23815 0.80270   2
   5   0  -5 0.84579 0.72465   2
   5   0  -5 0.73344 1.18762   5
  -5   0   5 0.60605 0.73148   3
   4   0  -5 150.990 8.33460   5
   4   0  -5 140.242 6.84345   2
   4   0  -5 130.616 6.85014   2
   4   0  -5 132.706 6.93154   1
  -4   0   5 134.846 6.79916   3
   3   0  -5 160.024 7.68944   2
   3   0  -5 148.603 7.69765   1
   3   0  -5 159.511 7.65217   2
  -3   0   5 158.285 6.96014   1
  -3   0   5 156.518 6.94904   1
  -3   0   5 161.040 7.63711   3
   2   0  -5 751.642 32.9809   2
   2   0  -5 744.278 33.3583   1
   2   0  -5 705.907 32.9285   2
  -2   0   5 781.456 33.0621   1
  -2   0   5 771.884 32.5207   3
  -2   0   5 790.148 33.0532   1
   1   0  -5 23.8042 2.27587   2
   1   0  -5 16.4415 1.91084   2
   1   0  -5 23.9439 2.30631   1
  -1   0   5 21.6344 2.10282   1
  -1   0   5 21.4321 2.15302   3
  -1   0   5 21.9460 2.07752   2
  -1   0   5 17.7736 1.92957   1
   0   0  -5 192.657 9.51830   1
   0   0  -5 173.966 9.30299   2
   0   0   5 204.732 9.37876   2
   0   0   5 179.964 9.43662   1
   0   0   5 208.549 9.37740   3
  -1   0  -5 99.4357 5.68773   2
  -1   0  -5 102.801 5.76313   1
   1   0   5 97.7277 5.62578   2
   1   0   5 100.215 5.63697   3
   1   0   5 98.9035 5.77016   1
  -2   0  -5 232.771 11.2965   2
  -2   0  -5 212.243 11.2311   1
   2   0   5 229.182 11.5208   1
   2   0   5 221.141 11.0431   3
   2   0   5 236.150 11.2842   2
  -3   0  -5 645.072 29.0865   1
  -3   0  -5 657.510 28.8670   2
  -3   0  -5 642.024 28.4710   3
   3   0   5 643.237 28.8683   2
   3   0   5 597.190 29.1747   1
   3   0   5 604.831 28.2545   3
   3   0   5 673.017 29.4579   1
  -4   0  -5 97.9749 6.20717   1
  -4   0  -5 95.3147 6.20422   3
  -4   0  -5 110.061 6.29913   2
   4   0   5 102.584 6.35720   2
   4   0   5 93.0023 6.34228   1
   4   0   5 94.5351 6.08152   3
  -5   0  -5 -1.0514 1.09680   3
  -5   0  -5 0.00845 1.04151   1
   5   0   5 0.93711 1.27661   2
   5   0   5 -0.7471 1.27745   1
  -6   0  -5 92.2388 6.20891   1
  -6   0  -5 97.0648 6.72734   3
   6   0   5 94.9375 6.65971   2
   6   0   5 85.0583 6.64984   1
  -7   0  -5 86.5115 6.02742   1
  -7   0  -5 80.6269 6.59864   3
   7   0   5 89.7354 6.77420   2
  -8   0  -5 10.4319 3.00554   3
  -8   0  -5 8.01290 2.16310   1
   8   0   5 7.52862 2.69461   2
  -9   0  -5 49.7670 4.88298   1
  -9   0  -5 36.3533 5.33813   3
   9   0   5 43.4527 5.80000   2
  10  -1  -5 1.50978 1.56306   2
 -10   1   5 2.22834 1.47994   3
   9  -1  -5 9.83363 2.87611   5
   9  -1  -5 7.44768 1.83412   2
  -9   1   5 10.4703 2.02089   3
   8  -1  -5 106.484 7.87006   5
   8  -1  -5 117.074 6.35752   2
  -8   1   5 106.212 6.12421   3
  -8   1   5 102.305 7.07280   4
   7  -1  -5 154.903 8.11718   2
   7  -1  -5 173.815 10.0905   5
   7  -1  -5 171.501 8.37051   2
  -7   1   5 166.537 9.39774   4
  -7   1   5 145.087 7.94100   3
   6  -1  -5 48.5098 4.24599   5
   6  -1  -5 38.3054 2.92889   2
   6  -1  -5 53.4576 3.08350   2
  -6   1   5 50.6427 3.91697   4
  -6   1   5 44.9252 3.02013   3
   5  -1  -5 0.96645 0.59887   2
   5  -1  -5 0.40813 0.53722   2
   5  -1  -5 -0.4239 0.95171   5
  -5   1   5 0.91837 0.62017   3
  -5   1   5 1.79782 1.05513   4
   4  -1  -5 662.483 26.9920   2
   4  -1  -5 609.580 26.9709   2
   4  -1  -5 608.229 30.2278   5
  -4   1   5 600.313 26.6016   3
   3  -1  -5 1882.19 76.9242   2
   3  -1  -5 1776.35 76.9000   2
   3  -1  -5 1837.18 77.8542   1
  -3   1   5 1734.44 75.6681   3
   2  -1  -5 209.546 10.1174   1
   2  -1  -5 223.785 10.0498   2
   2  -1  -5 214.869 10.0380   2
  -2   1   5 214.300 9.67130   1
  -2   1   5 213.102 9.92941   3
  -2   1   5 211.364 9.68946   1
   1  -1  -5 69.1134 4.05868   2
   1  -1  -5 64.1132 4.07272   1
   1  -1  -5 79.2041 4.17055   2
  -1   1   5 71.1085 4.01251   2
  -1   1   5 68.6241 3.95129   1
  -1   1   5 68.3470 3.89748   1
  -1   1   5 71.0626 4.07332   3
   0  -1  -5 99.3353 5.61641   2
   0  -1  -5 101.951 5.73402   1
   0   1   5 108.283 5.71022   3
   0   1   5 96.6556 5.69500   1
   0   1   5 112.759 5.70550   2
  -1  -1  -5 26.1383 2.64621   2
  -1  -1  -5 31.5293 2.99416   1
   1   1   5 27.3113 2.74533   3
   1   1   5 29.2866 2.82836   2
   1   1   5 23.3282 2.66366   1
  -2  -1  -5 172.191 9.25508   2
  -2  -1  -5 201.353 9.49128   3
  -2  -1  -5 176.047 9.44378   1
   2   1   5 180.211 9.29278   3
   2   1   5 175.979 9.36506   2
   2   1   5 179.368 9.61762   1
   2   1   5 180.557 9.59210   1
  -3  -1  -5 -0.7809 0.93709   1
  -3  -1  -5 -0.1935 0.84471   3
  -3  -1  -5 -0.6341 0.70751   2
   3   1   5 0.35091 0.89022   2
   3   1   5 -0.1789 1.04373   1
   3   1   5 0.30575 0.96420   3
  -4  -1  -5 170.076 9.28871   1
  -4  -1  -5 153.296 9.10006   3
  -4  -1  -5 167.813 9.15449   2
   4   1   5 170.805 9.55746   1
   4   1   5 171.265 9.14270   3
   4   1   5 154.041 9.17999   2
  -5  -1  -5 59.5114 5.47247   3
  -5  -1  -5 59.2065 5.20486   1
   5   1   5 45.2164 4.90101   1
   5   1   5 38.4263 4.38417   2
  -6  -1  -5 15.7112 2.94536   1
  -6  -1  -5 13.6858 2.86497   3
   6   1   5 19.3428 3.47755   1
   6   1   5 15.5311 2.89695   2
  -7  -1  -5 28.8207 3.81644   1
  -7  -1  -5 39.7288 4.80689   3
   7   1   5 31.0880 4.33316   2
  -8  -1  -5 2.82645 1.80001   1
  -8  -1  -5 4.15087 2.61411   3
   8   1   5 4.86952 2.40990   2
  -9  -1  -5 15.6125 3.67130   3
  -9  -1  -5 11.2846 2.65116   1
   9   1   5 13.1976 3.56971   2
  10  -2  -5 20.8928 2.88013   2
 -10   2   5 25.3914 3.02888   3
   9  -2  -5 42.4297 5.05290   5
   9  -2  -5 29.1638 3.09243   2
  -9   2   5 39.8470 4.81362   4
   8  -2  -5 186.673 10.6218   5
   8  -2  -5 153.091 8.26533   2
  -8   2   5 163.477 8.24666   3
  -8   2   5 177.787 10.2152   4
   7  -2  -5 33.1890 2.32296   2
   7  -2  -5 31.3878 3.81310   5
   7  -2  -5 30.5993 2.31523   2
  -7   2   5 31.3197 2.34444   3
  -7   2   5 30.9295 3.81328   4
   6  -2  -5 -0.5155 0.99063   5
   6  -2  -5 0.84550 0.53549   2
   6  -2  -5 0.22571 0.50971   2
  -6   2   5 1.14331 1.16435   4
  -6   2   5 1.25348 0.64860   3
   5  -2  -5 133.370 7.90500   5
   5  -2  -5 133.243 6.25262   2
   5  -2  -5 133.797 6.30223   2
  -5   2   5 135.527 7.92801   4
  -5   2   5 132.769 6.28302   3
   4  -2  -5 280.679 12.3273   2
   4  -2  -5 274.788 12.2846   2
  -4   2   5 273.736 12.1769   3
   3  -2  -5 38.9465 2.46662   2
   3  -2  -5 36.6069 2.45287   2
  -3   2   5 47.1553 2.62638   3
   2  -2  -5 266.332 12.1362   1
   2  -2  -5 268.945 12.0045   2
   2  -2  -5 258.097 11.9645   2
  -2   2   5 254.107 11.5000   1
  -2   2   5 258.736 11.4951   1
  -2   2   5 260.995 11.8859   3
   1  -2  -5 1789.37 77.5404   2
   1  -2  -5 2002.54 77.7071   2
   1  -2  -5 1844.75 78.5255   1
  -1   2   5 1692.61 76.2925   3
  -1   2   5 1735.05 78.2438   1
  -1   2   5 1805.74 78.2556   1
  -1   2   5 1832.94 76.3618   3
   0  -2  -5 920.838 40.9839   2
   0  -2  -5 909.246 41.4828   1
   0   2   5 896.907 41.4115   1
   0   2   5 931.328 40.4235   3
   0   2   5 909.930 40.4300   3
   0   2   5 1069.78 41.0631   2
  -1  -2  -5 132.275 7.30329   3
  -1  -2  -5 127.413 7.30774   2
  -1  -2  -5 137.546 7.55981   1
   1   2   5 130.932 7.52289   1
   1   2   5 148.684 7.52026   2
   1   2   5 143.707 7.47351   3
   1   2   5 139.436 7.57792   1
  -2  -2  -5 67.0226 4.80831   2
  -2  -2  -5 79.7765 5.07771   1
  -2  -2  -5 74.2959 5.00104   3
   2   2   5 79.0818 5.09149   3
   2   2   5 71.4156 5.08124   1
   2   2   5 82.7109 5.09983   2
  -3  -2  -5 26.9693 3.30147   2
  -3  -2  -5 20.4325 2.80753   3
  -3  -2  -5 28.6220 3.47000   1
   3   2   5 23.9322 3.20499   1
   3   2   5 31.1869 3.52267   3
   3   2   5 28.9820 3.44589   2
  -4  -2  -5 2.15459 1.30613   2
  -4  -2  -5 0.94940 1.34597   1
  -4  -2  -5 1.37062 1.41463   3
   4   2   5 0.44941 1.34306   1
   4   2   5 -0.7220 1.01662   3
   4   2   5 1.29580 1.31173   2
  -5  -2  -5 2.23410 1.71877   1
  -5  -2  -5 5.83276 2.05837   3
   5   2   5 4.40189 1.92894   2
   5   2   5 5.16545 2.24522   1
  -6  -2  -5 16.2247 2.98871   1
  -6  -2  -5 16.3984 3.25600   3
   6   2   5 17.9787 3.30891   2
  -7  -2  -5 19.7308 3.64182   3
  -7  -2  -5 19.1860 3.31666   1
   7   2   5 15.0596 3.62078   1
   7   2   5 21.2677 3.82691   2
  -8  -2  -5 25.1205 3.95068   1
  -8  -2  -5 29.8059 4.70302   3
   8   2   5 24.1260 4.16432   2
  11  -3  -5 7.94717 1.94789   2
 -11   3   5 14.5163 2.37142   3
  10  -3  -5 -0.4574 0.88476   2
 -10   3   5 0.09549 1.86231   4
 -10   3   5 -0.8085 0.84577   3
   9  -3  -5 71.1636 4.37048   2
  -9   3   5 75.6340 4.40537   3
  -9   3   5 75.6284 6.42007   4
   8  -3  -5 2.95230 0.84877   2
   8  -3  -5 1.56439 0.75760   2
   8  -3  -5 1.44485 1.38726   5
  -8   3   5 2.52060 0.89375   3
  -8   3   5 2.23781 1.77801   4
   7  -3  -5 3.64919 0.67790   2
   7  -3  -5 2.14526 1.28689   5
   7  -3  -5 1.88362 0.62702   2
  -7   3   5 1.98135 1.55248   4
  -7   3   5 2.21468 0.73343   3
   6  -3  -5 23.8835 3.02261   5
   6  -3  -5 24.8994 1.52024   2
   6  -3  -5 26.3335 1.54187   2
  -6   3   5 25.8880 1.68038   3
  -6   3   5 18.9800 3.01758   4
   5  -3  -5 298.401 12.6683   2
   5  -3  -5 278.794 14.9506   5
   5  -3  -5 291.443 12.6781   2
  -5   3   5 297.428 15.2763   4
  -5   3   5 285.012 12.5928   3
   4  -3  -5 131.615 6.27373   2
   4  -3  -5 136.596 6.27514   2
  -4   3   5 133.657 6.28435   3
   3  -3  -5 332.959 14.2948   2
   3  -3  -5 312.945 14.2330   2
  -3   3   5 309.511 14.1071   3
   2  -3  -5 1.54186 0.77882   1
   2  -3  -5 0.27896 0.60205   2
   2  -3  -5 0.66832 0.58329   2
  -2   3   5 0.07365 0.57304   3
  -2   3   5 0.68368 0.67964   3
  -2   3   5 0.37550 0.38639   1
  -2   3   5 0.32180 0.32026   1
   1  -3  -5 1.27078 0.87883   2
   1  -3  -5 1.68069 0.98932   1
   1  -3  -5 1.89645 0.88157   2
  -1   3   5 2.08165 0.91655   3
  -1   3   5 -0.5584 0.71007   3
  -1   3   5 0.46503 0.71411   1
  -1   3   5 1.91252 0.78804   1
   0  -3  -5 6.39975 1.37885   2
   0  -3  -5 8.35509 1.65839   1
   0   3   5 5.81572 1.31430   2
   0   3   5 4.64157 1.32810   3
   0   3   5 7.37458 1.50190   1
  -1  -3  -5 576.789 25.9842   1
  -1  -3  -5 545.678 25.5452   2
  -1  -3  -5 554.098 25.2558   3
   1   3   5 587.080 26.0103   1
   1   3   5 556.338 25.5966   2
   1   3   5 563.350 25.3304   3
  -2  -3  -5 14.6973 2.32570   1
  -2  -3  -5 16.3781 2.44482   3
  -2  -3  -5 11.6663 2.12141   2
   2   3   5 13.1837 2.23850   2
   2   3   5 15.6475 2.51284   3
   2   3   5 17.2390 2.65242   1
  -3  -3  -5 8.27634 2.15632   1
  -3  -3  -5 13.6135 2.50930   3
  -3  -3  -5 7.96383 1.94656   2
   3   3   5 11.2228 2.33954   1
   3   3   5 11.5018 2.36609   3
   3   3   5 4.96024 1.72820   2
  -4  -3  -5 143.060 9.09884   1
  -4  -3  -5 162.124 9.26409   2
  -4  -3  -5 159.435 9.37092   3
   4   3   5 155.660 9.59747   1
   4   3   5 171.794 9.61395   2
  -5  -3  -5 6.49442 2.41312   3
  -5  -3  -5 4.64374 2.06403   1
   5   3   5 8.76795 2.64117   1
   5   3   5 2.12994 2.04571   5
   5   3   5 2.16278 1.80709   2
  -6  -3  -5 4.40072 2.09702   1
  -6  -3  -5 1.33837 1.86904   3
   6   3   5 4.84625 2.27096   2
   6   3   5 6.34569 2.59208   1
   6   3   5 7.47547 3.06837   5
  -7  -3  -5 14.9218 3.13443   1
  -7  -3  -5 27.9029 4.59180   3
   7   3   5 11.2259 3.13292   2
   7   3   5 12.7580 3.57085   1
  -8  -3  -5 -0.6836 1.61766   1
   8   3   5 0.66304 2.17892   2
  11  -4  -5 3.80610 1.32965   2
 -11   4   5 1.93996 2.42293   4
 -11   4   5 6.09418 1.60626   3
  10  -4  -5 8.76165 1.52816   2
 -10   4   5 8.61679 1.56680   3
 -10   4   5 13.5358 3.46855   4
   9  -4  -5 3.66643 0.87314   2
   9  -4  -5 5.86954 1.08960   2
  -9   4   5 5.09516 2.39717   4
  -9   4   5 5.46891 1.08858   3
   8  -4  -5 13.3008 1.22352   2
   8  -4  -5 12.3299 1.15870   2
  -8   4   5 12.8109 1.24719   3
  -8   4   5 10.4983 2.66240   4
   7  -4  -5 0.00644 0.96063   5
  -7   4   5 1.78857 1.50954   4
  -7   4   5 0.74408 0.43769   3
   6  -4  -5 194.973 10.4300   5
  -6   4   5 185.760 11.1445   4
  -6   4   5 192.366 8.35353   3
   5  -4  -5 177.540 7.87457   2
   5  -4  -5 185.342 7.90221   2
  -5   4   5 162.907 10.2042   4
  -5   4   5 171.834 7.88547   3
   4  -4  -5 590.879 25.7064   2
   4  -4  -5 638.617 25.7888   2
  -4   4   5 573.796 25.3851   3
  -4   4   5 572.298 25.3906   3
   3  -4  -5 128.534 6.27577   2
   3  -4  -5 129.605 6.32116   2
  -3   4   5 122.365 6.26153   3
  -3   4   5 119.033 6.23806   3
   2  -4  -5 8.06913 1.43368   1
   2  -4  -5 6.59752 1.21860   2
   2  -4  -5 10.2381 1.59392   2
  -2   4   5 5.81460 0.79268   1
  -2   4   5 6.87409 1.29351   3
  -2   4   5 9.16621 0.97379   1
  -2   4   5 8.05293 1.40069   3
   1  -4  -5 276.069 13.7991   2
   1  -4  -5 303.683 14.0325   1
   1  -4  -5 288.052 13.7216   2
  -1   4   5 284.807 13.6414   1
  -1   4   5 296.922 13.6153   1
  -1   4   5 311.145 13.7427   3
  -1   4   5 272.845 13.5646   3
   0  -4  -5 156.663 7.75626   3
   0  -4  -5 152.768 7.99444   1
   0  -4  -5 131.311 7.61028   2
   0   4   5 152.219 7.72930   2
   0   4   5 139.247 7.76514   1
   0   4   5 135.637 7.69257   1
   0   4   5 133.890 7.69248   3
  -1  -4  -5 36.4547 3.62731   3
  -1  -4  -5 32.4428 3.43790   2
  -1  -4  -5 33.4269 3.72229   1
   1   4   5 38.1750 3.78209   3
   1   4   5 32.3824 3.42253   2
   1   4   5 28.3223 3.30140   1
  -2  -4  -5 400.222 19.6869   2
  -2  -4  -5 411.941 20.0407   1
   2   4   5 446.171 19.9967   2
   2   4   5 401.928 19.5565   3
   2   4   5 405.251 20.1000   1
  -3  -4  -5 21.9246 3.38449   1
  -3  -4  -5 15.4016 2.74399   2
  -3  -4  -5 9.58778 2.25586   3
   3   4   5 18.3375 3.02858   3
   3   4   5 16.2987 3.00548   1
   3   4   5 13.9200 2.54109   2
  -4  -4  -5 307.347 16.1991   1
  -4  -4  -5 297.607 15.8766   3
  -4  -4  -5 302.035 16.0757   2
   4   4   5 307.810 18.1273   5
   4   4   5 311.228 16.5291   1
   4   4   5 337.475 16.4710   2
  -5  -4  -5 48.3255 5.35771   1
   5   4   5 49.6481 5.67240   2
   5   4   5 52.1123 5.89648   1
   5   4   5 43.8585 6.29226   5
  -6  -4  -5 39.1473 5.01622   1
   6   4   5 33.6388 5.14395   1
   6   4   5 32.4187 4.78501   2
   6   4   5 35.6726 5.88868   5
  -7  -4  -5 9.52726 2.95316   1
   7   4   5 12.8798 3.67917   1
   7   4   5 16.3337 4.53085   5
  11  -5  -5 -1.1823 0.70084   2
 -11   5   5 -1.0242 0.82404   3
 -11   5   5 -1.3284 2.19246   4
  10  -5  -5 1.91448 0.81660   2
 -10   5   5 0.82717 2.13791   4
 -10   5   5 0.81659 0.78009   3
  -9   5   5 34.3212 2.05970   3
  -9   5   5 42.2224 5.61206   4
  -8   5   5 4.97896 2.38710   4
  -7   5   5 10.1856 2.61213   4
   6  -5  -5 267.665 13.1978   5
   6  -5  -5 248.119 11.0285   2
  -6   5   5 252.621 14.2947   4
  -6   5   5 252.317 11.0326   3
   5  -5  -5 351.237 15.2485   2
   5  -5  -5 346.806 15.2652   2
  -5   5   5 344.373 18.2714   4
  -5   5   5 332.496 15.1098   3
  -5   5   5 356.780 15.1516   3
   4  -5  -5 33.9178 2.28798   2
   4  -5  -5 32.6951 2.31848   2
  -4   5   5 31.2808 2.31410   3
  -4   5   5 30.3937 2.32182   3
   3  -5  -5 310.183 14.5440   2
   3  -5  -5 324.108 14.8145   1
   3  -5  -5 317.298 14.6836   2
  -3   5   5 305.781 14.4867   3
  -3   5   5 330.910 14.5357   3
   2  -5  -5 398.274 19.1092   2
   2  -5  -5 443.762 19.4226   2
   2  -5  -5 423.546 19.4867   1
  -2   5   5 419.740 18.6358   1
  -2   5   5 435.489 19.1052   3
  -2   5   5 415.381 19.0281   3
  -2   5   5 412.239 18.6425   1
   1  -5  -5 75.7762 4.91475   1
   1  -5  -5 72.1486 4.71228   2
   1  -5  -5 79.7986 4.96682   2
  -1   5   5 76.5424 4.89373   3
  -1   5   5 81.2776 4.93225   3
  -1   5   5 69.4520 4.42629   1
  -1   5   5 70.6434 4.55613   1
   0  -5  -5 58.9102 4.38611   1
   0  -5  -5 51.8519 4.10698   2
   0   5   5 63.2112 4.49760   3
   0   5   5 53.6018 4.15812   1
   0   5   5 65.6139 4.28369   2
  -1  -5  -5 60.8453 4.82647   1
  -1  -5  -5 65.0701 4.72649   2
   1   5   5 62.2080 4.75773   1
   1   5   5 57.2054 4.71073   3
   1   5   5 69.0679 4.78859   2
  -2  -5  -5 67.2470 5.33157   1
  -2  -5  -5 61.7684 5.02119   2
   2   5   5 68.1643 5.32794   3
   2   5   5 69.8096 5.29334   2
   2   5   5 77.4526 5.58870   1
  -3  -5  -5 531.923 26.2067   1
  -3  -5  -5 564.646 26.0032   2
   3   5   5 562.523 29.0810   5
   3   5   5 504.191 26.2452   1
   3   5   5 567.324 26.2197   2
   3   5   5 545.049 25.7575   3
  -4  -5  -5 106.245 7.50764   1
   4   5   5 93.1271 8.36401   5
   4   5   5 112.889 7.85577   1
  -5  -5  -5 -0.7234 1.57843   1
   5   5   5 0.61740 2.01820   5
   5   5   5 2.43521 2.03009   1
  -6  -5  -5 97.9385 7.73021   1
   6   5   5 90.8214 10.1098   5
   6   5   5 107.926 8.43552   1
  -7  -5  -5 -1.2620 1.69512   1
   7   5   5 1.28914 2.38993   1
   7   5   5 0.70607 2.89122   5
 -10   6   5 7.60297 3.20778   4
  -9   6   5 76.7458 8.25276   4
  -8   6   5 16.9100 3.64901   4
  -7   6   5 137.947 9.56055   4
  -7   6   5 135.296 6.14990   3
  -7   6   5 136.988 6.15239   3
   6  -6  -5 36.0293 2.19846   2
   6  -6  -5 33.9599 2.11148   2
  -6   6   5 35.4921 2.28138   3
  -6   6   5 36.2622 4.93092   4
  -6   6   5 32.3030 2.20068   3
   5  -6  -5 0.72318 0.63237   2
   5  -6  -5 0.11713 0.61146   2
  -5   6   5 0.42615 1.64366   4
  -5   6   5 0.44528 0.65965   3
  -5   6   5 0.95334 0.75607   3
   4  -6  -5 398.664 17.8553   2
   4  -6  -5 400.836 17.7567   2
  -4   6   5 385.763 17.5785   3
  -4   6   5 383.170 17.6073   3
   3  -6  -5 8.86345 1.62634   2
   3  -6  -5 5.12876 1.24177   2
  -3   6   5 6.67598 1.43690   3
  -3   6   5 5.48930 1.33670   3
   2  -6  -5 222.344 10.9122   2
   2  -6  -5 231.900 11.2524   1
  -2   6   5 201.541 10.8542   3
  -2   6   5 210.304 10.8700   3
  -2   6   5 218.716 10.2611   1
  -2   6   5 221.821 10.2411   1
   1  -6  -5 109.354 6.13814   1
   1  -6  -5 81.0910 5.52371   2
  -1   6   5 92.8749 5.83593   3
  -1   6   5 83.2165 5.39214   1
  -1   6   5 89.6451 5.43978   1
   0  -6  -5 7.50826 2.05722   1
   0  -6  -5 4.90189 1.59434   2
   0   6   5 6.21754 1.72870   1
   0   6   5 5.83702 1.76378   3
  -1  -6  -5 15.8807 2.80827   1
  -1  -6  -5 13.5467 2.58142   2
   1   6   5 12.6680 2.45670   3
   1   6   5 10.2328 2.41182   1
  -2  -6  -5 27.2889 3.82213   1
  -2  -6  -5 23.7371 3.42537   2
   2   6   5 28.6685 3.99942   3
   2   6   5 18.1042 3.20117   1
   2   6   5 20.6384 4.04712   5
  -3  -6  -5 -0.0398 1.42245   2
  -3  -6  -5 2.67951 1.89187   1
   3   6   5 2.85123 1.90256   1
   3   6   5 -0.0962 1.79503   5
  -4  -6  -5 95.2244 7.35349   1
   4   6   5 93.6498 7.50047   1
   4   6   5 107.593 8.90454   5
  -5  -6  -5 18.3073 3.87771   1
   5   6   5 21.7623 5.18978   5
   5   6   5 28.9191 4.71601   1
  -6  -6  -5 -0.6409 1.76542   1
   6   6   5 -0.6567 2.24096   1
   6   6   5 -0.3446 2.81554   5
 -10   7   5 3.39440 2.82678   4
  -9   7   5 66.6230 7.76256   4
   8  -7  -5 36.7395 2.03744   2
  -8   7   5 39.1808 5.51512   4
  -8   7   5 33.8391 2.05401   3
  -8   7   5 35.1961 2.04957   3
   7  -7  -5 5.70448 0.95677   2
   7  -7  -5 6.40284 0.92388   2
  -7   7   5 7.78541 1.17706   3
  -7   7   5 7.07712 1.06891   3
  -7   7   5 3.37534 2.34949   4
   6  -7  -5 2.70557 0.91332   2
   6  -7  -5 2.00678 0.79302   2
  -6   7   5 3.00316 1.02716   3
  -6   7   5 0.78138 1.56436   4
  -6   7   5 1.67718 0.80696   3
   5  -7  -5 304.178 13.9058   2
   5  -7  -5 320.117 14.1056   2
  -5   7   5 277.820 13.7579   3
  -5   7   5 284.916 16.7017   4
  -5   7   5 305.157 13.8178   3
   4  -7  -5 7.33208 1.48235   2
  -4   7   5 11.0526 1.76026   3
  -4   7   5 6.98030 1.57327   3
   3  -7  -5 114.313 6.63920   2
  -3   7   5 120.338 6.80995   3
   2  -7  -5 107.495 6.64650   2
  -2   7   5 116.868 6.88222   3
  -2   7   5 116.467 6.06910   1
   1  -7  -5 21.9072 3.07850   1
   1  -7  -5 24.4470 3.10152   2
  -1   7   5 23.8737 2.80572   1
  -1   7   5 16.9349 2.83437   3
   0  -7  -5 28.4815 3.79856   1
   0  -7  -5 31.3886 3.68041   2
   0   7   5 39.3175 3.90990   1
   0   7   5 33.5296 4.00432   3
  -1  -7  -5 113.397 7.57333   1
  -1  -7  -5 110.379 7.29690   2
   1   7   5 114.541 7.47334   1
   1   7   5 100.617 7.29791   3
  -2  -7  -5 67.8353 6.51247   1
  -2  -7  -5 62.1886 5.87587   2
   2   7   5 57.9153 5.97243   3
   2   7   5 64.6279 6.31945   1
   2   7   5 52.6852 6.78715   5
  -3  -7  -5 71.7420 6.71353   1
   3   7   5 45.6274 6.93655   5
   3   7   5 88.8711 7.85542   1
  -4  -7  -5 45.4499 5.87093   1
   4   7   5 40.2902 6.62877   5
   4   7   5 51.0457 6.16491   1
  -5  -7  -5 65.2793 7.20335   1
   5   7   5 79.3422 9.49871   5
   5   7   5 78.8733 8.25312   1
 -10   8   5 11.0701 4.01998   4
   9  -8  -5 26.0883 1.76275   2
  -9   8   5 21.4798 5.02869   4
  -9   8   5 25.3712 1.77571   3
  -9   8   5 24.7804 1.71759   3
   8  -8  -5 23.6098 1.80883   2
  -8   8   5 21.4586 1.98406   3
  -8   8   5 21.4101 4.54155   4
  -8   8   5 20.4757 1.92270   3
   7  -8  -5 44.0160 2.95836   2
  -7   8   5 51.2372 6.39506   4
  -7   8   5 47.4448 3.16949   3
  -7   8   5 45.5740 3.08412   3
   6  -8  -5 1.71024 0.87657   2
  -6   8   5 2.05716 0.99149   3
  -6   8   5 0.91068 0.84891   3
  -6   8   5 2.31800 2.13460   4
   5  -8  -5 77.3892 4.83529   2
  -5   8   5 79.2767 4.97806   3
   4  -8  -5 44.7558 3.54840   2
  -4   8   5 43.5805 4.07082   3
   3  -8  -5 296.371 14.5659   2
  -3   8   5 293.777 14.6004   3
   2  -8  -5 154.613 9.07921   2
  -2   8   5 164.661 9.30905   3
  -2   8   5 167.250 8.41642   1
   1  -8  -5 229.563 12.6834   2
  -1   8   5 251.051 12.4975   1
  -1   8   5 246.864 13.0238   3
   0  -8  -5 19.1082 3.34708   1
   0  -8  -5 14.4147 2.80423   2
   0   8   5 14.3660 3.00087   3
   0   8   5 13.1526 2.50424   1
  -1  -8  -5 -1.3957 1.28301   2
  -1  -8  -5 0.03765 1.60069   1
   1   8   5 -0.4371 1.41589   1
   1   8   5 -0.8736 1.29481   3
  -2  -8  -5 2.95546 2.06835   2
  -2  -8  -5 4.50453 2.28941   1
   2   8   5 3.11970 2.70514   5
   2   8   5 4.89345 2.24558   1
  -3  -8  -5 -0.0413 1.83727   1
   3   8   5 -0.4613 1.73474   1
   3   8   5 3.74726 2.68171   5
  -4  -8  -5 1.45997 2.15704   1
   4   8   5 -0.4395 1.84492   1
   4   8   5 4.18968 3.00741   5
   9  -9  -5 1.44297 0.80326   2
  -9   9   5 0.08826 0.71448   3
  -9   9   5 4.91398 2.86734   4
  -9   9   5 0.49873 0.75720   3
   8  -9  -5 15.5694 1.90058   2
  -8   9   5 18.3616 2.11160   3
  -8   9   5 17.9003 4.42937   4
   7  -9  -5 129.741 7.04697   2
  -7   9   5 139.667 7.24230   3
  -7   9   5 127.082 9.94833   4
   6  -9  -5 30.3519 2.99253   2
  -6   9   5 30.4648 3.24590   3
  -6   9   5 19.8982 4.42236   4
   5  -9  -5 10.6254 1.97377   2
  -5   9   5 10.3352 2.05972   3
   4  -9  -5 177.357 9.56164   2
  -4   9   5 172.098 9.65417   3
   3  -9  -5 1.96611 1.30281   2
  -3   9   5 1.93009 1.47033   3
   2  -9  -5 4.41749 1.73735   2
  -2   9   5 2.61487 1.25992   1
  -2   9   5 4.90371 1.42063   1
  -2   9   5 4.31127 1.80915   3
   1  -9  -5 5.68598 2.10656   2
  -1   9   5 4.74917 2.08278   3
  -1   9   5 6.61030 1.91392   1
   0  -9  -5 0.13838 1.52932   2
   0   9   5 1.37542 1.62412   3
   0   9   5 -1.0230 1.14698   1
  -1  -9  -5 18.7897 3.81533   1
  -1  -9  -5 20.5179 3.68369   2
   1   9   5 15.5634 3.29156   3
   1   9   5 22.6040 3.74650   1
  -2  -9  -5 4.40651 2.43456   1
   2   9   5 4.36532 2.40641   1
   2   9   5 1.82447 2.42933   5
  -3  -9  -5 7.20309 3.06587   1
   3   9   5 1.78072 2.18950   1
   3   9   5 2.35268 3.15728   5
   9 -10  -5 28.7673 2.68868   2
  -9  10   5 24.6205 2.67925   3
  -9  10   5 22.1313 5.01366   4
   8 -10  -5 55.4898 3.96058   2
  -8  10   5 57.2822 7.69263   4
  -8  10   5 56.3693 4.08747   3
   7 -10  -5 30.6917 3.19202   2
  -7  10   5 32.7261 5.69652   4
  -7  10   5 27.4129 3.21989   3
   6 -10  -5 89.3093 5.83663   2
  -6  10   5 94.4010 6.04534   3
   5 -10  -5 110.925 7.04861   2
  -5  10   5 121.253 7.41052   3
   4 -10  -5 57.5991 5.33999   2
  -4  10   5 53.8128 5.28986   3
   3 -10  -5 3.61949 1.77903   2
  -3  10   5 5.38594 2.06120   3
   2 -10  -5 6.38603 2.22400   2
  -2  10   5 6.32778 1.61351   1
  -2  10   5 7.14859 2.47707   3
  -2  10   5 7.40992 1.78778   1
   1 -10  -5 4.95100 2.11621   2
  -1  10   5 3.45696 2.06752   3
  -1  10   5 3.27511 1.70583   1
   0 -10  -5 4.35941 2.16090   2
   0  10   5 5.99335 2.07856   1
   0  10   5 6.17125 2.49791   3
  -1 -10  -5 12.1639 3.14791   2
   1  10   5 16.9447 3.50411   1
  -2 -10  -5 -1.2013 2.06706   1
   2  10   5 1.54900 2.90741   5
   2  10   5 2.45306 2.13828   1
   8 -11  -5 15.1628 2.40716   2
  -8  11   5 12.1739 2.30412   3
  -8  11   5 9.68533 3.80440   4
   7 -11  -5 -0.7560 1.07839   2
  -7  11   5 0.82063 1.22353   3
   6 -11  -5 41.3463 4.21528   2
  -6  11   5 30.0606 3.93903   3
   5 -11  -5 5.72621 1.90468   2
  -5  11   5 3.58072 1.97025   3
   4 -11  -5 54.1549 5.49889   2
  -4  11   5 58.0916 5.85679   3
   3 -11  -5 36.4199 4.65291   2
  -3  11   5 36.4205 4.80811   3
   2 -11  -5 128.492 8.55016   2
  -2  11   5 130.735 8.86875   3
  -2  11   5 118.748 7.08081   1
  -2  11   5 116.149 6.98649   1
   1 -11  -5 65.7431 6.78074   2
  -1  11   5 61.7735 6.81059   3
  -1  11   5 67.5073 5.34351   1
   0 -11  -5 8.20458 2.80732   2
   0  11   5 7.02220 2.84216   3
   0  11   5 6.65319 2.25533   1
   1  11   5 9.30862 2.90425   1
   6 -12  -5 -0.8589 1.26692   2
  -6  12   5 -0.6126 1.34788   3
   5 -12  -5 5.63764 2.13286   2
  -5  12   5 6.16337 2.28421   3
   4 -12  -5 49.6297 5.64633   2
  -4  12   5 50.8913 6.20863   3
   3 -12  -5 7.13263 2.47494   2
  -3  12   5 4.76840 2.33041   3
   2 -12  -5 -0.2312 2.09075   2
  -2  12   5 2.45415 1.48523   1
  -2  12   5 0.05166 1.91066   3
  -2  12   5 1.12960 1.28355   1
   0  12  -6 0.89217 2.18612   5
   0  12  -6 -1.8184 1.70650   1
   0 -12   6 -0.9932 2.17418   1
  -1  12  -6 4.00945 2.34597   1
  -1  12  -6 8.75782 3.62285   5
   1 -12   6 5.08841 2.56723   1
  -2  12  -6 6.70405 2.54985   1
   2 -12   6 3.67918 2.73351   1
  -3  12  -6 2.40416 1.97754   1
   3 -12   6 2.05568 2.13390   2
  -4  12  -6 1.99559 1.68535   1
   4 -12   6 3.86355 2.16617   2
  -5  12  -6 17.8463 3.97886   4
  -5  12  -6 10.1291 2.54932   1
   5 -12   6 15.6546 3.66803   2
  -6  12  -6 4.27682 2.79018   4
  -6  12  -6 5.79735 1.97630   1
   6 -12   6 1.65449 2.30517   2
   2  11  -6 3.94712 2.68677   1
   2  11  -6 3.34072 2.75163   5
  -2 -11   6 3.93198 2.60054   1
   1  11  -6 7.76283 3.02918   1
   1  11  -6 4.00560 2.91076   5
  -1 -11   6 11.2043 3.44161   1
   0  11  -6 39.0626 5.35003   1
   0  11  -6 28.4556 5.20973   5
   0 -11   6 32.2222 4.89440   1
  -1  11  -6 0.96512 2.01010   5
  -1  11  -6 1.92746 2.10612   1
   1 -11   6 0.36020 1.95714   1
  -2  11  -6 7.61675 2.63737   1
  -2  11  -6 10.6224 3.05257   5
   2 -11   6 7.30207 2.71522   2
   2 -11   6 6.67928 2.70621   1
  -3  11  -6 34.3309 4.65881   1
   3 -11   6 24.6505 3.90539   2
  -4  11  -6 16.1426 3.42288   4
  -4  11  -6 13.3295 2.91610   1
   4 -11   6 11.7412 3.08512   2
  -5  11  -6 1.54899 1.61639   1
  -5  11  -6 -1.0543 1.97756   4
   5 -11   6 3.13015 2.11299   2
  -6  11  -6 0.64269 1.34498   1
  -6  11  -6 -2.5542 1.81055   4
   6 -11   6 -0.9850 1.49990   2
  -7  11  -6 5.02566 1.54556   1
  -7  11  -6 2.73920 2.71287   4
   7 -11   6 2.89329 2.09689   2
   3  10  -6 11.3222 3.90463   5
   3  10  -6 20.5537 4.54973   1
  -3 -10   6 14.9564 3.53605   1
   2  10  -6 11.9987 3.69626   5
   2  10  -6 15.3294 3.88291   1
  -2 -10   6 22.7793 4.30238   1
   1  10  -6 22.6038 4.47285   5
   1  10  -6 19.9669 4.04800   1
  -1 -10   6 26.9278 4.53481   1
   0  10  -6 44.1123 6.25046   5
   0  10  -6 50.2857 6.02776   1
   0 -10   6 52.0407 6.03798   1
  -1  10  -6 0.39278 1.54178   1
  -1  10  -6 -0.5555 1.51246   5
   1 -10   6 0.83006 1.68963   1
   1 -10   6 -0.6370 1.48678   2
  -2  10  -6 41.0757 5.29739   5
  -2  10  -6 34.4752 4.65355   1
   2 -10   6 41.7759 5.47168   1
   2 -10   6 40.3317 4.75335   2
  -3  10  -6 1.01506 1.81638   4
  -3  10  -6 0.99883 1.69824   1
  -3  10  -6 3.65670 1.96917   5
   3 -10   6 1.44091 2.06625   1
   3 -10   6 0.85109 1.64405   2
  -4  10  -6 124.439 9.05696   4
  -4  10  -6 128.848 8.37980   1
   4 -10   6 141.397 8.89150   2
  -5  10  -6 -0.4526 1.22077   1
  -5  10  -6 1.84867 1.83017   4
   5 -10   6 0.70761 1.65153   2
  -6  10  -6 3.90404 1.71994   1
  -6  10  -6 5.73979 2.75094   4
   6 -10   6 4.64048 2.23866   2
  -7  10  -6 5.92463 3.32632   4
  -7  10  -6 10.7617 1.95548   1
   7 -10   6 10.8262 3.02969   2
  -8  10  -6 7.13119 3.21668   4
   8 -10   6 1.03617 1.77401   2
   5   9  -6 14.1951 4.32380   5
  -5  -9   6 11.4128 3.14303   1
   4   9  -6 0.71866 2.10975   1
   4   9  -6 -2.9119 1.69357   5
  -4  -9   6 1.41567 2.10685   1
   3   9  -6 14.8044 3.57232   1
   3   9  -6 9.27486 3.50400   5
  -3  -9   6 14.8291 3.54062   1
   2   9  -6 11.3456 2.92349   1
   2   9  -6 7.39749 3.09337   5
  -2  -9   6 9.62254 2.89953   1
   1   9  -6 7.80369 2.55252   1
   1   9  -6 5.03771 2.43906   5
  -1  -9   6 10.7005 2.71901   1
   0   9  -6 148.962 10.4181   5
   0   9  -6 149.719 9.75103   1
   0  -9   6 155.288 9.85524   1
  -1   9  -6 -0.3672 1.42689   1
  -1   9  -6 0.41052 1.64379   5
   1  -9   6 -0.9732 1.44609   1
   1  -9   6 0.91734 1.52884   2
  -2   9  -6 457.529 24.0682   5
  -2   9  -6 425.637 22.4944   1
  -2   9  -6 466.731 23.0663   4
   2  -9   6 487.984 22.7330   2
   2  -9   6 464.120 23.1236   1
  -3   9  -6 117.054 7.99780   4
  -3   9  -6 107.617 7.74246   1
  -3   9  -6 126.430 8.26944   5
   3  -9   6 134.532 8.68353   1
   3  -9   6 128.948 8.17925   2
  -4   9  -6 68.7128 5.94428   4
  -4   9  -6 62.5575 5.97359   1
  -4   9  -6 68.9074 5.45295   5
   4  -9   6 64.4284 6.20198   2
   4  -9   6 65.5063 6.57698   1
  -5   9  -6 1.66680 1.84864   4
  -5   9  -6 0.54185 1.35499   1
   5  -9   6 3.05751 1.85502   2
  -6   9  -6 24.7977 3.21082   1
  -6   9  -6 26.4819 4.67886   4
   6  -9   6 36.3835 4.61028   2
  -7   9  -6 -1.0491 1.76512   4
  -7   9  -6 0.76754 1.24347   1
   7  -9   6 1.51755 1.75542   2
  -8   9  -6 30.0376 5.59847   4
   8  -9   6 22.1311 3.79303   2
   5   8  -6 -1.4802 1.78371   2
   5   8  -6 -1.2555 2.29509   5
  -5  -8   6 -0.8039 1.46632   1
   4   8  -6 9.11057 3.43222   5
   4   8  -6 8.19220 2.74143   1
   4   8  -6 10.0614 2.85938   2
  -4  -8   6 12.5574 2.98500   1
   3   8  -6 13.3553 3.29634   1
   3   8  -6 6.26097 2.78200   5
   3   8  -6 5.81710 2.28135   2
  -3  -8   6 4.69318 2.11215   1
  -3  -8   6 5.23616 2.65685   3
   2   8  -6 2.80840 2.24564   5
   2   8  -6 0.03331 1.73280   1
   2   8  -6 2.76520 2.03035   2
  -2  -8   6 1.46850 1.79388   1
   1   8  -6 158.662 10.7111   5
   1   8  -6 148.553 9.66327   1
   1   8  -6 159.690 9.79925   2
  -1  -8   6 156.628 9.72243   1
   0   8  -6 112.027 7.97186   5
   0   8  -6 96.8996 7.19260   1
   0   8  -6 112.932 7.44232   2
   0  -8   6 90.1713 6.96674   1
   0  -8   6 98.5779 6.95381   2
  -1   8  -6 2.05199 1.60571   1
  -1   8  -6 -0.0032 1.48176   5
   1  -8   6 4.80554 2.07852   1
   1  -8   6 3.55660 1.65303   2
  -2   8  -6 105.742 7.32941   5
  -2   8  -6 87.8565 6.59416   4
  -2   8  -6 103.824 7.07928   1
   2  -8   6 98.9783 6.89123   2
   2  -8   6 118.371 7.57023   1
  -3   8  -6 14.3322 2.77949   1
  -3   8  -6 19.2467 3.12572   4
  -3   8  -6 23.5019 3.46885   5
   3  -8   6 26.5473 3.78150   1
   3  -8   6 18.6290 3.15344   2
  -4   8  -6 69.5553 5.34551   1
  -4   8  -6 65.4312 5.71774   4
  -4   8  -6 66.7395 5.22693   5
   4  -8   6 58.6075 5.97343   1
   4  -8   6 72.7779 5.52797   2
  -5   8  -6 19.3455 3.02435   1
  -5   8  -6 21.4010 3.83960   4
   5  -8   6 19.1799 3.21690   2
  -6   8  -6 52.6204 6.19099   4
  -6   8  -6 47.8655 4.60917   1
   6  -8   6 49.6708 5.21498   2
  -7   8  -6 -0.2427 1.07988   1
  -7   8  -6 0.76887 2.15210   4
   7  -8   6 2.03633 1.70253   2
  -8   8  -6 125.342 6.57508   1
  -8   8  -6 121.568 9.84958   4
   8  -8   6 129.416 8.79233   2
  -9   8  -6 9.86256 3.89416   4
   9  -8   6 11.4798 3.08138   2
   6   7  -6 -3.9368 1.55493   5
   6   7  -6 -1.8356 1.71936   2
  -6  -7   6 0.71450 2.01809   3
  -6  -7   6 0.32608 1.39653   1
   5   7  -6 5.98008 3.22665   5
   5   7  -6 5.66196 2.44781   2
  -5  -7   6 8.64229 2.66971   3
  -5  -7   6 5.53874 2.12247   1
   4   7  -6 2.79697 2.09336   1
   4   7  -6 8.65238 3.21249   5
   4   7  -6 3.60856 2.18042   2
  -4  -7   6 4.41935 2.27690   3
  -4  -7   6 6.12964 2.20874   1
   3   7  -6 -0.9508 1.38398   1
   3   7  -6 0.71059 1.85322   5
   3   7  -6 -0.2423 1.44833   2
  -3  -7   6 1.08642 1.49965   1
  -3  -7   6 2.76407 1.91001   3
   2   7  -6 16.3407 3.20838   2
   2   7  -6 12.5368 3.13658   5
   2   7  -6 13.6431 2.97920   1
  -2  -7   6 17.1555 3.05258   3
  -2  -7   6 17.7209 3.00755   1
   1   7  -6 32.9056 4.54939   5
   1   7  -6 33.2650 4.20948   2
   1   7  -6 33.2278 4.18332   1
  -1  -7   6 31.0077 3.97257   2
  -1  -7   6 34.6302 4.10458   3
  -1  -7   6 27.8783 3.81066   1
   0   7  -6 154.301 9.65204   5
   0   7  -6 136.497 8.65498   2
   0   7  -6 131.486 8.64731   1
   0   7  -6 139.119 7.73479   4
   0  -7   6 143.012 8.52255   2
   0  -7   6 151.894 8.69805   3
   0  -7   6 144.064 8.77253   1
  -1   7  -6 0.80711 1.27826   1
  -1   7  -6 2.37142 1.42689   2
  -1   7  -6 2.08609 1.64233   5
  -1   7  -6 1.57339 1.13915   4
   1  -7   6 3.04528 1.70755   1
   1  -7   6 1.47408 1.32647   2
  -2   7  -6 37.2608 4.03727   4
  -2   7  -6 41.9654 4.47199   5
  -2   7  -6 39.2237 4.19099   1
   2  -7   6 33.6060 3.89557   2
   2  -7   6 48.8176 5.01293   1
  -3   7  -6 114.962 7.32885   1
  -3   7  -6 119.933 7.63895   4
  -3   7  -6 104.550 7.27934   5
   3  -7   6 108.547 7.18746   2
   3  -7   6 125.525 7.80642   1
  -4   7  -6 112.855 7.43112   1
  -4   7  -6 122.140 8.27226   4
   4  -7   6 126.238 8.03433   1
   4  -7   6 128.766 7.80029   2
  -5   7  -6 121.887 8.01898   1
  -5   7  -6 144.304 9.50888   4
   5  -7   6 145.662 8.90778   1
   5  -7   6 150.503 8.77997   2
  -6   7  -6 5.49622 2.48398   4
  -6   7  -6 4.99309 1.72307   1
   6  -7   6 7.64055 2.33951   2
  -7   7  -6 31.8480 5.11016   4
  -7   7  -6 26.5911 3.08125   1
   7  -7   6 28.6108 3.98693   2
  -8   7  -6 273.640 12.9604   1
  -8   7  -6 275.071 16.5631   4
   8  -7   6 252.698 14.5058   2
  -9   7  -6 6.71271 3.54558   4
   9  -7   6 2.67222 2.17802   2
   7   6  -6 9.74303 3.06525   2
   7   6  -6 10.2826 3.60960   5
  -7  -6   6 11.3582 3.22349   3
  -7  -6   6 10.5560 2.28648   1
   6   6  -6 10.5175 3.09226   2
   6   6  -6 9.35717 3.40876   5
  -6  -6   6 8.62149 2.21031   1
  -6  -6   6 9.39492 3.05108   3
   5   6  -6 105.843 8.97551   5
   5   6  -6 106.107 7.84611   2
  -5  -6   6 110.223 7.12260   1
  -5  -6   6 111.420 7.81372   3
   4   6  -6 22.5845 3.62676   1
   4   6  -6 27.5069 3.93121   2
   4   6  -6 25.4811 4.59643   5
  -4  -6   6 24.2945 3.80447   3
  -4  -6   6 26.6494 3.60958   1
   3   6  -6 132.024 8.41606   2
   3   6  -6 125.904 9.30093   5
   3   6  -6 133.544 8.59111   1
  -3  -6   6 126.158 8.05789   1
  -3  -6   6 144.642 8.44354   3
   2   6  -6 1.96711 1.61924   1
   2   6  -6 1.89734 1.45776   2
   2   6  -6 -0.9728 1.58492   5
  -2  -6   6 2.01143 1.49182   3
  -2  -6   6 -1.3716 0.98284   1
   1   6  -6 170.463 11.6042   5
   1   6  -6 205.548 9.88179   4
   1   6  -6 193.012 10.8312   2
   1   6  -6 198.933 11.0019   1
  -1  -6   6 201.208 10.7357   2
  -1  -6   6 209.255 10.8139   3
  -1  -6   6 193.338 10.8274   1
   0   6  -6 12.4276 1.84114   4
   0   6  -6 12.2652 2.73218   5
   0   6  -6 10.9662 2.35070   2
   0   6  -6 12.6604 2.40533   1
   0  -6   6 9.51328 2.20670   1
   0  -6   6 8.74064 1.91545   3
   0  -6   6 10.0323 2.11533   2
  -1   6  -6 -0.0446 1.09622   2
  -1   6  -6 1.06873 1.29638   5
  -1   6  -6 0.52359 0.99692   4
  -1   6  -6 -0.6275 1.07364   1
   1  -6   6 0.18055 1.20345   1
   1  -6   6 0.72382 1.08170   3
   1  -6   6 0.06076 1.06596   2
  -2   6  -6 33.2592 3.98034   1
  -2   6  -6 49.4145 4.30788   5
  -2   6  -6 56.7012 5.02564   2
   2  -6   6 50.7262 5.12644   1
   2  -6   6 53.1552 4.15149   3
   2  -6   6 43.6627 4.26961   2
  -3   6  -6 -0.3301 1.16337   2
  -3   6  -6 1.26870 1.27572   1
   3  -6   6 -0.3764 1.15764   1
   3  -6   6 0.53945 1.14740   2
  -4   6  -6 -1.7295 1.00964   1
   4  -6   6 -0.2944 1.14175   2
   4  -6   6 -1.2835 1.16462   1
  -5   6  -6 87.6050 5.88409   1
   5  -6   6 78.5596 6.13417   1
   5  -6   6 88.7149 6.21442   2
  -6   6  -6 1.96363 1.30436   1
   6  -6   6 1.87888 1.60863   2
  -7   6  -6 5.42467 1.71455   1
   7  -6   6 7.92097 2.48398   2
  -8   6  -6 46.5175 6.53675   4
  -8   6  -6 51.8310 3.84256   1
   8  -6   6 45.5293 5.27292   2
  -9   6  -6 26.0473 5.25661   4
   9  -6   6 15.4583 3.28109   2
   8   5  -6 -0.4416 1.98456   2
   8   5  -6 -0.5743 2.52220   5
  -8  -5   6 0.54289 2.20022   3
   7   5  -6 2.60312 2.56883   5
   7   5  -6 0.19175 1.89250   2
  -7  -5   6 -0.7197 1.01421   1
  -7  -5   6 2.60041 2.06409   3
   6   5  -6 0.75742 2.18981   5
   6   5  -6 1.52990 1.78711   2
  -6  -5   6 0.72617 1.63938   3
  -6  -5   6 0.99418 1.21406   1
   5   5  -6 7.11696 2.72543   5
   5   5  -6 5.21494 2.13321   2
  -5  -5   6 0.84068 1.56160   3
  -5  -5   6 3.02114 1.50934   1
   4   5  -6 83.2858 6.23925   1
   4   5  -6 88.3670 6.24457   2
   4   5  -6 73.7845 6.75420   5
  -4  -5   6 80.0061 5.61087   1
  -4  -5   6 91.0344 6.19897   3
   3   5  -6 219.377 11.9969   2
   3   5  -6 227.506 12.1992   1
   3   5  -6 236.269 13.5894   5
  -3  -5   6 217.318 11.6964   1
  -3  -5   6 214.680 11.7682   3
   2   5  -6 22.2349 3.63008   5
   2   5  -6 31.2022 3.71349   1
   2   5  -6 15.4389 2.63971   2
  -2  -5   6 17.9581 2.73552   1
  -2  -5   6 23.9956 3.13346   3
  -2  -5   6 30.4512 3.34157   2
   1   5  -6 249.798 13.0361   2
   1   5  -6 245.872 14.2359   5
   1   5  -6 242.690 13.1049   1
  -1  -5   6 260.747 13.1290   1
  -1  -5   6 272.851 12.9694   3
  -1  -5   6 257.116 12.8750   2
   0   5  -6 62.8959 5.10286   5
   0   5  -6 70.6400 4.92553   2
   0  -5   6 69.0238 4.78347   3
   0  -5   6 58.2778 4.54862   2
   0  -5   6 70.9297 5.03632   1
  -1   5  -6 60.9864 4.88334   1
  -1   5  -6 76.2805 5.11797   2
   1  -5   6 77.7749 4.98605   3
   1  -5   6 68.5594 4.87504   2
   1  -5   6 68.3928 5.10727   1
  -2   5  -6 291.682 15.4064   1
  -2   5  -6 309.776 15.3184   2
   2  -5   6 306.324 15.2723   2
   2  -5   6 324.662 15.1506   3
   2  -5   6 321.190 15.6859   1
  -3   5  -6 30.1815 3.46567   2
  -3   5  -6 33.7731 3.55521   1
  -3   5  -6 37.6498 3.76508   2
   3  -5   6 30.1227 3.58241   1
   3  -5   6 35.2407 3.71284   2
   3  -5   6 31.6285 3.37228   3
  -4   5  -6 81.9022 5.73183   1
   4  -5   6 81.1658 5.86327   2
   4  -5   6 99.3911 6.33856   1
  -5   5  -6 50.6855 4.12241   1
   5  -5   6 44.5267 4.48204   2
   5  -5   6 45.6224 4.92102   1
  -6   5  -6 56.0920 4.49462   1
   6  -5   6 61.9304 5.74782   2
  -7   5  -6 30.2737 3.41762   1
   7  -5   6 21.6379 3.47337   2
  -8   5  -6 0.49755 1.17162   1
   8  -5   6 -0.7167 1.47191   2
  -9   5  -6 0.38975 0.96364   1
  -9   5  -6 2.25913 2.50318   4
   9  -5   6 1.09134 1.95841   2
   8   4  -6 51.8759 5.90891   2
   8   4  -6 42.3265 6.73939   5
  -8  -4   6 64.1903 6.38980   3
   7   4  -6 15.2416 3.91197   5
   7   4  -6 11.8045 3.07732   2
  -7  -4   6 19.4257 2.04992   1
  -7  -4   6 20.8147 3.51005   3
   6   4  -6 1.11544 2.29309   5
   6   4  -6 2.79019 1.72104   2
  -6  -4   6 2.03099 1.66699   3
  -6  -4   6 1.23539 1.06382   1
   5   4  -6 3.66243 1.65375   2
   5   4  -6 4.30823 2.27305   5
  -5  -4   6 3.91616 1.81680   3
  -5  -4   6 4.69621 1.50555   1
   4   4  -6 43.5482 4.55399   1
   4   4  -6 39.4265 4.31051   2
   4   4  -6 37.9551 5.11397   5
  -4  -4   6 44.9422 3.60591   1
  -4  -4   6 36.4864 4.18129   3
   3   4  -6 95.1197 6.05402   2
   3   4  -6 72.6951 6.47633   5
   3   4  -6 99.2571 6.18774   1
  -3  -4   6 88.8874 5.66966   1
  -3  -4   6 99.6693 6.04331   3
   2   4  -6 99.0076 6.18841   1
   2   4  -6 96.1108 6.02284   2
   2   4  -6 87.9127 6.60945   5
  -2  -4   6 90.8148 5.81504   1
  -2  -4   6 95.3810 5.93043   3
  -2  -4   6 90.7862 5.68156   2
   1   4  -6 4.01518 1.42031   2
   1   4  -6 4.65759 1.48482   1
   1   4  -6 2.72024 1.53930   5
  -1  -4   6 8.11777 1.79130   3
  -1  -4   6 4.74232 1.44358   2
  -1  -4   6 6.65696 1.79263   1
   0   4  -6 5.75632 1.60459   2
   0   4  -6 7.17302 1.68056   2
   0   4  -6 7.14522 1.75531   1
   0  -4   6 5.68541 1.72231   1
   0  -4   6 6.14771 1.77349   3
   0  -4   6 7.61825 1.69684   2
  -1   4  -6 1.22697 1.02247   2
  -1   4  -6 -0.2324 1.04218   1
  -1   4  -6 0.93442 1.12091   2
   1  -4   6 -0.3388 0.94031   1
   1  -4   6 0.77490 0.86467   3
   1  -4   6 0.27647 0.90164   2
  -2   4  -6 39.3302 3.98513   1
  -2   4  -6 37.8480 3.72348   2
   2  -4   6 45.6135 3.61629   2
   2  -4   6 42.7731 3.98299   3
   2  -4   6 33.5688 3.78089   1
  -3   4  -6 285.146 13.5107   2
  -3   4  -6 274.021 13.5467   1
   3  -4   6 252.030 13.5659   1
   3  -4   6 262.007 13.0672   3
   3  -4   6 257.130 13.3684   2
  -4   4  -6 192.784 10.2642   2
  -4   4  -6 184.638 10.2220   1
   4  -4   6 177.570 10.2295   2
   4  -4   6 207.938 10.7702   1
  -5   4  -6 9.61764 2.05087   1
   5  -4   6 8.01822 2.22969   1
   5  -4   6 11.7755 2.37616   2
  -6   4  -6 13.4807 2.31249   1
   6  -4   6 4.64267 1.98690   1
   6  -4   6 11.0092 2.50545   2
  -7   4  -6 2.74273 1.48664   1
   7  -4   6 1.11236 1.53744   2
  -8   4  -6 8.74557 2.01455   1
   8  -4   6 6.37122 2.44863   2
  -9   4  -6 20.0969 2.54963   1
   9  -4   6 15.1943 3.53902   2
   9   3  -6 56.0110 7.73176   5
   9   3  -6 44.5165 5.39915   2
  -9  -3   6 56.1946 5.98994   3
   8   3  -6 -1.3782 1.43587   2
   8   3  -6 2.28072 2.20821   5
  -8  -3   6 0.94516 1.65772   3
   7   3  -6 15.0287 3.69341   5
   7   3  -6 18.9856 3.23341   2
  -7  -3   6 13.7071 2.75516   3
   6   3  -6 51.4695 6.19445   5
   6   3  -6 49.4636 4.94139   2
  -6  -3   6 52.3063 5.03633   3
  -6  -3   6 53.3140 3.24867   1
   5   3  -6 60.1290 6.51280   5
   5   3  -6 71.7245 5.18115   2
  -5  -3   6 72.1671 4.28205   1
  -5  -3   6 62.5096 4.88574   3
   4   3  -6 69.6791 4.91551   2
   4   3  -6 80.9863 5.18816   1
   4   3  -6 61.2237 6.45255   5
  -4  -3   6 69.6023 4.85805   3
  -4  -3   6 64.7693 4.34617   1
   3   3  -6 19.3850 2.67251   1
   3   3  -6 11.2392 2.11624   2
   3   3  -6 11.5136 2.55877   5
  -3  -3   6 19.0477 2.34145   1
  -3  -3   6 14.4996 2.06661   1
  -3  -3   6 13.5168 2.20189   3
   2   3  -6 120.756 7.84593   5
   2   3  -6 129.860 7.08215   2
  -2  -3   6 110.647 6.73039   3
  -2  -3   6 132.758 6.85410   2
  -2  -3   6 115.109 6.75443   1
   1   3  -6 294.237 13.7280   2
   1   3  -6 251.865 13.5905   1
   1   3  -6 275.591 13.6252   2
  -1  -3   6 278.946 13.6491   1
  -1  -3   6 294.635 13.4777   3
  -1  -3   6 277.016 13.3944   2
   0   3  -6 474.605 20.6774   1
   0   3  -6 420.378 20.2209   2
   0  -3   6 421.105 19.8377   3
   0  -3   6 448.661 20.1182   2
   0  -3   6 417.132 20.4303   1
  -1   3  -6 115.995 7.17969   1
  -1   3  -6 130.785 7.24109   2
   1  -3   6 140.648 7.26736   2
   1  -3   6 128.644 7.34392   1
   1  -3   6 122.593 7.07630   3
  -2   3  -6 101.722 6.59455   2
  -2   3  -6 113.340 6.81514   1
   2  -3   6 123.535 6.77338   3
   2  -3   6 111.086 6.73720   2
   2  -3   6 126.801 7.04521   1
  -3   3  -6 249.886 13.4928   1
  -3   3  -6 253.307 13.3848   2
   3  -3   6 303.427 14.0418   1
   3  -3   6 274.975 13.3544   3
   3  -3   6 277.036 13.6083   2
  -4   3  -6 143.521 7.97773   2
  -4   3  -6 134.643 7.94961   1
   4  -3   6 133.242 7.99093   2
   4  -3   6 140.347 8.33003   1
  -5   3  -6 2.73005 1.40453   1
   5  -3   6 2.19515 1.67643   1
   5  -3   6 5.38231 1.88872   2
  -6   3  -6 145.904 8.64963   1
   6  -3   6 157.154 9.45165   1
   6  -3   6 146.190 8.95757   2
  -7   3  -6 5.03027 1.77187   1
   7  -3   6 0.39524 1.54008   2
  -8   3  -6 32.4309 3.79508   1
   8  -3   6 30.9884 4.35964   2
  -9   3  -6 1.01866 1.33614   1
   9  -3   6 2.71493 1.99310   2
   9   2  -6 3.31756 2.67062   5
   9   2  -6 1.50493 1.81392   2
  -9  -2   6 5.02918 2.19276   3
   8   2  -6 30.0443 5.05490   5
   8   2  -6 18.0563 3.20102   2
  -8  -2   6 26.2985 3.76424   3
   7   2  -6 1.32842 2.13071   5
   7   2  -6 1.94032 1.39232   2
  -7  -2   6 -1.0944 1.13956   3
   6   2  -6 3.75592 1.91830   5
   6   2  -6 0.40992 1.11952   2
  -6  -2   6 0.93172 1.14691   3
   5   2  -6 3.07032 1.36296   2
   5   2  -6 4.57300 1.97177   5
  -5  -2   6 5.15794 1.51953   3
  -5  -2   6 6.83091 1.01577   1
  -5  -2   6 4.55599 0.85622   1
   4   2  -6 1.99856 1.13389   1
   4   2  -6 3.71298 1.30063   2
   4   2  -6 1.42939 1.45172   5
  -4  -2   6 3.21944 0.97923   1
  -4  -2   6 5.07858 1.49940   3
  -4  -2   6 2.06844 0.78153   1
   3   2  -6 92.0101 5.52838   2
   3   2  -6 84.7894 5.46602   2
   3   2  -6 97.5236 5.67676   1
   3   2  -6 97.8834 5.49165   2
   3   2  -6 86.4855 6.33717   5
  -3  -2   6 86.4570 5.07021   1
  -3  -2   6 85.3740 5.02896   1
  -3  -2   6 101.332 5.56411   3
   2   2  -6 35.6194 3.38962   1
   2   2  -6 38.2578 3.07892   2
  -2  -2   6 31.1284 3.04493   1
  -2  -2   6 36.9741 3.39767   3
  -2  -2   6 37.8844 2.80434   2
  -2  -2   6 31.1533 2.64176   1
   1   2  -6 179.133 10.0519   2
   1   2  -6 206.974 10.3827   1
  -1  -2   6 206.094 10.1247   3
  -1  -2   6 232.692 10.4045   1
  -1  -2   6 192.121 9.92959   2
   0   2  -6 131.059 7.57989   2
   0   2  -6 156.348 7.90714   1
   0  -2   6 138.557 7.73168   1
   0  -2   6 136.537 7.55686   3
   0  -2   6 150.485 7.65655   2
  -1   2  -6 234.292 11.9392   1
  -1   2  -6 244.558 11.8337   2
   1  -2   6 241.285 11.9645   1
   1  -2   6 224.143 11.6592   2
   1  -2   6 237.699 11.5939   3
  -2   2  -6 8.62152 1.75899   2
  -2   2  -6 6.05985 1.58405   1
   2  -2   6 8.52080 1.93841   1
   2  -2   6 5.62399 1.53772   2
   2  -2   6 9.58662 1.86070   3
  -3   2  -6 27.4109 3.35686   2
  -3   2  -6 32.3079 3.46248   1
   3  -2   6 34.5643 3.61092   3
   3  -2   6 24.2363 3.00904   2
   3  -2   6 30.2072 3.47977   1
  -4   2  -6 3.81260 1.40264   2
  -4   2  -6 1.94026 1.28800   1
   4  -2   6 2.80311 1.39069   3
   4  -2   6 3.85152 1.49745   2
   4  -2   6 4.57164 1.75104   1
  -5   2  -6 293.540 15.3357   1
   5  -2   6 350.574 16.2668   1
   5  -2   6 280.858 15.3490   2
  -6   2  -6 180.579 10.4669   1
   6  -2   6 191.540 11.2380   1
   6  -2   6 203.549 11.3379   1
   6  -2   6 184.495 10.7790   2
  -7   2  -6 14.0048 2.54366   1
   7  -2   6 6.58502 2.28441   2
  -8   2  -6 32.3417 3.86424   1
   8  -2   6 28.6357 4.31852   2
  -9   2  -6 0.14369 1.31848   1
   9  -2   6 -1.0905 1.72089   2
  10   1  -6 0.54143 2.37535   5
  10   1  -6 0.13114 1.42248   2
 -10  -1   6 0.01627 1.62185   3
   9   1  -6 -2.6746 1.77462   5
   9   1  -6 -0.7488 1.30443   2
  -9  -1   6 1.20297 1.39515   3
   8   1  -6 1.51346 2.14621   5
   8   1  -6 0.54392 1.21687   2
  -8  -1   6 1.50576 1.30626   3
   7   1  -6 65.8014 6.96426   5
   7   1  -6 68.4079 4.90107   2
  -7  -1   6 67.8644 4.83013   3
   6   1  -6 260.473 12.8778   2
   6   1  -6 255.076 14.8361   5
  -6  -1   6 261.020 12.6998   3
   5   1  -6 244.668 11.7922   2
   5   1  -6 249.502 13.8000   5
  -5  -1   6 222.475 11.4914   3
   4   1  -6 1.68455 0.94498   2
   4   1  -6 3.29666 1.58755   5
   4   1  -6 3.88065 1.14690   2
   4   1  -6 2.53035 1.07288   2
   4   1  -6 3.35703 1.12974   1
  -4  -1   6 2.96648 0.64420   1
  -4  -1   6 0.92104 0.93117   3
  -4  -1   6 4.56623 0.69497   1
   3   1  -6 228.955 11.9684   2
   3   1  -6 267.764 13.9112   5
   3   1  -6 251.547 12.0510   2
   3   1  -6 252.410 12.2624   1
  -3  -1   6 248.177 11.8869   3
  -3  -1   6 257.939 11.6328   1
  -3  -1   6 251.855 11.6323   1
   2   1  -6 68.9840 4.26377   2
   2   1  -6 67.2924 4.30678   1
   2   1  -6 66.5426 4.21726   2
  -2  -1   6 62.0475 3.97324   1
  -2  -1   6 66.5261 4.22298   3
  -2  -1   6 71.3166 4.00617   1
   1   1  -6 223.832 11.4188   1
   1   1  -6 221.287 11.3016   2
  -1  -1   6 256.197 11.2489   2
  -1  -1   6 230.294 11.2072   3
  -1  -1   6 233.414 11.3772   1
   0   1  -6 404.407 19.1441   2
   0   1  -6 396.169 19.3171   1
   0  -1   6 433.878 18.9521   3
   0  -1   6 408.545 19.2872   1
   0  -1   6 432.294 19.1053   2
  -1   1  -6 5.31397 1.46126   1
  -1   1  -6 8.05389 1.62744   2
   1  -1   6 7.37816 1.54719   3
   1  -1   6 5.16754 1.42671   1
   1  -1   6 6.46810 1.50057   2
  -2   1  -6 320.420 15.1720   1
  -2   1  -6 284.999 14.8085   2
   2  -1   6 308.709 14.7681   3
   2  -1   6 311.707 14.9815   2
   2  -1   6 321.719 15.3274   1
  -3   1  -6 1.08149 1.04843   2
  -3   1  -6 -0.1508 0.96413   1
   3  -1   6 0.67757 1.01773   2
   3  -1   6 1.43420 1.05142   3
   3  -1   6 0.75007 1.13588   1
  -4   1  -6 42.5625 4.18890   1
  -4   1  -6 45.5966 4.45885   2
   4  -1   6 49.6363 4.66587   2
   4  -1   6 58.2416 5.41065   1
   4  -1   6 47.9104 4.43755   3
  -5   1  -6 0.87709 1.45750   1
   5  -1   6 1.44086 1.37549   1
   5  -1   6 -0.9462 1.12518   2
   5  -1   6 -0.2070 1.38453   1
  -6   1  -6 6.41377 2.01214   1
   6  -1   6 10.9781 2.82218   1
   6  -1   6 5.00809 1.97381   2
   6  -1   6 10.7062 2.77313   1
  -7   1  -6 1.49848 1.44867   1
   7  -1   6 -1.0890 1.55041   2
  -8   1  -6 1.91027 1.99390   3
  -8   1  -6 -0.3656 1.38549   1
   8  -1   6 1.66579 2.03029   2
  -9   1  -6 22.9472 3.40605   1
  -9   1  -6 29.0092 4.83638   3
   9  -1   6 18.5090 4.21090   2
  10   0  -6 1.47164 1.55166   2
  10   0  -6 0.36287 2.19992   5
 -10   0   6 0.50877 1.44625   3
   9   0  -6 2.93808 1.54394   2
   9   0  -6 1.67317 2.08952   5
  -9   0   6 3.08325 1.50900   3
   8   0  -6 161.987 11.2031   5
   8   0  -6 170.254 9.39564   2
  -8   0   6 186.593 9.50106   3
   7   0  -6 60.1916 4.27167   2
   7   0  -6 59.4840 6.26488   5
  -7   0   6 62.9174 4.29234   3
   6   0  -6 144.359 7.68976   2
   6   0  -6 141.058 9.30040   5
  -6   0   6 149.762 7.66055   3
   5   0  -6 209.061 11.8452   5
   5   0  -6 199.188 9.99147   2
   5   0  -6 214.122 10.0043   2
   5   0  -6 201.419 10.0238   2
  -5   0   6 194.105 9.81801   3
   4   0  -6 20.1001 3.12574   5
   4   0  -6 23.6039 2.37692   2
   4   0  -6 23.6265 2.39251   2
   4   0  -6 26.6503 2.56017   1
  -4   0   6 22.9666 2.35118   3
   3   0  -6 17.5655 2.09299   2
   3   0  -6 26.6044 2.55859   1
   3   0  -6 24.3833 2.38182   2
  -3   0   6 22.8184 1.48945   1
  -3   0   6 20.3169 2.20202   3
  -3   0   6 22.7889 1.53288   1
   2   0  -6 30.4301 2.54483   2
   2   0  -6 33.0741 2.63468   2
   2   0  -6 33.8114 2.66687   1
  -2   0   6 35.0202 2.40690   1
  -2   0   6 33.3900 2.25640   1
  -2   0   6 27.7679 2.72132   3
   1   0  -6 -0.9846 0.69200   2
   1   0  -6 0.22358 0.75805   1
   1   0  -6 1.05534 0.79104   2
  -1   0   6 0.05567 0.63793   2
  -1   0   6 0.90653 0.68267   1
  -1   0   6 0.43551 0.74464   3
  -1   0   6 0.46753 0.74947   1
   0   0  -6 39.1217 3.20040   2
   0   0  -6 38.7453 3.27770   1
   0   0   6 52.4620 3.49823   3
   0   0   6 46.6458 3.41215   1
   0   0   6 50.6265 3.36004   2
  -1   0  -6 174.567 9.42639   1
  -1   0  -6 167.368 9.26971   2
   1   0   6 187.825 9.59834   1
   1   0   6 186.708 9.36794   2
   1   0   6 188.809 9.31012   3
  -2   0  -6 19.8085 2.64879   2
  -2   0  -6 25.2308 2.99611   1
   2   0   6 26.8027 2.95892   3
   2   0   6 17.8035 2.44157   2
   2   0   6 25.9974 3.14679   1
  -3   0  -6 252.846 13.0059   1
  -3   0  -6 272.345 13.0214   2
   3   0   6 237.533 13.1351   1
   3   0   6 247.772 12.7055   3
   3   0   6 261.015 12.9938   2
  -4   0  -6 46.3503 4.59886   1
  -4   0  -6 53.4520 4.25507   2
   4   0   6 54.2826 4.80568   3
   4   0   6 41.8985 4.56652   1
   4   0   6 55.8802 5.12673   2
   4   0   6 40.0980 4.57138   1
  -5   0  -6 138.051 8.46093   1
  -5   0  -6 129.842 8.48971   3
   5   0   6 145.217 8.76472   2
   5   0   6 154.037 9.10452   1
  -6   0  -6 113.149 7.98135   3
  -6   0  -6 119.591 7.74616   1
   6   0   6 133.753 8.56712   1
   6   0   6 116.817 8.01662   2
  -7   0  -6 31.8844 4.59409   3
  -7   0  -6 29.0247 3.91061   1
   7   0   6 32.6494 4.50066   2
  -8   0  -6 -1.8423 1.79175   3
  -8   0  -6 1.42916 1.59085   1
   8   0   6 0.72681 1.83649   2
  -9   0  -6 0.10051 1.50370   1
  -9   0  -6 -0.2356 2.09592   3
   9   0   6 0.43164 2.29027   2
  10  -1  -6 4.47799 1.77482   2
 -10   1   6 4.23380 1.63990   3
   9  -1  -6 -1.6974 1.79460   5
   9  -1  -6 -0.4232 1.04090   2
  -9   1   6 2.49050 1.28545   3
   8  -1  -6 28.7161 3.08867   2
   8  -1  -6 32.6091 4.64363   5
  -8   1   6 34.8359 4.06943   4
  -8   1   6 28.0745 2.95210   3
   7  -1  -6 24.1187 3.69271   5
   7  -1  -6 25.0091 2.53097   2
  -7   1   6 16.7034 2.77476   4
  -7   1   6 19.5896 2.28940   3
   6  -1  -6 0.87696 0.78205   2
   6  -1  -6 1.66277 0.77879   2
   6  -1  -6 1.50087 0.87152   2
   6  -1  -6 -0.2241 1.27877   5
  -6   1   6 0.93931 0.79628   3
   5  -1  -6 6.20372 1.91386   5
   5  -1  -6 7.81855 1.36374   2
   5  -1  -6 8.46075 1.29042   2
  -5   1   6 9.30590 1.42139   3
   4  -1  -6 15.3597 1.76120   1
   4  -1  -6 16.7861 1.77748   2
   4  -1  -6 11.0053 1.55963   2
  -4   1   6 15.6873 1.74983   3
   3  -1  -6 23.6032 2.23636   2
   3  -1  -6 25.0463 2.30229   1
   3  -1  -6 20.2736 2.10217   2
  -3   1   6 16.5945 1.95434   3
   2  -1  -6 58.2735 3.72022   2
   2  -1  -6 62.4518 3.84317   1
   2  -1  -6 61.1227 3.79624   2
  -2   1   6 55.3861 3.30684   1
  -2   1   6 63.7719 3.43970   1
  -2   1   6 62.6955 3.78462   3
   1  -1  -6 1.73405 0.92698   2
   1  -1  -6 2.01372 1.06803   1
   1  -1  -6 4.00500 1.15721   2
  -1   1   6 3.02956 1.04115   2
  -1   1   6 2.42275 0.91584   1
  -1   1   6 2.42311 0.85159   1
  -1   1   6 2.35160 1.00196   3
   0  -1  -6 5.51089 1.40858   2
   0  -1  -6 4.82952 1.32587   1
   0   1   6 4.33721 1.35741   1
   0   1   6 7.56213 1.49572   2
   0   1   6 4.90268 1.37550   3
  -1  -1  -6 -0.4033 0.79848   2
  -1  -1  -6 -0.7208 0.81390   1
   1   1   6 -0.8226 0.83973   3
   1   1   6 0.54366 1.04231   1
   1   1   6 -1.0554 0.61121   2
  -2  -1  -6 151.783 8.60382   2
  -2  -1  -6 174.049 8.97723   1
   2   1   6 162.270 9.02062   1
   2   1   6 144.480 8.49872   3
   2   1   6 166.238 8.79407   2
  -3  -1  -6 3.91865 1.51320   2
  -3  -1  -6 4.70836 1.63822   3
  -3  -1  -6 4.96281 1.69163   1
   3   1   6 4.60424 1.67662   1
   3   1   6 3.67574 1.50551   2
   3   1   6 4.20659 1.54909   3
   3   1   6 3.31380 1.55281   1
  -4  -1  -6 62.1472 4.89883   2
  -4  -1  -6 64.9589 5.02897   1
  -4  -1  -6 60.3812 5.69607   3
   4   1   6 65.6661 5.07030   3
   4   1   6 71.4545 5.37087   1
   4   1   6 51.5387 5.09666   2
  -5  -1  -6 279.961 14.8177   1
  -5  -1  -6 294.290 14.9686   3
   5   1   6 259.635 14.7728   2
   5   1   6 303.070 15.4582   1
  -6  -1  -6 5.49315 2.35831   3
  -6  -1  -6 9.10380 2.38788   1
   6   1   6 6.16246 2.16288   2
   6   1   6 6.59430 2.57562   1
  -7  -1  -6 2.11498 2.00701   3
  -7  -1  -6 -0.2357 1.48238   1
   7   1   6 -1.5780 1.55207   2
   7   1   6 1.33769 2.17830   1
  -8  -1  -6 8.59941 3.26099   3
  -8  -1  -6 8.48607 2.60975   1
   8   1   6 10.9451 3.18347   2
  10  -2  -6 47.8445 3.77567   2
 -10   2   6 36.8012 3.79034   3
   9  -2  -6 3.97479 1.38811   2
[truncated: 178,628 more chars]
